# Supplementary material for: Detailed analysis of agro-industrial byproducts/wastes to enable efficient sorting for various agro-industrial applications
Source: Bioresour Bioprocess. 2024 May 4;11(1):45. doi: 10.1186/s40643-024-00763-7 (PMC11069496; doi:10.1186/s40643-024-00763-7)
Supplement: Supplementary file 1 — Supplementary Material 1 Supplementary Tables S1-S8 [file 40643_2024_763_MOESM1_ESM.xlsx]

## Sheet: Table S1 raw data
Table S1 : List of All proteins (Raw data) identified in Wheat bran (w1-w4) and garlic straw Gs) and peels (Gp)
Protein IDs	Majority protein IDs	Taxonomy IDs	Protein names	Razor + unique peptides	Gene names	Fasta headers	LFQ intensity W1 A	LFQ intensity W1 B	LFQ intensity W1 C	LFQ intensity W2 A	LFQ intensity W2 B	LFQ intensity W2 C	LFQ intensity W3 A	LFQ intensity W3 B	LFQ intensity W3 C	LFQ intensity W4 A	LFQ intensity W4 B	LFQ intensity W4 C	LFQ intensity Gs A	LFQ intensity Gs B	LFQ intensity Gs C	LFQ intensity Gp A	LFQ intensity Gp B	LFQ intensity Gp C	Number of proteins	Unique peptides	Razor + unique peptides Gp A	Razor + unique peptides Gp B	Razor + unique peptides Gp C	Razor + unique peptides Gs A	Razor + unique peptides Gs B	Razor + unique peptides Gs C	Razor + unique peptides W1 A	Razor + unique peptides W1 B	Razor + unique peptides W1 C	Razor + unique peptides W2 A	Razor + unique peptides W2 B	Razor + unique peptides W2 C	Razor + unique peptides W3 A	Razor + unique peptides W3 B	Razor + unique peptides W3 C	Razor + unique peptides W4 A	Razor + unique peptides W4 B	Razor + unique peptides W4 C	Unique peptides Gp A	Unique peptides Gp B	Unique peptides Gp C	Unique peptides Gs A	Unique peptides Gs B
A0A3B6IJ76	A0A3B6IJ76	4565	Cupin type-1 domain-containing protein	37		tr|A0A3B6IJ76|A0A3B6IJ76_WHEAT Cupin type-1 domain-containing protein OS=Triticum aestivum OX=4565 PE=4 SV=1	264170000	196920000	310720000	1266400000	2178200000	1.7581e+09	745780000	572200000	1.6454e+09	1.6428e+09	1110900000	2394700000	13227000	2330600	3357400	0	0	1944900	1	10	0	0	2	11	1	5	24	19	24	32	33	34	26	27	30	34	32	30	0	0	1	2	0
A0A3B6A0K5	A0A3B6A0K5	4565	Seed biotin-containing protein SBP65	36		tr|A0A3B6A0K5|A0A3B6A0K5_WHEAT Seed biotin-containing protein SBP65 OS=Triticum aestivum OX=4565 PE=4 SV=1	36451000	25428000	39621000	144380000	236980000	304090000	62770000	48070000	48089000	39660000	29072000	35700000	2129400	0	2158500	0	984880	0	1	16	0	2	0	1	0	2	21	24	17	34	33	35	18	21	20	20	20	21	0	1	0	0	0
A0A3B6JLI9;A0A3B6HS11	A0A3B6JLI9;A0A3B6HS11	4565;4565	Uncharacterized protein	36		tr|A0A3B6JLI9|A0A3B6JLI9_WHEAT Uncharacterized protein OS=Triticum aestivum OX=4565 PE=3 SV=1;tr|A0A3B6HS11|A0A3B6HS11_WHEAT Uncharacterized protein OS=Triticum aestivum OX=4565 PE=3 SV=1	354790000	352990000	269480000	362900000	293680000	340590000	347450000	320740000	279960000	275850000	263920000	288780000	104420000	0	70113000	6852900	24027000	25980000	2	2	3	1	2	10	0	12	29	29	30	33	33	34	24	28	29	33	29	26	0	0	0	0	0
Q93XQ7;P80284;P52588	Q93XQ7;P80284	4565;-1;-1	Protein disulfide-isomerase	30	PDI3;PDI	tr|Q93XQ7|Q93XQ7_WHEAT Protein disulfide-isomerase OS=Triticum aestivum OX=4565 GN=PDI3 PE=2 SV=1;sp|P80284|PDI_HORVU Protein disulfide-isomerase OS=Hordeum vulgare OX=4513 GN=PDI PE=1 SV=2	131550000	114440000	189630000	144700000	142760000	157750000	112340000	218230000	117910000	204530000	211790000	148860000	0	0	0	0	0	0	3	3	0	0	0	0	0	0	24	19	23	26	30	29	19	21	20	29	27	22	0	0	0	0	0
A0A3B6KSH4	A0A3B6KSH4	4565	Beta-amylase	25		tr|A0A3B6KSH4|A0A3B6KSH4_WHEAT Beta-amylase OS=Triticum aestivum OX=4565 PE=3 SV=1	1.6805e+09	1342600000	1.7382e+09	1434800000	1.5292e+09	1175200000	511520000	523410000	442370000	2.0553e+09	2344800000	1.8476e+09	15731000	2287200	3495500	9417800	0	483060	1	10	1	0	1	6	1	3	21	23	21	22	24	24	18	19	20	22	21	22	0	0	0	1	0
A0A3B5Z0D1	A0A3B5Z0D1	4565	NADP-dependent oxidoreductase domain-containing protein	25		tr|A0A3B5Z0D1|A0A3B5Z0D1_WHEAT NADP-dependent oxidoreductase domain-containing protein OS=Triticum aestivum OX=4565 PE=3 SV=1	238450000	298840000	229520000	293570000	268100000	357180000	317020000	284820000	156680000	182500000	154550000	202000000	2737300	0	0	0	0	0	1	1	0	0	0	2	0	0	23	21	20	24	25	25	20	21	19	22	23	20	0	0	0	0	0
A0A3B6N2V5;A0A3B6TWP7;A0A3B6RQD1;A0A3B6N1J5;A0A3B6LXC1;A0A3B6I3X0;A0A3B6SM60;A0A3B6LX08;A0A3B6HZX3;A0A3B6N206;A0A3B6RJH0;A0A3B6AY78;A0A3B6N066	A0A3B6N2V5;A0A3B6TWP7;A0A3B6RQD1;A0A3B6N1J5;A0A3B6LXC1;A0A3B6I3X0;A0A3B6SM60;A0A3B6LX08;A0A3B6HZX3	4565;4565;4565;4565;4565;4565;4565;4565;4565;4565;4565;4565;4565	Tr-type G domain-containing protein	24		tr|A0A3B6N2V5|A0A3B6N2V5_WHEAT Tr-type G domain-containing protein OS=Triticum aestivum OX=4565 PE=3 SV=1;tr|A0A3B6TWP7|A0A3B6TWP7_WHEAT Tr-type G domain-containing protein OS=Triticum aestivum OX=4565 PE=3 SV=1;tr|A0A3B6RQD1|A0A3B6RQD1_WHEAT Tr-type G dom	67480000	69897000	52215000	46848000	47639000	47809000	79794000	121530000	71043000	74351000	88585000	108380000	14824000	0	13047000	0	0	0	13	1	0	0	0	5	0	5	18	15	15	18	22	20	16	17	17	20	20	18	0	0	0	0	0
A0A3B6JER7	A0A3B6JER7	4565	Cupin type-1 domain-containing protein	22		tr|A0A3B6JER7|A0A3B6JER7_WHEAT Cupin type-1 domain-containing protein OS=Triticum aestivum OX=4565 PE=4 SV=1	39301000	32479000	58869000	254490000	743450000	950050000	148490000	90347000	297340000	121930000	130170000	162140000	4834000	0	1416200	0	0	0	1	18	0	0	0	1	0	1	12	10	14	19	21	20	11	13	17	15	14	14	0	0	0	1	0
A0A3B6KNF4	A0A3B6KNF4	4565	Cupin type-1 domain-containing protein	22		tr|A0A3B6KNF4|A0A3B6KNF4_WHEAT Cupin type-1 domain-containing protein OS=Triticum aestivum OX=4565 PE=4 SV=1	784090000	612040000	796270000	1269500000	1125100000	1349900000	1109600000	1308100000	1.0063e+09	799170000	687970000	755370000	11790000	0	6468300	0	0	0	1	14	0	0	0	3	0	3	18	18	16	18	20	20	17	17	16	18	19	18	0	0	0	1	0
Q0Q0I7;F4Y595	Q0Q0I7;F4Y595	4565;4565	Heat shock protein 90	21	HSP90-2;Hsp90.3-A1	tr|Q0Q0I7|Q0Q0I7_WHEAT Heat shock protein 90 OS=Triticum aestivum OX=4565 GN=HSP90-2 PE=2 SV=1;tr|F4Y595|F4Y595_WHEAT Heat shock protein 90 OS=Triticum aestivum OX=4565 GN=Hsp90.3-A1 PE=2 SV=1	85029000	68482000	48718000	66212000	48432000	61052000	48178000	82864000	63009000	71399000	75808000	118160000	5705000	11230000	5097200	0	0	0	2	5	0	0	0	3	2	4	17	14	14	18	19	17	13	16	15	20	21	17	0	0	0	0	0
A0A3B6C2G3;A0A3B6AUT2;A0A3B6D8Z5;P31923;Q43009;Q42652;O24301;A0A3B6JH89;A0A3B6HS74;A0A3B6IQT9;Q9M111;Q9LXL5;O49845;Q10LP5;P49035;P49040;Q00917	A0A3B6C2G3;A0A3B6AUT2;A0A3B6D8Z5;P31923;Q43009	4565;4565;4565;-1;-1;-1;-1;4565;4565;4565;-1;-1;-1;-1;-1;-1;-1	Sucrose synthase	21		tr|A0A3B6C2G3|A0A3B6C2G3_WHEAT Sucrose synthase OS=Triticum aestivum OX=4565 PE=3 SV=1;tr|A0A3B6AUT2|A0A3B6AUT2_WHEAT Sucrose synthase OS=Triticum aestivum OX=4565 PE=3 SV=1;tr|A0A3B6D8Z5|A0A3B6D8Z5_WHEAT Sucrose synthase OS=Triticum aestivum OX=4565 PE=3	41399000	44703000	44783000	10053000	9721600	13900000	10751000	8322800	14019000	79519000	65510000	95222000	0	0	0	0	0	0	17	12	0	0	0	0	0	0	15	14	16	14	17	14	10	8	10	21	20	19	0	0	0	0	0
A0A3B5Y545	A0A3B5Y545	4565	Uncharacterized protein	21		tr|A0A3B5Y545|A0A3B5Y545_WHEAT Uncharacterized protein OS=Triticum aestivum OX=4565 PE=3 SV=1	45329000	79936000	59587000	99435000	154470000	242600000	83551000	53796000	85997000	30526000	23513000	41036000	0	0	0	0	0	0	1	2	0	0	0	0	0	0	12	18	12	19	18	20	12	8	14	10	10	9	0	0	0	0	0
A0A3B5ZYT4;A0A3B5Z1T0;A0A3B5Y4C0;A0A3B6EIZ2;Q9SPH4;Q6F2Y7;A0A077RSI4;P42730;Q7N788;Q72IK9;Q89UL2;P44403;Q9RA63;Q7NFE9;Q7VNH1;Q7CEG6;Q9A9T4;Q9CKC0;Q74X11;Q97KG0;Q8YJ91;Q6N1H2;Q7X2S8;G2K265;O68185;Q83F55;Q7A6G6;Q8CPT5;Q99VB5;Q88VX7;Q8DJ40;O87444;P74361;Q6GIB2;Q9CFF3;Q8CJV9;Q7V8B1;Q929G7;Q87AX8;Q889C2;Q9Z6E4;Q8F509;Q98G96;Q82SD8;Q82EU9;Q7U637;Q8NXY8;Q6GAV1;Q8XZR0;Q7CU92;Q5HHB0;Q8P6A0;Q8PHQ4;Q9PGC1;Q…	A0A3B5ZYT4;A0A3B5Z1T0;A0A3B5Y4C0;A0A3B6EIZ2;Q9SPH4;Q6F2Y7;A0A077RSI4;P42730	4565;4565;4565;4565;4565;-1;4565;-1;-1;-1;-1;-1;-1;-1;-1;-1;-1;-1;-1;-1;-1;-1;-1;-1;-1;-1;-1;-1;-1;-1;-1;-1;-1;-1;-1;-1;-1;-1;-1;-1;-1;-1;-1;-1;-1;-1;-1;-1;-1;-1;-1;-1;-1;-1;-1;-1;-1;-1;-1;-1;-1;-1;-1;4565;-1;-1;-1;-1;-1;-1;-1;-1;-1;-1;-1;-1;-1;-1;-1;-1;-1;-1;-1;-1;-1;-1;-1;-1;-1;-1;-1;-1;-1;-1;-1;-1;-1;4565;-1;-1;4565;4565;-1;-1;-1;-1;-1;-1;-1;-1;-1;-1;-1;-1;-1;-1;-1;-1;-1;-1;-1;-1;-1;-1;-1;-1;-…	Clp R domain-containing protein	20		tr|A0A3B5ZYT4|A0A3B5ZYT4_WHEAT Clp R domain-containing protein OS=Triticum aestivum OX=4565 PE=3 SV=1;tr|A0A3B5Z1T0|A0A3B5Z1T0_WHEAT Clp R domain-containing protein OS=Triticum aestivum OX=4565 PE=3 SV=1;tr|A0A3B5Y4C0|A0A3B5Y4C0_WHEAT Clp R domain-containi	27652000	29076000	24861000	19939000	17488000	16862000	17314000	20868000	23094000	31574000	30953000	31816000	28906000	0	43130000	0	0	0	191	16	0	0	0	1	0	2	13	15	14	15	16	16	7	12	11	16	16	9	0	0	0	0	0
A0A3B6ISW5;Q9LF88	A0A3B6ISW5	4565;-1	Uncharacterized protein	20		tr|A0A3B6ISW5|A0A3B6ISW5_WHEAT Uncharacterized protein OS=Triticum aestivum OX=4565 PE=3 SV=1	24260000	35751000	24613000	22691000	30755000	75630000	70748000	45915000	62534000	14605000	9064000	17573000	7274800	0	4462000	0	0	8588500	2	6	0	0	1	1	0	1	12	14	11	16	15	16	11	12	13	13	11	15	0	0	0	0	0
A0A3B6NJT9;R9W6A6;Q6Z7B0;P24067;O24581;Q9LKR3;Q39043;A0A3B6KLM2;Q6L590;A0A3B6SKQ0;A0A3B6SRC3;A0A3B6MUW3;A0A3B6TWJ4;A0A3B6TQ08;Q24798;Q6Z058;A0A3B6RP99;Q24895;Q15UD3;A1KSG3;A9M296;Q5F6W5;Q9JVQ9;A0A3B6LNR6;Q53RJ5;Q75HQ0;P83616;P83617;P59769;Q9K0N4	A0A3B6NJT9;R9W6A6;Q6Z7B0;P24067;O24581;Q9LKR3;Q39043	4565;4565;-1;-1;-1;-1;-1;4565;-1;4565;4565;4565;4565;4565;-1;-1;4565;-1;-1;-1;-1;-1;-1;4565;-1;-1;-1;-1;-1;-1	Uncharacterized protein; ER molecular chaperone; Heat shock 70 kDa protein BIP1	20	BiP3	tr|A0A3B6NJT9|A0A3B6NJT9_WHEAT Uncharacterized protein OS=Triticum aestivum OX=4565 PE=3 SV=1;tr|R9W6A6|R9W6A6_WHEAT ER molecular chaperone OS=Triticum aestivum OX=4565 GN=BiP3 PE=2 SV=1;sp|Q6Z7B0|BIP1_ORYSJ Heat shock 70 kDa protein BIP1 OS=Oryza sativa s	57382000	50021000	51757000	93914000	129230000	118790000	31687000	65161000	33599000	87995000	94266000	59443000	8469400	1724000	17743000	2683800	34815000	0	30	6	1	1	0	2	2	5	16	14	15	18	19	17	14	17	15	19	18	16	0	0	0	0	0
A0A3B6HSA4	A0A3B6HSA4	4565	Cupin type-1 domain-containing protein	19		tr|A0A3B6HSA4|A0A3B6HSA4_WHEAT Cupin type-1 domain-containing protein OS=Triticum aestivum OX=4565 PE=4 SV=1	37893000	23410000	58681000	46111000	69808000	65903000	90928000	115320000	149000000	59822000	44599000	59737000	0	0	668870	0	0	0	1	7	0	0	0	0	0	1	14	11	14	11	14	13	15	16	14	19	18	17	0	0	0	0	0
A0A3B5YTY7	A0A3B5YTY7	4565	Uncharacterized protein	18		tr|A0A3B5YTY7|A0A3B5YTY7_WHEAT Uncharacterized protein OS=Triticum aestivum OX=4565 PE=4 SV=1	2.0876e+09	2.0478e+09	1.9789e+09	2334400000	2.0837e+09	2571700000	3.0782e+09	2.9813e+09	2182400000	1.9078e+09	1.7394e+09	2.1417e+09	19482000	0	5572900	0	0	0	1	2	0	0	0	3	0	1	15	16	16	16	17	18	16	16	14	17	17	15	0	0	0	0	0
P16347;A0A3B6C9V8	P16347;A0A3B6C9V8	4565;4565	Endogenous alpha-amylase/subtilisin inhibitor; Uncharacterized protein	17		sp|P16347|IAAS_WHEAT Endogenous alpha-amylase/subtilisin inhibitor OS=Triticum aestivum OX=4565 PE=1 SV=1;tr|A0A3B6C9V8|A0A3B6C9V8_WHEAT Uncharacterized protein OS=Triticum aestivum OX=4565 PE=4 SV=1	195000000	123740000	202880000	960370000	1.9289e+09	1.5651e+09	433360000	142280000	103770000	502450000	392870000	408890000	2789000	0	591250	795590	537430	0	2	4	1	1	0	3	0	1	14	14	15	16	16	16	14	13	14	15	16	15	0	1	0	0	0
A0A1D5VE13	A0A1D5VE13	4565	Fructose-bisphosphate aldolase	17	FBA10	tr|A0A1D5VE13|A0A1D5VE13_WHEAT Fructose-bisphosphate aldolase OS=Triticum aestivum OX=4565 GN=FBA10 PE=3 SV=1	237990000	276140000	78486000	262400000	175140000	220080000	106460000	110490000	47511000	355690000	343590000	285060000	676500000	0	590370000	27023000	0	0	1	0	1	0	0	3	0	2	13	12	10	14	14	13	8	8	11	17	16	11	0	0	0	0	0
A0A3B6EN93;W5CXB0;Q1MN11;Q2KDW6;A7HZ39;P42374;A6UEY0;B9JZ87;Q5PAB8;Q98DD1;Q11KJ6;B5ZWQ2;Q4FNP9;B3PXH3;Q3YRR6;P50019;A7IC65;A8IPT1;A0AIS4;Q92BN8;Q876N3;P0DJM2;Q03WI2;Q71ZJ7;G2K046;Q707X3;Q707W3;C1KVC0;O06942;C0ME86;O69268;B1HUD1;B8DE38;Q2SSB0;Q03QU1;B0T138;P20442;P0A3J2;Q835R7;A5EYG3;Q7UM31;Q46XI7;Q39JC8;A0K4S8;B1JW19;B1YTK0;P42373;Q0BI18;Q1BYX3;Q6MT06;A3CQC2;C0M7T9;A4VT29;C1C5N7;C1CCQ8;C1CJ06;C1C…	A0A3B6EN93;W5CXB0	4565;4565;-1;-1;-1;-1;-1;-1;-1;-1;-1;-1;-1;-1;-1;-1;-1;-1;-1;-1;-1;-1;-1;-1;-1;-1;-1;-1;-1;-1;-1;-1;-1;-1;-1;-1;-1;-1;-1;-1;-1;-1;-1;-1;-1;-1;-1;-1;-1;-1;-1;-1;-1;-1;-1;-1;-1;-1;-1;-1;-1;-1;-1;-1;-1;-1;-1;-1;-1;-1;-1;-1;-1;-1;-1;-1;-1;-1;-1;-1;-1;-1;-1;-1;-1;-1;-1;-1;-1;-1;-1;-1;-1;-1;-1;-1;-1;-1;-1;-1	Heat shock 70 kDa protein, mitochondrial	17	TRAES_3BF023000010CFD_c1	tr|A0A3B6EN93|A0A3B6EN93_WHEAT Heat shock 70 kDa protein, mitochondrial OS=Triticum aestivum OX=4565 PE=3 SV=1;tr|W5CXB0|W5CXB0_WHEAT Heat shock 70 kDa protein, mitochondrial OS=Triticum aestivum OX=4565 GN=TRAES_3BF023000010CFD_c1 PE=3 SV=1	26488000	36140000	31241000	17042000	30081000	27532000	70235000	60848000	49830000	33791000	25204000	24881000	18723000	0	16182000	0	0	0	100	1	0	0	0	1	0	1	12	11	12	13	13	13	14	13	11	13	12	12	0	0	0	0	0
A0A3B6DIS9	A0A3B6DIS9	4565	Uncharacterized protein	17		tr|A0A3B6DIS9|A0A3B6DIS9_WHEAT Uncharacterized protein OS=Triticum aestivum OX=4565 PE=4 SV=1	58688000	69523000	74007000	55674000	101740000	104610000	121760000	110470000	73989000	23830000	15319000	22102000	0	6554400	7251800	0	0	0	1	4	0	0	0	0	2	1	13	12	12	14	15	16	11	13	14	12	10	13	0	0	0	0	0
A0A3B6JBZ2	A0A3B6JBZ2	4565	Cupin type-1 domain-containing protein	16		tr|A0A3B6JBZ2|A0A3B6JBZ2_WHEAT Cupin type-1 domain-containing protein OS=Triticum aestivum OX=4565 PE=4 SV=1	16060000	19531000	23590000	92882000	186280000	212140000	60268000	42898000	162000000	68660000	43821000	102380000	3833500	0	0	0	0	0	1	16	0	0	0	2	0	0	9	8	9	15	16	15	8	9	13	12	11	11	0	0	0	2	0
A0A3B6R8P8	A0A3B6R8P8	4565	Peroxidase	16		tr|A0A3B6R8P8|A0A3B6R8P8_WHEAT Peroxidase OS=Triticum aestivum OX=4565 PE=3 SV=1	298640000	121370000	167420000	318080000	558050000	188580000	44548000	82856000	52839000	231960000	213470000	140030000	7075900	0	0	0	0	5271100	1	5	0	0	1	1	0	0	13	12	14	13	15	14	12	10	10	13	15	12	0	0	0	1	0
A0A3B6LL76;A0A3B6KHJ0;A0A3B6MR18;P29194;P51059;P51063;P27154;Q5GM68;P29196;Q02909;Q01647;Q9FV66;P10490;P30694;A1SRH8;P51062;Q02735;P29193	A0A3B6LL76;A0A3B6KHJ0;A0A3B6MR18;P29194	4565;4565;4565;-1;-1;-1;-1;-1;-1;-1;-1;-1;-1;-1;-1;-1;-1;-1	phosphoenolpyruvate carboxylase	16		tr|A0A3B6LL76|A0A3B6LL76_WHEAT phosphoenolpyruvate carboxylase OS=Triticum aestivum OX=4565 PE=3 SV=1;tr|A0A3B6KHJ0|A0A3B6KHJ0_WHEAT phosphoenolpyruvate carboxylase OS=Triticum aestivum OX=4565 PE=3 SV=1;tr|A0A3B6MR18|A0A3B6MR18_WHEAT phosphoenolpyruvate c	20152000	18136000	22519000	29445000	33314000	24352000	10438000	17341000	13263000	39330000	26132000	13476000	36150000	0	39927000	0	0	0	18	9	0	0	0	1	0	1	9	9	8	12	15	14	7	8	9	13	13	7	0	0	0	0	0
A0A3B6MII9;A0A3B6KBC7;A0A3B6LF92;Q42971;P42895;Q43321;P25696;P26300;Q9LEI9;Q9LEJ0;Q43130;P51555;A0A3B6EHD9;Q96X30;P42894;Q9PVK2;Q5R6Y1;Q54RK5;Q4R5L2;Q9W7L0;P86210;O74286;Q967Y8;Q9U615;Q7RA60;I0J1J1;W7JLR6;A0A509AQ68;A0A3B6KG51;A0A3B6LK51;A0A3B6MPZ1;Q9W7L1;Q3ZC09;Q9W7L2;B2KBA5;Q8IJN7;P25704;A5FRM5;P19140;Q1KYT0;Q3ZX11;B5DGQ7;Q27655;P33676;P07322;P42897;P31683;O57391;O02654;P84752;P51913;Q9UAL5;P56…	A0A3B6MII9;A0A3B6KBC7;A0A3B6LF92;Q42971	4565;4565;4565;-1;-1;-1;-1;-1;-1;-1;-1;-1;4565;-1;-1;-1;-1;-1;-1;-1;-1;-1;-1;-1;-1;-1;-1;-1;4565;4565;4565;-1;-1;-1;-1;-1;-1;-1;-1;-1;-1;-1;-1;-1;-1;-1;-1;-1;-1;-1;-1;-1;-1;-1;-1;-1;-1;-1;-1;-1;-1;-1;-1;-1;-1;-1;-1	phosphopyruvate hydratase	16		tr|A0A3B6MII9|A0A3B6MII9_WHEAT phosphopyruvate hydratase OS=Triticum aestivum OX=4565 PE=3 SV=1;tr|A0A3B6KBC7|A0A3B6KBC7_WHEAT phosphopyruvate hydratase OS=Triticum aestivum OX=4565 PE=3 SV=1;tr|A0A3B6LF92|A0A3B6LF92_WHEAT phosphopyruvate hydratase OS=Trit	117200000	103840000	42206000	138540000	100090000	79844000	84966000	95116000	91225000	155680000	155660000	60311000	127950000	0	196600000	0	0	0	67	2	0	0	0	4	0	4	11	11	10	11	13	14	11	10	10	12	12	11	0	0	0	0	0
A0A3B5Y3L5;A0A3B5Z104;Q9SAU8;P26791;P29843;Q10265;P16394;P09435;O59855;Q91233;Q05746;P27541;G0SCU5;P41770;P87222;Q6CQ83;P22202;P11144;A0A3B6GUP3;Q10284;A0A077RZ68	A0A3B5Y3L5;A0A3B5Z104;Q9SAU8	4565;4565;4565;-1;-1;-1;-1;-1;-1;-1;-1;-1;-1;-1;-1;-1;-1;-1;4565;-1;4565	Uncharacterized protein; HSP70	16	TaHSP70	tr|A0A3B5Y3L5|A0A3B5Y3L5_WHEAT Uncharacterized protein OS=Triticum aestivum OX=4565 PE=3 SV=1;tr|A0A3B5Z104|A0A3B5Z104_WHEAT Uncharacterized protein OS=Triticum aestivum OX=4565 PE=3 SV=1;tr|Q9SAU8|Q9SAU8_WHEAT HSP70 OS=Triticum aestivum OX=4565 GN=TaHSP70	175060000	239460000	122640000	49996000	61961000	67556000	277530000	317160000	187450000	166820000	145030000	159490000	554240000	0	338230000	0	0	0	21	7	0	0	0	2	0	2	15	15	11	14	13	15	11	12	12	14	14	13	0	0	0	0	0
Q6W8Q2	Q6W8Q2	4565	1-Cys peroxiredoxin PER1	15	PER1	sp|Q6W8Q2|REHY_WHEAT 1-Cys peroxiredoxin PER1 OS=Triticum aestivum OX=4565 GN=PER1 PE=2 SV=1	43527000	54112000	63562000	205450000	172340000	191110000	14906000	29426000	29176000	161160000	131270000	302920000	0	0	0	0	0	0	1	4	0	0	0	0	0	0	10	7	8	11	14	14	3	6	9	13	12	10	0	0	0	0	0
A0A3B6ILV9	A0A3B6ILV9	4565	Cupin type-1 domain-containing protein	15		tr|A0A3B6ILV9|A0A3B6ILV9_WHEAT Cupin type-1 domain-containing protein OS=Triticum aestivum OX=4565 PE=4 SV=1	86622000	56095000	109040000	188990000	477100000	549290000	108800000	84874000	232160000	528520000	240680000	617940000	1923100	0	0	0	0	0	1	9	0	0	0	2	0	0	6	6	9	13	14	13	9	7	10	12	14	10	0	0	0	1	0
A0A077S347	A0A077S347	4565	Uncharacterized protein	15	TRAES_3BF048500040CFD_c1	tr|A0A077S347|A0A077S347_WHEAT Uncharacterized protein OS=Triticum aestivum OX=4565 GN=TRAES_3BF048500040CFD_c1 PE=3 SV=1	62329000	55613000	47871000	110540000	127750000	118090000	43929000	49008000	49078000	53191000	36529000	51470000	0	28260000	0	0	44688000	0	1	1	0	1	0	0	1	0	8	7	7	11	13	11	8	9	8	11	12	9	0	0	0	0	0
I6QQ39	I6QQ39	4565	Globulin-3A	14	Glo-3A	tr|I6QQ39|I6QQ39_WHEAT Globulin-3A OS=Triticum aestivum OX=4565 GN=Glo-3A PE=2 SV=1	39686000	30385000	37136000	236050000	332120000	436620000	71112000	35731000	364800000	91703000	41498000	115260000	17547000	0	6034200	9808800	0	0	1	14	1	0	0	2	1	1	10	10	12	14	13	14	10	7	14	10	8	10	1	0	0	2	1
A0A3B6IK29;A0A3B6JEF6	A0A3B6IK29;A0A3B6JEF6	4565;4565	phosphoglucomutase (alpha-D-glucose-1,6-bisphosphate-dependent)	14		tr|A0A3B6IK29|A0A3B6IK29_WHEAT phosphoglucomutase (alpha-D-glucose-1,6-bisphosphate-dependent) OS=Triticum aestivum OX=4565 PE=3 SV=1;tr|A0A3B6JEF6|A0A3B6JEF6_WHEAT phosphoglucomutase (alpha-D-glucose-1,6-bisphosphate-dependent) OS=Triticum aestivum OX=456	27307000	28546000	22180000	48466000	33518000	26854000	34451000	33027000	19279000	23622000	27335000	21854000	26358000	0	16199000	0	0	0	2	4	0	0	0	2	0	2	8	8	7	12	13	13	6	9	7	12	11	6	0	0	0	0	0
A0A3B6MWJ8;P93693;P06293	A0A3B6MWJ8;P93693	4565;4565;-1	Serpin domain-containing protein; Serpin-Z1B	14		tr|A0A3B6MWJ8|A0A3B6MWJ8_WHEAT Serpin domain-containing protein OS=Triticum aestivum OX=4565 PE=3 SV=1;sp|P93693|SPZ1B_WHEAT Serpin-Z1B OS=Triticum aestivum OX=4565 PE=1 SV=1	817520000	345320000	689290000	411790000	473650000	452680000	111060000	72813000	119440000	2446500000	2266900000	893430000	35479000	0	0	8042200	0	0	3	5	1	0	0	2	0	0	13	13	11	14	14	13	9	7	10	14	14	13	0	0	0	1	0
A0A3B6ISB7;A0A3B6HSJ4;A0A3B6JJQ0;Q8H8T0;P80607;A0A3B6AU28;A0A2X0S376;A0A3B6C304;Q9SC19;Q9LFW1;O22666;A0A3B6GW08;A0A077RVB3;O04300;Q8RU27;Q9SRT9;A0A3B6EN66;A0A3B6DLY8;Q9LUE6;P85413	A0A3B6ISB7;A0A3B6HSJ4;A0A3B6JJQ0;Q8H8T0;P80607	4565;4565;4565;-1;-1;4565;4565;4565;-1;-1;-1;4565;4565;-1;-1;-1;4565;4565;-1;-1	UDP-arabinopyranose mutase	14		tr|A0A3B6ISB7|A0A3B6ISB7_WHEAT UDP-arabinopyranose mutase OS=Triticum aestivum OX=4565 PE=3 SV=1;tr|A0A3B6HSJ4|A0A3B6HSJ4_WHEAT UDP-arabinopyranose mutase OS=Triticum aestivum OX=4565 PE=3 SV=1;tr|A0A3B6JJQ0|A0A3B6JJQ0_WHEAT UDP-arabinopyranose mutase OS=T	14235000	8916000	15899000	15516000	16764000	25869000	11729000	16166000	13059000	21449000	26466000	16521000	0	4699100	0	0	0	0	20	10	0	0	0	0	1	0	10	9	9	12	12	12	7	9	10	13	13	7	0	0	0	0	1
A0A3B6JLF7	A0A3B6JLF7	4565	Uncharacterized protein	14		tr|A0A3B6JLF7|A0A3B6JLF7_WHEAT Uncharacterized protein OS=Triticum aestivum OX=4565 PE=4 SV=1	27587000	36286000	37827000	35048000	88475000	126500000	43382000	33467000	64751000	6226200	4072000	7936100	22609000	0	7695200	5212000	0	0	1	3	1	0	0	1	0	1	11	10	9	10	13	13	8	6	8	6	5	6	0	0	0	0	0
A9U8G4;A9U8G5;P05336;P14219;Q07264;Q75ZX4;Q2R8Z5;P04707;P00333;A0A3B6KGC2;Q4R1E8;Q0ITW7;A0A3B6MPR3;A0A3B6LLS8	A9U8G4;A9U8G5;P05336;P14219	4565;4565;-1;-1;-1;-1;-1;-1;-1;4565;-1;-1;4565;4565	Alcohol dehydrogenase ADH1A; Alcohol dehydrogenase ADH1D; Alcohol dehydrogenase 1	13	A	tr|A9U8G4|A9U8G4_WHEAT Alcohol dehydrogenase ADH1A OS=Triticum aestivum OX=4565 PE=2 SV=1;tr|A9U8G5|A9U8G5_WHEAT Alcohol dehydrogenase ADH1D OS=Triticum aestivum OX=4565 PE=2 SV=1;sp|P05336|ADH1_HORVU Alcohol dehydrogenase 1 OS=Hordeum vulgare OX=4513 GN=A	29963000	23163000	25748000	61003000	42050000	37710000	16065000	19713000	16206000	35298000	47906000	31245000	0	0	0	0	0	0	14	13	0	0	0	0	0	0	7	6	7	11	13	12	6	6	7	10	11	10	0	0	0	0	0
A0A3B6ELG3;P37833;P00504;Q5R691;Q4R5L1;P33097;P08906;P00503;A5A6K8;P28011;P17174;P13221;P05201	A0A3B6ELG3;P37833	4565;-1;-1;-1;-1;-1;-1;-1;-1;-1;-1;-1;-1	Aspartate aminotransferase; Aspartate aminotransferase, cytoplasmic	13	Os01g0760600	tr|A0A3B6ELG3|A0A3B6ELG3_WHEAT Aspartate aminotransferase OS=Triticum aestivum OX=4565 PE=3 SV=1;sp|P37833|AATC_ORYSJ Aspartate aminotransferase, cytoplasmic OS=Oryza sativa subsp. japonica OX=39947 GN=Os01g0760600 PE=2 SV=1	52151000	38421000	38849000	77898000	57069000	49314000	1645000	19308000	22156000	129200000	147310000	48310000	21074000	0	14661000	0	0	0	13	2	0	0	0	2	0	2	12	9	12	10	12	11	3	9	9	11	11	9	0	0	0	0	0
W5A874;A0A3B5XW54;P31023;Q9SPB1;Q9M5K3;Q9M5K2;P95596;P90597;Q04933;Q41219	W5A874;A0A3B5XW54	4565;4565;-1;-1;-1;-1;-1;-1;-1;-1	Dihydrolipoyl dehydrogenase	13		tr|W5A874|W5A874_WHEAT Dihydrolipoyl dehydrogenase OS=Triticum aestivum OX=4565 PE=3 SV=1;tr|A0A3B5XW54|A0A3B5XW54_WHEAT Dihydrolipoyl dehydrogenase OS=Triticum aestivum OX=4565 PE=3 SV=1	26829000	23832000	20331000	34935000	25860000	25277000	24462000	28176000	22915000	31596000	28521000	23489000	0	0	0	14042000	0	0	10	12	1	0	0	0	0	0	12	10	12	11	13	13	11	11	10	13	13	9	1	0	0	0	0
W5GYX5;W5GM69;A0A3B6NQQ5;P08477;Q43247	W5GYX5;W5GM69;A0A3B6NQQ5;P08477	4565;4565;4565;-1;-1	Glyceraldehyde-3-phosphate dehydrogenase	13	GAPC8;GAPC6	tr|W5GYX5|W5GYX5_WHEAT Glyceraldehyde-3-phosphate dehydrogenase OS=Triticum aestivum OX=4565 GN=GAPC8 PE=2 SV=1;tr|W5GM69|W5GM69_WHEAT Glyceraldehyde-3-phosphate dehydrogenase OS=Triticum aestivum OX=4565 GN=GAPC6 PE=2 SV=1;tr|A0A3B6NQQ5|A0A3B6NQQ5_WHEAT G	175030000	146040000	126190000	173160000	158100000	163910000	118820000	94724000	70174000	221690000	307200000	183280000	14155000	0	0	0	0	0	5	2	0	0	0	1	0	0	8	8	7	10	13	13	8	7	8	12	12	10	0	0	0	0	0
A0A3B6MIQ1	A0A3B6MIQ1	4565	SMP domain-containing protein	13		tr|A0A3B6MIQ1|A0A3B6MIQ1_WHEAT SMP domain-containing protein OS=Triticum aestivum OX=4565 PE=3 SV=1	4526000	10296000	4229900	34319000	30625000	35541000	376340	1075200	1153800	82146000	76482000	86687000	1696300	0	0	0	2046200	0	1	1	0	1	0	1	0	0	6	6	8	11	12	11	2	1	2	11	11	13	0	0	0	0	0
A0A3B6LFC8	A0A3B6LFC8	4565	Thaumatin-like protein	13		tr|A0A3B6LFC8|A0A3B6LFC8_WHEAT Thaumatin-like protein OS=Triticum aestivum OX=4565 PE=4 SV=1	379500000	498710000	428460000	2e+09	2728200000	2.9317e+09	447330000	461600000	496360000	575270000	336820000	408320000	7524500	0	0	0	0	0	1	4	0	0	0	1	0	0	11	10	11	13	11	13	10	9	10	11	11	11	0	0	0	0	0
A0A3B6QKY1;A0A3B6NVD9;Q6YZX6;A0A3B6GRI1;A0A3B6FPR7;A0A3B6EEA8;A0A3B6FP36	A0A3B6QKY1;A0A3B6NVD9	4565;4565;-1;4565;4565;4565;4565	Aconitate hydratase	12		tr|A0A3B6QKY1|A0A3B6QKY1_WHEAT Aconitate hydratase OS=Triticum aestivum OX=4565 PE=3 SV=1;tr|A0A3B6NVD9|A0A3B6NVD9_WHEAT Aconitate hydratase OS=Triticum aestivum OX=4565 PE=3 SV=1	10381000	18237000	11004000	42988000	41447000	34890000	11087000	6816500	7170100	43009000	28992000	24063000	0	0	0	0	0	0	7	2	0	0	0	0	0	0	9	4	6	10	11	10	4	5	4	8	9	5	0	0	0	0	0
P01085;A0A3B6GR96;A0A3B6GNC7	P01085;A0A3B6GR96;A0A3B6GNC7	-1;4565;4565	Alpha-amylase inhibitor 0.19; Bifunctional inhibitor/plant lipid transfer protein/seed storage helical domain-containing protein	12		sp|P01085|IAA1_WHEAT Alpha-amylase inhibitor 0.19 OS=Triticum aestivum OX=4565 PE=1 SV=1;tr|A0A3B6GR96|A0A3B6GR96_WHEAT Bifunctional inhibitor/plant lipid transfer protein/seed storage helical domain-containing protein OS=Triticum aestivum OX=4565 PE=3 SV=	4.2416e+09	3.5044e+09	3.8944e+09	6.1474e+09	3.6048e+09	3.7848e+09	1304300000	1.5942e+09	1215900000	4562400000	5402900000	4983700000	104640000	684610	10905000	0	0	0	3	4	0	0	0	5	1	2	11	10	11	12	12	12	10	9	9	10	11	11	0	0	0	1	1
A0A3B5Y5K9;A0A3B5Z4D7;P17614;P29685;P83484;Q9C5A9;P83483;P37399;P38482;Q24751;P85088;Q05825;Q8UC76;Q5ZLC5;A7IH31;Q9PTY0;Q4FP38;Q6NDD2;B6JD09;Q1MAZ2;P00829;P10719;P06576;P56480;A9M837;Q92LK8;C3M9S1;O50290;P49376;A6UDM1;Q6CFT7;Q25117;Q9TM41;A8GPZ4;Q4UK18;Q68VU8;Q2J3I4;B3PQ68;Q6G1W9;B0T335;A9IYW6;Q9A2V9;A1UR49;Q6FYM3;A6WXX1;A8GY40;Q9GPE9;A8F2U0;Q92G88;C3PLT1;C4K227;A8F004;B5ZSN7;A8GTS6;P22068;P00830…	A0A3B5Y5K9;A0A3B5Z4D7;P17614;P29685	4565;4565;-1;-1;-1;-1;-1;-1;-1;-1;-1;-1;-1;-1;-1;-1;-1;-1;-1;-1;-1;-1;-1;-1;-1;-1;-1;-1;-1;-1;-1;-1;-1;-1;-1;-1;-1;-1;-1;-1;-1;-1;-1;-1;-1;-1;-1;-1;-1;-1;-1;-1;-1;-1;-1;-1;-1;-1;-1;-1;-1;-1;-1;-1;-1;-1;-1;-1;-1;-1;-1;-1;-1	ATP synthase subunit beta	12		tr|A0A3B5Y5K9|A0A3B5Y5K9_WHEAT ATP synthase subunit beta OS=Triticum aestivum OX=4565 PE=3 SV=1;tr|A0A3B5Z4D7|A0A3B5Z4D7_WHEAT ATP synthase subunit beta OS=Triticum aestivum OX=4565 PE=3 SV=1;sp|P17614|ATPBM_NICPL ATP synthase subunit beta, mitochondrial O	84998000	39545000	90660000	155430000	111080000	97063000	61227000	36481000	43620000	124480000	160380000	75771000	182510000	17180000	9269800	0	0	0	73	3	0	0	0	4	1	2	9	8	9	10	10	9	8	9	8	11	10	9	0	0	0	0	0
A0A3B6TZD9	A0A3B6TZD9	4565	chitinase	12		tr|A0A3B6TZD9|A0A3B6TZD9_WHEAT chitinase OS=Triticum aestivum OX=4565 PE=4 SV=1	812120000	670340000	426340000	5550000000	3.5354e+09	5020700000	243280000	251850000	263780000	878390000	950370000	543820000	0	15889000	2362100	12409000	0	0	1	1	1	0	0	0	1	1	9	8	9	11	12	11	7	5	5	11	11	9	1	0	0	0	0
A0A3B6JHB6	A0A3B6JHB6	4565	Cupin type-1 domain-containing protein	12		tr|A0A3B6JHB6|A0A3B6JHB6_WHEAT Cupin type-1 domain-containing protein OS=Triticum aestivum OX=4565 PE=4 SV=1	65469000	57440000	66464000	115860000	533890000	102590000	77114000	77038000	84574000	412940000	400810000	65958000	0	0	0	0	0	0	1	5	0	0	0	0	0	0	8	6	7	10	12	10	7	6	9	11	11	9	0	0	0	0	0
A0A3B6KLS3;A0A3B6AQM7;A0A3B6KBJ8;A0A3B6AR72;A0A2X0TH60;A0A3B6MME7;A0A3B6LG78;A0A1D5UVT6	A0A3B6KLS3	4565;4565;4565;4565;4565;4565;4565;4565	Enoyl reductase (ER) domain-containing protein	12		tr|A0A3B6KLS3|A0A3B6KLS3_WHEAT Enoyl reductase (ER) domain-containing protein OS=Triticum aestivum OX=4565 PE=4 SV=1	41108000	35675000	36943000	82865000	74891000	84133000	37986000	45977000	26386000	46803000	65900000	41889000	0	0	0	0	0	0	8	4	0	0	0	0	0	0	10	7	9	10	10	10	6	8	8	7	7	7	0	0	0	0	0
P62804;P62806;P84042;P84046;Q76FE7;Q7KQD1;Q7K8C0;Q76FF5;P84050;P84049;Q76FD9;Q6WV90;Q6WV74;Q6WV73;Q6WV72;Q5RCS7;Q4R362;P91882;Q76FF1;P62799;P62794;P84040;P62805;P84041;P84045;P70081;P84047;P84048;P62803;P62802;P62801;P62800;P62798;P84044;P62797;P62796;P62795;P84043;Q28DR4;P35059;Q6LAF1;P83865;Q8MTV8;Q27765;Q8I0Y4;Q9HDF5;P91890	P62804;P62806;P84042;P84046;Q76FE7;Q7KQD1;Q7K8C0;Q76FF5;P84050;P84049;Q76FD9;Q6WV90;Q6WV74;Q6WV73;Q6WV72;Q5RCS7;Q4R362;P91882;Q76FF1;P62799;P62794;P84040;P62805;P84041;P84045;P70081;P84047;P84048;P62803;P62802;P62801;P62800;P62798;P84044;P62797;P62796;P62795;P84043;Q28DR4;P35059;Q6LAF1;P83865;Q8MTV8;Q27765;Q8I0Y4;Q9HDF5	-1;-1;-1;-1;-1;-1;-1;-1;-1;-1;-1;-1;-1;-1;-1;-1;-1;-1;-1;-1;-1;-1;-1;-1;-1;-1;-1;-1;-1;-1;-1;-1;-1;-1;-1;-1;-1;-1;-1;-1;-1;-1;-1;-1;-1;-1;-1	Histone H4	12	H4c2;H4c1;His4	sp|P62804|H4_RAT Histone H4 OS=Rattus norvegicus OX=10116 GN=H4c2 PE=1 SV=2;sp|P62806|H4_MOUSE Histone H4 OS=Mus musculus OX=10090 GN=H4c1 PE=1 SV=2;sp|P84042|H4_DROHY Histone H4 OS=Drosophila hydei OX=7224 GN=His4 PE=3 SV=2;sp|P84046|H4_CHITH Histone H4 O	1.4758e+09	1.5026e+09	769820000	213850000	232050000	220560000	2153500000	2.0493e+09	1117100000	180210000	150440000	234330000	177850000	0	1441500000	20589000	22127000	0	47	0	1	1	1	5	0	5	10	11	10	10	10	10	10	10	9	8	8	9	0	0	0	0	0
A0A3B5ZTI5	A0A3B5ZTI5	4565	Secretory protein	12		tr|A0A3B5ZTI5|A0A3B5ZTI5_WHEAT Secretory protein OS=Triticum aestivum OX=4565 PE=4 SV=1	66862000	36072000	62922000	129320000	282780000	207680000	22245000	46414000	21011000	94560000	91492000	34461000	5335100	0	1124100	0	0	0	1	2	0	0	0	1	0	1	12	9	11	12	12	12	8	8	6	11	12	9	0	0	0	0	0
A0A3B5Y5E3	A0A3B5Y5E3	4565	Seed biotin-containing protein SBP65	12		tr|A0A3B5Y5E3|A0A3B5Y5E3_WHEAT Seed biotin-containing protein SBP65 OS=Triticum aestivum OX=4565 PE=4 SV=1	5466500	16790000	10742000	73413000	96382000	145400000	4024000	1801700	6503300	3227500	1921000	6319100	4454300	2821700	0	0	0	0	1	10	0	0	0	1	1	0	5	6	4	11	12	11	4	2	4	4	3	6	0	0	0	1	1
A0A3B6IX62	A0A3B6IX62	4565	SMP domain-containing protein	12		tr|A0A3B6IX62|A0A3B6IX62_WHEAT SMP domain-containing protein OS=Triticum aestivum OX=4565 PE=3 SV=1	55349000	94581000	67999000	83555000	119960000	120700000	5914700	14142000	16429000	125870000	148250000	171650000	0	18067000	0	0	0	0	1	2	0	0	0	0	1	0	5	5	5	10	12	11	1	1	3	8	9	8	0	0	0	0	0
A0A3B5Y269	A0A3B5Y269	4565	Uncharacterized protein	12		tr|A0A3B5Y269|A0A3B5Y269_WHEAT Uncharacterized protein OS=Triticum aestivum OX=4565 PE=4 SV=1	22010000	22596000	17688000	39636000	51821000	68507000	23888000	15318000	16965000	15837000	13247000	18642000	0	0	0	0	0	0	1	6	0	0	0	0	0	0	7	10	6	11	11	11	5	4	6	8	6	5	0	0	0	0	0
A0A1D6S518;Q9SDX3;Q9LKG7;Q9M9P3;P57751;A0A3B6STQ3;A0A3B6CI59;A0A3B6U1B5;A0A3B6NIC2;O64459;P19595;Q54YZ0	A0A1D6S518	4565;-1;-1;-1;-1;4565;4565;4565;4565;-1;-1;-1	UTP--glucose-1-phosphate uridylyltransferase	12		tr|A0A1D6S518|A0A1D6S518_WHEAT UTP--glucose-1-phosphate uridylyltransferase OS=Triticum aestivum OX=4565 PE=3 SV=1	25438000	26842000	23184000	37009000	25742000	26021000	33888000	36858000	27237000	45665000	44146000	44731000	46922000	0	0	0	0	0	12	2	0	0	0	1	0	0	7	8	6	12	11	10	7	9	6	9	9	8	0	0	0	0	0
A0A3B6MJZ2;A0A3B6K9Q1;A0A3B6LDV5	A0A3B6MJZ2;A0A3B6K9Q1;A0A3B6LDV5	4565;4565;4565	5-methyltetrahydropteroyltriglutamate--homocysteine S-methyltransferase	11		tr|A0A3B6MJZ2|A0A3B6MJZ2_WHEAT 5-methyltetrahydropteroyltriglutamate--homocysteine S-methyltransferase OS=Triticum aestivum OX=4565 PE=3 SV=1;tr|A0A3B6K9Q1|A0A3B6K9Q1_WHEAT 5-methyltetrahydropteroyltriglutamate--homocysteine S-methyltransferase OS=Triticum	28495000	36060000	21820000	23413000	23527000	29796000	40341000	30866000	22200000	24853000	22582000	35137000	0	0	0	0	0	0	3	6	0	0	0	0	0	0	6	5	5	8	8	5	6	9	6	5	8	4	0	0	0	0	0
A0A3B6SH91;C7A2A0;A0A3B6PPW7;Q9SU63	A0A3B6SH91	4565;-1;4565;-1	Aldehyde dehydrogenase domain-containing protein	11		tr|A0A3B6SH91|A0A3B6SH91_WHEAT Aldehyde dehydrogenase domain-containing protein OS=Triticum aestivum OX=4565 PE=3 SV=1	9984200	11624000	6996500	16490000	18320000	19630000	15122000	13923000	13345000	14652000	17124000	15998000	6406400	0	0	30811000	21824000	32149000	4	1	1	1	1	1	0	0	6	5	5	10	11	11	6	6	7	9	9	6	0	0	0	1	0
Q41233	Q41233	-1	Alliin lyase 2	11		sp|Q41233|ALLN2_ALLSA Alliin lyase 2 OS=Allium sativum OX=4682 PE=1 SV=1	0	0	0	0	0	0	0	0	0	0	0	0	4761100000	0	3.7956e+09	42244000	9458500	9478100	1	1	4	2	4	10	0	9	0	0	0	0	0	0	0	0	0	0	0	0	1	1	1	1	0
A0A3B6MYZ0	A0A3B6MYZ0	4565	Cupin type-1 domain-containing protein	11		tr|A0A3B6MYZ0|A0A3B6MYZ0_WHEAT Cupin type-1 domain-containing protein OS=Triticum aestivum OX=4565 PE=4 SV=1	414100000	239390000	322030000	302900000	599830000	483980000	612020000	845550000	637620000	415020000	295340000	386640000	21904000	0	2194800	0	0	0	1	10	0	0	0	3	0	1	10	9	9	11	11	11	10	10	10	10	10	11	0	0	0	2	0
A0A3B5ZP43	A0A3B5ZP43	4565	Cupin type-1 domain-containing protein	11		tr|A0A3B5ZP43|A0A3B5ZP43_WHEAT Cupin type-1 domain-containing protein OS=Triticum aestivum OX=4565 PE=3 SV=1	34047000	35474000	52961000	79792000	65208000	79353000	5258700	15342000	52773000	28413000	30489000	37308000	0	0	0	0	0	0	1	5	0	0	0	0	0	0	7	6	6	9	10	11	2	4	9	10	7	8	0	0	0	0	0
Q0Q5D9	Q0Q5D9	4565	Globulin 1	11		tr|Q0Q5D9|Q0Q5D9_WHEAT Globulin 1 OS=Triticum aestivum OX=4565 PE=4 SV=1	218370000	334860000	381110000	204980000	250430000	312690000	126380000	124020000	169000000	242940000	281900000	334460000	0	0	0	0	0	0	1	7	0	0	0	0	0	0	10	10	8	11	10	11	6	7	8	11	11	11	0	0	0	0	0
A0A3B6RMH1;A0A3B6TTS1;A0A3B6NRC2;A0A3B6QHN2;A0A3B6PKK6;Q948T6;Q39366;A0A3B5YVZ6;Q8W593	A0A3B6RMH1;A0A3B6TTS1;A0A3B6NRC2;A0A3B6QHN2	4565;4565;4565;4565;4565;-1;-1;4565;-1	lactoylglutathione lyase	11		tr|A0A3B6RMH1|A0A3B6RMH1_WHEAT lactoylglutathione lyase OS=Triticum aestivum OX=4565 PE=3 SV=1;tr|A0A3B6TTS1|A0A3B6TTS1_WHEAT lactoylglutathione lyase OS=Triticum aestivum OX=4565 PE=3 SV=1;tr|A0A3B6NRC2|A0A3B6NRC2_WHEAT lactoylglutathione lyase OS=Triticu	127010000	98268000	80106000	110240000	110720000	114000000	83923000	93579000	29452000	181600000	163620000	137220000	0	0	0	0	0	0	9	10	0	0	0	0	0	0	8	9	8	10	10	9	8	8	9	11	10	9	0	0	0	0	0
A0A3B6H6K7	A0A3B6H6K7	4565	Peroxidase	11		tr|A0A3B6H6K7|A0A3B6H6K7_WHEAT Peroxidase OS=Triticum aestivum OX=4565 PE=3 SV=1	253660000	263140000	214960000	42056000	46130000	38883000	389820000	419770000	199590000	87074000	88049000	71588000	30746000	17428000	0	0	0	0	1	0	0	0	0	1	1	0	8	9	9	8	7	7	8	8	7	8	9	9	0	0	0	0	0
A0A3B6KPK9;A0A3B6LRZ6;A0A3B6MYD3;A0A3B6LT95;A0A3B6KMQ9;A0A3B6MYD7;A0A3B6KLY1;A0A3B6LT96;A0A3B6KMQ6;A0A3B6MXM8;A0A3B6LTA1;A0A3B6LTB9;A0A3B6KPM0;A0A3B6MZB9;W5D309;A0A3B6GZM0;A0A3B6MWL5;A0A3B6LTA6;A0A3B6KPF1;A0A3B6EMU9	A0A3B6KPK9;A0A3B6LRZ6;A0A3B6MYD3	4565;4565;4565;4565;4565;4565;4565;4565;4565;4565;4565;4565;4565;4565;4565;4565;4565;4565;4565;4565	Uncharacterized protein	11		tr|A0A3B6KPK9|A0A3B6KPK9_WHEAT Uncharacterized protein OS=Triticum aestivum OX=4565 PE=4 SV=1;tr|A0A3B6LRZ6|A0A3B6LRZ6_WHEAT Uncharacterized protein OS=Triticum aestivum OX=4565 PE=4 SV=1;tr|A0A3B6MYD3|A0A3B6MYD3_WHEAT Uncharacterized protein OS=Triticum a	13107000	25847000	11414000	3576500	6125100	2516200	5976900	8463700	5440400	31026000	26292000	29994000	0	0	0	0	0	0	20	11	0	0	0	0	0	0	5	4	5	5	9	6	5	4	5	10	10	7	0	0	0	0	0
A0A3B5YV41;A0A3B5XXN8;A0A3B5ZRV3;A0A3B6IXJ9;A0A3B6JPZ3;Q05046;P35480;Q05045	A0A3B5YV41;A0A3B5XXN8;A0A3B5ZRV3	4565;4565;4565;4565;4565;-1;-1;-1	Uncharacterized protein	11		tr|A0A3B5YV41|A0A3B5YV41_WHEAT Uncharacterized protein OS=Triticum aestivum OX=4565 PE=3 SV=1;tr|A0A3B5XXN8|A0A3B5XXN8_WHEAT Uncharacterized protein OS=Triticum aestivum OX=4565 PE=3 SV=1;tr|A0A3B5ZRV3|A0A3B5ZRV3_WHEAT Uncharacterized protein OS=Triticum a	18728000	22442000	20075000	25788000	18613000	21616000	37149000	42402000	22292000	24383000	10854000	13854000	27049000	0	18996000	0	0	0	8	6	0	0	0	2	0	2	11	9	10	10	10	10	8	10	8	8	9	5	0	0	0	2	0
W4ZP51;Q08000;P46532;Q05190	W4ZP51;Q08000;P46532	4565;-1;-1;-1	Uncharacterized protein; Em protein H2; Late embryogenesis abundant protein B19.1B	11	EMH2	tr|W4ZP51|W4ZP51_WHEAT Uncharacterized protein OS=Triticum aestivum OX=4565 PE=3 SV=1;sp|Q08000|EM3_WHEAT Em protein H2 OS=Triticum aestivum OX=4565 GN=EMH2 PE=2 SV=1;sp|P46532|LE19B_HORVU Late embryogenesis abundant protein B19.1B OS=Hordeum vulgare OX=45	1307200000	1.779e+09	1355300000	179050000	205670000	262820000	979680000	924190000	363210000	1.0155e+09	913390000	1327900000	48300000	0	0	0	0	0	4	3	0	0	0	2	0	0	10	11	10	9	10	10	9	9	9	11	11	10	0	0	0	0	0
A7BJ77	A7BJ77	4565	Xylanase inhibitor	11	Xip-R1	tr|A7BJ77|A7BJ77_WHEAT Xylanase inhibitor OS=Triticum aestivum OX=4565 GN=Xip-R1 PE=2 SV=1	15232000	15548000	9787600	108260000	131080000	97501000	11134000	8397900	9415300	20512000	19350000	13055000	0	0	0	0	0	0	1	3	0	0	0	0	0	0	4	2	3	11	10	10	3	4	4	7	8	5	0	0	0	0	0
A0A3B6CE50;A0A3B6CE27;P32112;A0A1D5UKX4;Q01781;O23255;P50246	A0A3B6CE50;A0A3B6CE27;P32112;A0A1D5UKX4;Q01781;O23255	4565;4565;4565;4565;-1;-1;-1	Adenosylhomocysteinase	10		tr|A0A3B6CE50|A0A3B6CE50_WHEAT Adenosylhomocysteinase OS=Triticum aestivum OX=4565 PE=3 SV=1;tr|A0A3B6CE27|A0A3B6CE27_WHEAT Adenosylhomocysteinase OS=Triticum aestivum OX=4565 PE=3 SV=1;sp|P32112|SAHH_WHEAT Adenosylhomocysteinase OS=Triticum aestivum OX=45	35551000	73268000	50027000	33905000	41038000	51239000	95458000	99411000	69969000	79602000	61938000	72804000	120940000	0	101630000	0	0	0	7	3	0	0	0	2	0	2	5	7	6	8	8	7	7	6	7	8	8	9	0	0	0	0	0
A0A3B6T7X8	A0A3B6T7X8	4565	Bifunctional inhibitor/plant lipid transfer protein/seed storage helical domain-containing protein	10		tr|A0A3B6T7X8|A0A3B6T7X8_WHEAT Bifunctional inhibitor/plant lipid transfer protein/seed storage helical domain-containing protein OS=Triticum aestivum OX=4565 PE=4 SV=1	528450000	677420000	674750000	2.1248e+09	690570000	911290000	178930000	170320000	187410000	608250000	845620000	691900000	2554400	0	0	0	0	0	1	6	0	0	0	1	0	0	8	7	8	9	8	9	5	7	7	9	8	8	0	0	0	0	0
P38076;A0A3B6KBM0;A0A3B6LDM6;A0A3B6MJZ8;Q9XEA6;P80608;O81154;Q9XEA8;A0A3B6AZ91;A0A3B6EB15;A0A3B6GLQ9;A0A077RW30;Q9LJA0;P47999	P38076;A0A3B6KBM0;A0A3B6LDM6;A0A3B6MJZ8;Q9XEA6	-1;4565;4565;4565;-1;-1;-1;-1;4565;4565;4565;4565;-1;-1	Cysteine synthase	10	CYS1	sp|P38076|CYSK_WHEAT Cysteine synthase OS=Triticum aestivum OX=4565 GN=CYS1 PE=2 SV=1;tr|A0A3B6KBM0|A0A3B6KBM0_WHEAT Cysteine synthase OS=Triticum aestivum OX=4565 PE=3 SV=1;tr|A0A3B6LDM6|A0A3B6LDM6_WHEAT Cysteine synthase OS=Triticum aestivum OX=4565 PE=3	8029700	5266400	9991300	5957600	7575800	6149700	3948400	8010700	8101400	7592900	11440000	6122400	0	0	0	0	0	0	14	10	0	0	0	0	0	0	5	6	6	10	9	10	6	5	5	7	7	6	0	0	0	0	0
A0A3B6JL06	A0A3B6JL06	4565	Gamma-interferon-inducible lysosomal thiol reductase	10		tr|A0A3B6JL06|A0A3B6JL06_WHEAT Gamma-interferon-inducible lysosomal thiol reductase OS=Triticum aestivum OX=4565 PE=3 SV=1	114330000	118260000	123970000	114570000	114540000	124250000	50502000	48629000	34994000	170520000	161970000	161380000	0	0	0	0	0	0	1	4	0	0	0	0	0	0	9	6	8	8	10	10	4	3	4	9	9	5	0	0	0	0	0
A0A3B5YVJ5;A0A3B5ZRE8;A0A3B5XXV7	A0A3B5YVJ5;A0A3B5ZRE8;A0A3B5XXV7	4565;4565;4565	Heat shock 70 kDa protein 14	10		tr|A0A3B5YVJ5|A0A3B5YVJ5_WHEAT Heat shock 70 kDa protein 14 OS=Triticum aestivum OX=4565 PE=4 SV=1;tr|A0A3B5ZRE8|A0A3B5ZRE8_WHEAT Heat shock 70 kDa protein 14 OS=Triticum aestivum OX=4565 PE=4 SV=1;tr|A0A3B5XXV7|A0A3B5XXV7_WHEAT Heat shock 70 kDa protein 1	11724000	18745000	12252000	10374000	14832000	14559000	14618000	14253000	10696000	14416000	18120000	18373000	0	0	3549400	0	0	0	3	5	0	0	0	0	0	1	4	3	4	7	8	9	5	5	5	7	7	5	0	0	0	0	0
A0A3B6FPL0;A0A3B6GYC1;A0A3B6EIH0;A0A3B6GW23;P84539;A0A3B5YUN8;A0A3B5XX22;A0A3B5ZSS2;P12628;P34105;A0A3B6FQ00	A0A3B6FPL0;A0A3B6GYC1	4565;4565;4565;4565;-1;4565;4565;4565;-1;-1;4565	Malic enzyme	10		tr|A0A3B6FPL0|A0A3B6FPL0_WHEAT Malic enzyme OS=Triticum aestivum OX=4565 PE=3 SV=1;tr|A0A3B6GYC1|A0A3B6GYC1_WHEAT Malic enzyme OS=Triticum aestivum OX=4565 PE=3 SV=1	11169000	11945000	12329000	32594000	25496000	27615000	8528300	13064000	8910300	13706000	10009000	9147400	0	0	0	26575000	0	0	11	3	1	0	0	0	0	0	7	7	7	8	10	9	4	7	5	8	8	7	1	0	0	0	0
A0A3B6MXQ8	A0A3B6MXQ8	4565	MBD domain-containing protein	10		tr|A0A3B6MXQ8|A0A3B6MXQ8_WHEAT MBD domain-containing protein OS=Triticum aestivum OX=4565 PE=4 SV=1	16141000	17280000	23572000	3386600	9085900	11103000	61431000	59536000	37129000	5570400	3150800	5336100	0	0	8665600	0	0	0	1	7	0	0	0	0	0	1	7	7	6	8	8	5	9	8	7	6	5	6	0	0	0	0	0
A0A3B6DFG8;A0A3B6SP52;A0A3B6RLZ3;A0A2P1GIY9;A0A3B6TU25	A0A3B6DFG8	4565;4565;4565;-1;4565	NADP-dependent oxidoreductase domain-containing protein	10		tr|A0A3B6DFG8|A0A3B6DFG8_WHEAT NADP-dependent oxidoreductase domain-containing protein OS=Triticum aestivum OX=4565 PE=3 SV=1	4198400	8203500	4790700	26720000	20357000	21544000	1868700	2522000	3351500	9918400	8816300	7848600	0	0	0	0	0	0	5	4	0	0	0	0	0	0	8	6	6	8	10	10	3	4	5	10	9	6	0	0	0	0	0
P12783;A0A3B6NNE0;A0A3B6QD37;A0A3B6SRA3;A0A3B6TXK1;A0A3B6RQL1;A0A3B6TX12;Q46HH8;P29409;Q9SBN4;Q9LD57;A0A3B5ZZM6;A2C025;P12782;A0A3B5Z298;A0A3B5Y3H2;Q0I6M5;P41758;Q42961;A0A3B5YU99;Q7U3V0;A5GPB2;Q10Z46;A9BDF8;Q3AVX6;Q3AGU1;A2CDG7;Q7V461;B2ITU1;P50318;A5GW73	P12783;A0A3B6NNE0;A0A3B6QD37;A0A3B6SRA3	4565;4565;4565;4565;4565;4565;4565;-1;-1;-1;-1;4565;-1;-1;4565;4565;-1;-1;-1;4565;-1;-1;-1;-1;-1;-1;-1;-1;-1;-1;-1	Phosphoglycerate kinase, cytosolic; Phosphoglycerate kinase	10		sp|P12783|PGKY_WHEAT Phosphoglycerate kinase, cytosolic OS=Triticum aestivum OX=4565 PE=2 SV=1;tr|A0A3B6NNE0|A0A3B6NNE0_WHEAT Phosphoglycerate kinase OS=Triticum aestivum OX=4565 PE=3 SV=1;tr|A0A3B6QD37|A0A3B6QD37_WHEAT Phosphoglycerate kinase OS=Triticum	85254000	71858000	72209000	31244000	48208000	44712000	88747000	82694000	76428000	80560000	84665000	48945000	141160000	0	73868000	0	0	0	31	5	0	0	0	3	0	4	10	9	9	10	10	10	9	9	8	10	10	10	0	0	0	1	0
W5G100;A0A3B6LJK2;Q2RAK2;Q2QXR8;B8BM17;B8BJ39;A0A3B6A239	W5G100;A0A3B6LJK2;Q2RAK2;Q2QXR8;B8BM17;B8BJ39	4565;4565;-1;-1;-1;-1;4565	Pyruvate kinase; Pyruvate kinase 1, cytosolic	10		tr|W5G100|W5G100_WHEAT Pyruvate kinase OS=Triticum aestivum OX=4565 PE=3 SV=1;tr|A0A3B6LJK2|A0A3B6LJK2_WHEAT Pyruvate kinase OS=Triticum aestivum OX=4565 PE=3 SV=1;sp|Q2RAK2|KPYC1_ORYSJ Pyruvate kinase 1, cytosolic OS=Oryza sativa subsp. japonica OX=39947	13376000	13418000	12333000	10054000	18866000	13722000	18556000	17567000	12970000	28102000	27770000	14340000	4764100	0	9431400	0	0	0	7	10	0	0	0	1	0	1	6	6	7	9	10	10	5	7	8	9	8	5	0	0	0	1	0
A0A3B6LV31;A0A3B6LWE2;A0A3B6N0S7	A0A3B6LV31;A0A3B6LWE2	4565;4565;4565	rRNA N-glycosylase	10		tr|A0A3B6LV31|A0A3B6LV31_WHEAT rRNA N-glycosylase OS=Triticum aestivum OX=4565 PE=3 SV=1;tr|A0A3B6LWE2|A0A3B6LWE2_WHEAT rRNA N-glycosylase OS=Triticum aestivum OX=4565 PE=3 SV=1	411340000	416540000	573930000	293000000	240540000	182230000	60144000	82491000	53161000	680170000	542180000	469610000	28731000	6273200	0	0	0	1795400	3	3	0	0	1	1	1	0	10	8	9	9	10	10	6	10	8	9	10	8	0	0	0	0	0
A0A3B5Z3G6	A0A3B5Z3G6	4565	Seed biotin-containing protein SBP65	10		tr|A0A3B5Z3G6|A0A3B5Z3G6_WHEAT Seed biotin-containing protein SBP65 OS=Triticum aestivum OX=4565 PE=4 SV=1	16895000	11242000	18095000	19851000	84265000	65551000	9727800	5727700	10545000	14794000	2984100	3862900	0	0	0	0	0	0	1	10	0	0	0	0	0	0	7	7	6	9	10	9	6	4	6	5	5	3	0	0	0	0	0
A0A3B6MXI6	A0A3B6MXI6	4565	SMP domain-containing protein	10		tr|A0A3B6MXI6|A0A3B6MXI6_WHEAT SMP domain-containing protein OS=Triticum aestivum OX=4565 PE=3 SV=1	2817200	7940200	6470700	78377000	49808000	65877000	7150000	3637100	3003400	53173000	58625000	68084000	0	0	0	0	0	0	1	1	0	0	0	0	0	0	3	2	3	8	9	8	1	1	1	9	9	8	0	0	0	0	0
A0A3B6GVC0	A0A3B6GVC0	4565	Uncharacterized protein	10		tr|A0A3B6GVC0|A0A3B6GVC0_WHEAT Uncharacterized protein OS=Triticum aestivum OX=4565 PE=3 SV=1	19706000	23714000	18761000	27282000	33792000	51088000	27957000	16054000	17883000	9453300	8704200	10605000	17194000	0	0	25090000	0	0	1	6	2	0	0	2	0	0	4	4	3	9	10	9	6	4	6	8	3	4	1	0	0	1	0
A0A0F7GA49;A0A3B6EH38;Q94JF2	A0A0F7GA49;A0A3B6EH38	4565;4565;-1	WSI18 protein; Uncharacterized protein	10		tr|A0A0F7GA49|A0A0F7GA49_WHEAT WSI18 protein OS=Triticum aestivum OX=4565 PE=2 SV=1;tr|A0A3B6EH38|A0A3B6EH38_WHEAT Uncharacterized protein OS=Triticum aestivum OX=4565 PE=4 SV=1	8102800	11697000	7840500	56161000	43803000	54784000	6599900	7543500	11126000	7525600	6091100	5398900	0	0	0	0	0	0	3	3	0	0	0	0	0	0	6	6	5	10	9	9	3	4	5	5	5	3	0	0	0	0	0
Q8L5C6	Q8L5C6	4565	Xylanase inhibitor protein 1	10	XIPI	sp|Q8L5C6|XIP1_WHEAT Xylanase inhibitor protein 1 OS=Triticum aestivum OX=4565 GN=XIPI PE=1 SV=2	202750000	203280000	206190000	619970000	737690000	871820000	133360000	102910000	91206000	211690000	194420000	223010000	0	0	0	0	0	0	1	7	0	0	0	0	0	0	9	8	8	9	9	10	6	7	7	10	9	8	0	0	0	0	0
A0A3B6C380;A0A3B6ASQ9;W5C4N4;Q40082;Q9FKK7	A0A3B6C380;A0A3B6ASQ9;W5C4N4;Q40082	4565;4565;4565;-1;-1	Xylose isomerase	10	CAMPLR22A2	tr|A0A3B6C380|A0A3B6C380_WHEAT Xylose isomerase OS=Triticum aestivum OX=4565 PE=3 SV=1;tr|A0A3B6ASQ9|A0A3B6ASQ9_WHEAT Xylose isomerase OS=Triticum aestivum OX=4565 PE=3 SV=1;tr|W5C4N4|W5C4N4_WHEAT Xylose isomerase OS=Triticum aestivum OX=4565 GN=CAMPLR22A2	19698000	17997000	15064000	22593000	17664000	14757000	16793000	26882000	21350000	18694000	19034000	13341000	0	0	0	0	0	0	5	10	0	0	0	0	0	0	5	5	6	7	9	9	4	6	5	9	9	5	0	0	0	0	0
A0A3B6NVL0;A0A3B6PSA8;A0A3B6QMZ5;Q6K669;Q944P7;P30184;Q42876;B2J3G8;Q2JKL5;Q2JRU4;Q8DI46;Q5N569;O06865;B8HTK3;Q3M9J6;Q8Z064;B7K4A4;B1XK83;B7KCB0;B1WR01;B0JL23;P73971	A0A3B6NVL0;A0A3B6PSA8;A0A3B6QMZ5;Q6K669	4565;4565;4565;-1;-1;-1;-1;-1;-1;-1;-1;-1;-1;-1;-1;-1;-1;-1;-1;-1;-1;-1	111Cytosol aminopeptidase domain-containing protein	9		tr|A0A3B6NVL0|A0A3B6NVL0_WHEAT Cytosol aminopeptidase domain-containing protein OS=Triticum aestivum OX=4565 PE=3 SV=1;tr|A0A3B6PSA8|A0A3B6PSA8_WHEAT Cytosol aminopeptidase domain-containing protein OS=Triticum aestivum OX=4565 PE=3 SV=1;tr|A0A3B6QMZ5|A0A3	9709600	11813000	8286200	17527000	14282000	12556000	9423900	17334000	8290300	11880000	13836000	8527600	0	0	0	0	0	0	22	8	0	0	0	0	0	0	7	6	8	7	8	8	6	7	6	7	7	6	0	0	0	0	0
L0GED8;P29305;Q06967	L0GED8;P29305;Q06967	4565;-1;-1	14-3-3 protein; 14-3-3-like protein A; 14-3-3-like protein GF14-F	9	14R2	tr|L0GED8|L0GED8_WHEAT 14-3-3 protein OS=Triticum aestivum OX=4565 GN=14R2 PE=2 SV=1;sp|P29305|1433A_HORVU 14-3-3-like protein A OS=Hordeum vulgare OX=4513 PE=2 SV=1;sp|Q06967|14336_ORYSJ 14-3-3-like protein GF14-F OS=Oryza sativa subsp. japonica OX=39947	81609000	129700000	71547000	62886000	40562000	54736000	150290000	95156000	90495000	49693000	50011000	62341000	18317000	0	0	0	0	0	3	8	0	0	0	1	0	0	9	8	7	9	8	9	7	8	9	8	9	7	0	0	0	1	0
A0A3B5YT90;A0A3B5XVF6;A0A3B5ZPT1;P34106;Q9LDV4;F4I7I0	A0A3B5YT90;A0A3B5XVF6;A0A3B5ZPT1	4565;4565;4565;-1;-1;-1	alanine transaminase	9		tr|A0A3B5YT90|A0A3B5YT90_WHEAT alanine transaminase OS=Triticum aestivum OX=4565 PE=3 SV=1;tr|A0A3B5XVF6|A0A3B5XVF6_WHEAT alanine transaminase OS=Triticum aestivum OX=4565 PE=3 SV=1;tr|A0A3B5ZPT1|A0A3B5ZPT1_WHEAT alanine transaminase OS=Triticum aestivum O	22588000	22941000	19942000	18561000	15007000	15258000	44710000	19643000	24242000	38760000	34568000	37630000	0	0	0	0	0	0	6	3	0	0	0	0	0	0	7	4	5	6	6	6	6	6	7	9	9	6	0	0	0	0	0
P16851	P16851	-1	Alpha-amylase/trypsin inhibitor CM2	9		sp|P16851|IAAC2_WHEAT Alpha-amylase/trypsin inhibitor CM2 OS=Triticum aestivum OX=4565 PE=1 SV=2	1.6256e+09	2810400000	1.6704e+09	2669300000	1380100000	1.9621e+09	876950000	555730000	569970000	1.6852e+09	1452600000	2281400000	10932000	0	0	12196000	0	0	1	4	1	0	0	3	0	0	7	8	5	7	6	6	5	7	7	6	7	7	0	0	0	1	0
A0A3B6U3W8	A0A3B6U3W8	4565	Beta-amylase	9		tr|A0A3B6U3W8|A0A3B6U3W8_WHEAT Beta-amylase OS=Triticum aestivum OX=4565 PE=3 SV=1	737550000	160510000	696840000	309690000	536500000	591810000	116990000	118100000	74259000	855190000	764650000	521780000	4468300	0	0	0	0	0	1	6	0	0	0	1	0	0	9	8	9	9	8	8	7	8	9	8	8	8	0	0	0	1	0
Q8H0B8	Q8H0B8	4565	Cold regulated protein	9	Wcor18	tr|Q8H0B8|Q8H0B8_WHEAT Cold regulated protein OS=Triticum aestivum OX=4565 GN=Wcor18 PE=2 SV=1	133890000	144320000	121210000	76365000	82269000	87436000	147490000	417480000	103770000	34484000	65907000	40258000	0	0	0	0	5796300	3747300	1	0	0	1	1	0	0	0	9	8	8	8	9	9	8	8	9	7	9	8	0	0	0	0	0
A0A3B5XTY5;A0A3B5YSH7;A0A3B6TMV5;A0A1D6BRH1;A0A3B6STX8;A0A3B5Z2X7;A0A3B6A1J5;A0A3B5Y5A0	A0A3B5XTY5;A0A3B5YSH7;A0A3B6TMV5;A0A1D6BRH1	4565;4565;4565;4565;4565;4565;4565;4565	Cupin type-1 domain-containing protein	9		tr|A0A3B5XTY5|A0A3B5XTY5_WHEAT Cupin type-1 domain-containing protein OS=Triticum aestivum OX=4565 PE=3 SV=1;tr|A0A3B5YSH7|A0A3B5YSH7_WHEAT Cupin type-1 domain-containing protein OS=Triticum aestivum OX=4565 PE=3 SV=1;tr|A0A3B6TMV5|A0A3B6TMV5_WHEAT Cupin t	31506000	20322000	18543000	19355000	23732000	20931000	19290000	24436000	18442000	41150000	42163000	37712000	0	0	0	0	0	0	8	3	0	0	0	0	0	0	5	4	4	5	8	6	5	7	5	9	9	8	0	0	0	0	0
A0A3B6THH1;A0A3B6RM24;A0A3B6SI60;Q9ZRI7;Q6YW46	A0A3B6THH1;A0A3B6RM24;A0A3B6SI60	4565;4565;4565;-1;-1	Elongation factor 1-gamma 2; Elongation factor 1-gamma	9		tr|A0A3B6THH1|A0A3B6THH1_WHEAT Elongation factor 1-gamma 2 OS=Triticum aestivum OX=4565 PE=4 SV=1;tr|A0A3B6RM24|A0A3B6RM24_WHEAT Elongation factor 1-gamma 2 OS=Triticum aestivum OX=4565 PE=4 SV=1;tr|A0A3B6SI60|A0A3B6SI60_WHEAT Elongation factor 1-gamma OS=	63220000	73621000	62093000	68991000	40555000	49297000	93265000	62138000	75325000	70055000	51458000	76685000	0	0	0	0	0	0	5	7	0	0	0	0	0	0	5	5	5	5	8	8	4	7	6	4	7	3	0	0	0	0	0
P12299;P30524;A0A3B5Z5B4;A0A3B5Y860;P12300;P55234;Q688T8;Q7G065;P55241	P12299;P30524;A0A3B5Z5B4;A0A3B5Y860;P12300	-1;-1;4565;4565;4565;-1;-1;-1;-1	Glucose-1-phosphate adenylyltransferase large subunit, chloroplastic/amyloplastic	9	AGP-L	sp|P12299|GLGL2_WHEAT Glucose-1-phosphate adenylyltransferase large subunit, chloroplastic/amyloplastic OS=Triticum aestivum OX=4565 GN=AGP-L PE=2 SV=2;sp|P30524|GLGL1_HORVU Glucose-1-phosphate adenylyltransferase large subunit 1, chloroplastic/amyloplasti	14499000	11533000	13883000	7470400	6388500	7049400	10891000	12766000	14506000	21994000	21460000	21902000	0	0	0	0	0	0	9	9	0	0	0	0	0	0	6	5	6	7	7	7	4	6	6	7	7	7	0	0	0	0	0
A0A3B6GTN3;A0A3B6FMD0;A0A3B6EHG7;Q40345;Q9SRZ6;Q9SLK0;Q06197;P50218;P50217	A0A3B6GTN3;A0A3B6FMD0;A0A3B6EHG7	4565;4565;4565;-1;-1;-1;-1;-1;-1	Isocitrate dehydrogenase [NADP]	9		tr|A0A3B6GTN3|A0A3B6GTN3_WHEAT Isocitrate dehydrogenase [NADP] OS=Triticum aestivum OX=4565 PE=3 SV=1;tr|A0A3B6FMD0|A0A3B6FMD0_WHEAT Isocitrate dehydrogenase [NADP] OS=Triticum aestivum OX=4565 PE=3 SV=1;tr|A0A3B6EHG7|A0A3B6EHG7_WHEAT Isocitrate dehydrogen	17887000	25005000	19538000	10487000	11084000	11448000	5860600	13304000	5994500	23385000	19513000	13233000	0	0	0	0	0	0	9	8	0	0	0	0	0	0	7	5	5	7	8	8	3	6	4	8	7	6	0	0	0	0	0
A0A3B5XY18;A3KLL4;A0A3B5ZSR0;Q7XDC8;P93819;O24047;Q9SML8;Q08062;P57106;Q9FSF0;O48905;Q9FJU0	A0A3B5XY18;A3KLL4;A0A3B5ZSR0;Q7XDC8	4565;4565;4565;-1;-1;-1;-1;-1;-1;-1;-1;-1	Malate dehydrogenase	9		tr|A0A3B5XY18|A0A3B5XY18_WHEAT Malate dehydrogenase OS=Triticum aestivum OX=4565 PE=3 SV=1;tr|A3KLL4|A3KLL4_WHEAT Malate dehydrogenase OS=Triticum aestivum OX=4565 PE=2 SV=1;tr|A0A3B5ZSR0|A0A3B5ZSR0_WHEAT Malate dehydrogenase OS=Triticum aestivum OX=4565 P	150960000	122590000	139010000	80958000	125860000	130110000	195360000	182950000	134060000	213970000	127390000	199780000	72909000	0	45599000	6082800	0	0	12	9	1	0	0	2	0	2	8	9	7	9	9	8	6	7	8	8	7	9	1	0	0	2	0
A0A3B6EN11;O23264	A0A3B6EN11	4565;-1	Methanethiol oxidase	9		tr|A0A3B6EN11|A0A3B6EN11_WHEAT Methanethiol oxidase OS=Triticum aestivum OX=4565 PE=3 SV=1	9422100	2718600	4633900	14838000	13200000	7733500	1819100	3241800	3293600	9103000	10541000	3500800	0	0	0	0	0	0	2	1	0	0	0	0	0	0	4	3	3	8	7	6	2	3	6	7	6	5	0	0	0	0	0
X2KYP9;P01083	X2KYP9;P01083	4565;-1	Monomeric alpha-amylase inhibitor; Alpha-amylase inhibitor 0.28	9	MAI;IMA1	tr|X2KYP9|X2KYP9_WHEAT Monomeric alpha-amylase inhibitor OS=Triticum aestivum OX=4565 GN=MAI PE=3 SV=1;sp|P01083|IAA2_WHEAT Alpha-amylase inhibitor 0.28 OS=Triticum aestivum OX=4565 GN=IMA1 PE=1 SV=3	1.9343e+09	2.9932e+09	2630300000	2.9432e+09	1444300000	1.501e+09	493800000	550280000	534840000	1.716e+09	1.9992e+09	1.9279e+09	118310000	0	22314000	0	0	0	2	9	0	0	0	3	0	3	7	8	5	9	7	9	5	4	5	6	6	6	0	0	0	3	0
A0A3B6GTZ6;W5CWR9	A0A3B6GTZ6;W5CWR9	4565;4565	NADP-dependent oxidoreductase domain-containing protein	9	TRAES_3BF020200010C	tr|A0A3B6GTZ6|A0A3B6GTZ6_WHEAT NADP-dependent oxidoreductase domain-containing protein OS=Triticum aestivum OX=4565 PE=4 SV=1;tr|W5CWR9|W5CWR9_WHEAT NADP-dependent oxidoreductase domain-containing protein OS=Triticum aestivum OX=4565 GN=TRAES_3BF020200010C	10140000	12443000	8513400	15696000	13075000	12513000	6682500	7919400	7965500	15229000	14799000	16793000	0	0	6097500	0	0	0	2	2	0	0	0	0	0	1	6	6	5	7	9	8	5	6	6	8	7	5	0	0	0	0	0
A0A3B6GKK4;A0A077RPI9;A0A3B6GPK1;P12810;A0A3B6U332;A0A3B6U2S4;A0A3B6U437;A0A077RA97	A0A3B6GKK4;A0A077RPI9;A0A3B6GPK1;P12810;A0A3B6U332;A0A3B6U2S4;A0A3B6U437;A0A077RA97	4565;4565;4565;-1;4565;4565;4565;4565	SHSP domain-containing protein	9	TRAES_3BF010400150CFD_c1	tr|A0A3B6GKK4|A0A3B6GKK4_WHEAT SHSP domain-containing protein OS=Triticum aestivum OX=4565 PE=3 SV=1;tr|A0A077RPI9|A0A077RPI9_WHEAT SHSP domain-containing protein OS=Triticum aestivum OX=4565 GN=TRAES_3BF010400150CFD_c1 PE=3 SV=1;tr|A0A3B6GPK1|A0A3B6GPK1_W	13684000	6159800	8601700	82260000	74497000	59892000	5593500	8176300	6077400	90389000	78317000	120550000	2897500	0	2421000	0	0	0	8	0	0	0	0	1	0	2	6	7	4	8	8	8	3	4	6	9	8	9	0	0	0	0	0
A0A1D6B2M0;Q6K9N6;O82662;A6SUY3;A4G230;Q84LB6	A0A1D6B2M0;Q6K9N6	4565;-1;-1;-1;-1;-1	Succinate--CoA ligase [ADP-forming] subunit beta, mitochondrial	9		tr|A0A1D6B2M0|A0A1D6B2M0_WHEAT Succinate--CoA ligase [ADP-forming] subunit beta, mitochondrial OS=Triticum aestivum OX=4565 PE=3 SV=1;sp|Q6K9N6|SUCB_ORYSJ Succinate--CoA ligase [ADP-forming] subunit beta, mitochondrial OS=Oryza sativa subsp. japonica OX=39	20294000	20273000	12343000	16115000	16048000	19430000	22588000	18932000	11832000	22770000	17516000	23318000	0	0	0	0	0	0	6	9	0	0	0	0	0	0	7	5	7	4	7	7	6	6	7	9	9	5	0	0	0	0	0
Q96185;A0A3B6CFS9;P35017;O81235	Q96185;A0A3B6CFS9	4565;4565;-1;-1	Superoxide dismutase	9	SOD3.1	tr|Q96185|Q96185_WHEAT Superoxide dismutase OS=Triticum aestivum OX=4565 GN=SOD3.1 PE=2 SV=1;tr|A0A3B6CFS9|A0A3B6CFS9_WHEAT Superoxide dismutase OS=Triticum aestivum OX=4565 PE=3 SV=1	40920000	56887000	52513000	45572000	50297000	55463000	95560000	94217000	74163000	46999000	41928000	55051000	0	0	0	0	0	0	4	2	0	0	0	0	0	0	7	6	7	9	9	9	7	7	7	9	9	9	0	0	0	0	0
A0A3B6JDF8	A0A3B6JDF8	4565	Thaumatin-like protein	9		tr|A0A3B6JDF8|A0A3B6JDF8_WHEAT Thaumatin-like protein OS=Triticum aestivum OX=4565 PE=4 SV=1	70490000	65728000	60390000	107750000	148180000	149400000	137550000	119580000	88821000	74748000	64047000	82695000	17681000	0	0	0	0	0	1	2	0	0	0	1	0	0	6	4	5	9	8	9	5	6	6	6	5	6	0	0	0	1	0
A0A3B6GQZ6	A0A3B6GQZ6	4565	Triose-phosphate isomerase	9		tr|A0A3B6GQZ6|A0A3B6GQZ6_WHEAT Triose-phosphate isomerase OS=Triticum aestivum OX=4565 PE=3 SV=1	195970000	246740000	177660000	200630000	143230000	184430000	162030000	181160000	108130000	265410000	240880000	233260000	9897500	0	64359000	0	0	0	1	0	0	0	0	2	0	1	8	7	8	7	9	9	7	9	6	9	8	8	0	0	0	0	0
A0A3B6QFG1;A0A3B6PL97	A0A3B6QFG1;A0A3B6PL97	4565;4565	Ultraviolet-B receptor UVR8	9		tr|A0A3B6QFG1|A0A3B6QFG1_WHEAT Ultraviolet-B receptor UVR8 OS=Triticum aestivum OX=4565 PE=4 SV=1;tr|A0A3B6PL97|A0A3B6PL97_WHEAT Ultraviolet-B receptor UVR8 OS=Triticum aestivum OX=4565 PE=4 SV=1	4949300	2925100	4307300	18298000	16954000	16098000	2358300	7000700	3563000	12111000	10628000	6685800	0	0	0	0	0	0	2	1	0	0	0	0	0	0	3	3	3	8	8	8	2	3	4	4	5	4	0	0	0	0	0
A0A3B5XYS8	A0A3B5XYS8	4565	Uncharacterized protein	9		tr|A0A3B5XYS8|A0A3B5XYS8_WHEAT Uncharacterized protein OS=Triticum aestivum OX=4565 PE=4 SV=1	5710500	6840500	6054300	33367000	14780000	17653000	0	0	2386200	6924500	5791000	5786300	0	0	0	0	0	0	1	4	0	0	0	0	0	0	2	1	2	4	7	5	0	0	2	3	4	3	0	0	0	0	0
A0A3B6A083	A0A3B6A083	4565	Uncharacterized protein	9		tr|A0A3B6A083|A0A3B6A083_WHEAT Uncharacterized protein OS=Triticum aestivum OX=4565 PE=3 SV=1	9545500	16026000	9261800	13325000	23191000	25842000	16067000	10534000	9986000	1876100	2857100	3036900	0	0	0	0	0	0	1	0	0	0	0	0	0	0	3	5	3	7	7	7	5	3	4	3	1	3	0	0	0	0	0
Q8H0K8	Q8H0K8	4565	Xylanase inhibitor	9	xiI	tr|Q8H0K8|Q8H0K8_WHEAT Xylanase inhibitor OS=Triticum aestivum OX=4565 GN=xiI PE=1 SV=1	38766000	53866000	39670000	183690000	153780000	167800000	23969000	25182000	26205000	54011000	49340000	45114000	7636500	0	0	0	0	0	1	6	0	0	0	1	0	0	7	5	4	7	8	8	4	7	6	6	6	5	0	0	0	1	0
A0A3B6ASR5	A0A3B6ASR5	4565	4-hydroxy-7-methoxy-3-oxo-3,4-dihydro-2H-1,4-benzoxazin-2-yl glucosidebeta-D-glucosidase	8		tr|A0A3B6ASR5|A0A3B6ASR5_WHEAT 4-hydroxy-7-methoxy-3-oxo-3,4-dihydro-2H-1,4-benzoxazin-2-yl glucosidebeta-D-glucosidase OS=Triticum aestivum OX=4565 PE=3 SV=1	68907000	63804000	73896000	90474000	72652000	72352000	25956000	28023000	24045000	67101000	63152000	47445000	0	0	0	0	0	0	1	1	0	0	0	0	0	0	7	6	6	8	8	7	6	6	5	8	8	5	0	0	0	0	0
A0A3B6MZ62;A0A3B6LUX8;A0A3B6KRR4;A0A3B5ZXX7;A0A3B5YZJ4;A0A3B5Y4T9;Q9XF97;A0A3B6AXY1;Q9SF40;P49691;P49165;P49626;P10664;Q9P784;P35679	A0A3B6MZ62;A0A3B6LUX8;A0A3B6KRR4;A0A3B5ZXX7;A0A3B5YZJ4;A0A3B5Y4T9	4565;4565;4565;4565;4565;4565;-1;4565;-1;-1;-1;-1;-1;-1;-1	60S ribosomal protein L4 C-terminal domain-containing protein	8		tr|A0A3B6MZ62|A0A3B6MZ62_WHEAT 60S ribosomal protein L4 C-terminal domain-containing protein OS=Triticum aestivum OX=4565 PE=3 SV=1;tr|A0A3B6LUX8|A0A3B6LUX8_WHEAT 60S ribosomal protein L4 C-terminal domain-containing protein OS=Triticum aestivum OX=4565 PE	33286000	38045000	25667000	14663000	7048800	8054500	61347000	60182000	48521000	18522000	5636700	15537000	0	0	0	0	0	0	15	8	0	0	0	0	0	0	7	5	7	2	7	6	4	7	7	4	5	4	0	0	0	0	0
A0A3B6PM63;A0A3B6QI71;A0A3B6NQW1;Q9SF85;Q9LZG0	A0A3B6PM63;A0A3B6QI71;A0A3B6NQW1	4565;4565;4565;-1;-1	Adenosine kinase	8		tr|A0A3B6PM63|A0A3B6PM63_WHEAT Adenosine kinase OS=Triticum aestivum OX=4565 PE=3 SV=1;tr|A0A3B6QI71|A0A3B6QI71_WHEAT Adenosine kinase OS=Triticum aestivum OX=4565 PE=3 SV=1;tr|A0A3B6NQW1|A0A3B6NQW1_WHEAT Adenosine kinase OS=Triticum aestivum OX=4565 PE=3	7227600	4919600	4809800	13317000	13133000	10849000	13653000	12914000	8617800	10997000	12190000	11568000	0	0	0	0	0	0	5	8	0	0	0	0	0	0	4	3	4	6	6	5	4	4	4	6	6	4	0	0	0	0	0
P28814;O64393	P28814;O64393	-1;4565	Barwin; Wheatwin-2	8	PR4B	sp|P28814|BARW_HORVU Barwin OS=Hordeum vulgare OX=4513 PE=1 SV=1;sp|O64393|WHW2_WHEAT Wheatwin-2 OS=Triticum aestivum OX=4565 GN=PR4B PE=1 SV=1	469900000	423720000	347690000	337030000	591820000	357790000	498350000	299520000	262550000	502660000	464340000	454000000	13354000	22095000	0	0	0	0	2	2	0	0	0	1	1	0	3	3	3	7	8	8	3	3	3	5	5	3	0	0	0	1	1
A0A3B6J0P1;P16098;P55005;P10538;P10537;A0A3B6DAI2;A0A3B6C437;P25853	A0A3B6J0P1	4565;-1;-1;-1;-1;4565;4565;-1	Beta-amylase	8		tr|A0A3B6J0P1|A0A3B6J0P1_WHEAT Beta-amylase OS=Triticum aestivum OX=4565 PE=3 SV=1	678110000	364580000	641730000	1.0203e+09	458350000	709880000	163600000	157430000	148180000	552570000	538550000	470780000	31601000	16719000	2228200	0	0	0	8	6	0	0	0	2	1	1	7	7	7	8	8	8	6	5	7	8	8	7	0	0	0	1	1
A0A3B6JQP1	A0A3B6JQP1	4565	Bifunctional inhibitor/plant lipid transfer protein/seed storage helical domain-containing protein	8		tr|A0A3B6JQP1|A0A3B6JQP1_WHEAT Bifunctional inhibitor/plant lipid transfer protein/seed storage helical domain-containing protein OS=Triticum aestivum OX=4565 PE=3 SV=1	1178300000	2816000000	1.9089e+09	1.9234e+09	878480000	1.0349e+09	1.0594e+09	492000000	603400000	1090200000	1227300000	1.6458e+09	127290000	27609000	18767000	95115000	0	0	1	6	2	0	0	2	1	1	3	5	4	7	5	5	3	4	4	4	4	5	1	0	0	1	1
W5D003	W5D003	4565	Bifunctional inhibitor/plant lipid transfer protein/seed storage helical domain-containing protein	8	TRAES_3BF068600010CFD_c1	tr|W5D003|W5D003_WHEAT Bifunctional inhibitor/plant lipid transfer protein/seed storage helical domain-containing protein OS=Triticum aestivum OX=4565 GN=TRAES_3BF068600010CFD_c1 PE=3 SV=1	1.8036e+09	1.5661e+09	1.9315e+09	2.017e+09	1284100000	1239200000	395910000	557900000	427690000	1.4669e+09	1.5133e+09	1.8379e+09	70743000	0	0	0	0	0	1	5	0	0	0	3	1	0	7	6	7	8	7	8	5	5	4	8	8	7	0	0	0	1	1
A0A3B6JN50	A0A3B6JN50	4565	Bifunctional inhibitor/plant lipid transfer protein/seed storage helical domain-containing protein	8		tr|A0A3B6JN50|A0A3B6JN50_WHEAT Bifunctional inhibitor/plant lipid transfer protein/seed storage helical domain-containing protein OS=Triticum aestivum OX=4565 PE=4 SV=1	56033000	59238000	68026000	133600000	90155000	106650000	16201000	20185000	23147000	136420000	131470000	156070000	0	0	0	0	0	0	1	5	0	0	0	0	0	0	7	5	6	7	7	7	5	5	5	6	7	8	0	0	0	0	0
A0A3B6LUV8	A0A3B6LUV8	4565	Cupin type-1 domain-containing protein	8		tr|A0A3B6LUV8|A0A3B6LUV8_WHEAT Cupin type-1 domain-containing protein OS=Triticum aestivum OX=4565 PE=4 SV=1	126840000	94300000	178120000	190250000	177980000	141830000	156090000	263770000	219370000	158010000	124150000	148030000	0	0	0	0	0	0	1	8	0	0	0	0	0	0	6	8	7	7	8	8	6	6	6	7	6	6	0	0	0	0	0
Q03033;A0A1D5XDB6;O24534;Q0WL56;O64937;P0DH99;Q8W4H7;Q41803;P17786;P29521;Q8GTY0;P34823;O49169;P25698;P84315;P05303;Q41011;A0A3B6DFQ8;Q9YIC0;P19039;O59949;P84319;P51554;P08736;Q92005;P17508;P29520;P84321;P86934;P86939;P17507;Q07051;P27634;P84316;Q26487;P84322;Q04634;P84320;P84317;P86933;P84318;P41752;Q2HJN6;P0CT54;Q32PH8;P14963;O42820;P25166;P32186;P0CT32;Q01372;P14865;Q71V39;P0CT53;Q01765;P27592…	Q03033;A0A1D5XDB6;O24534;Q0WL56;O64937;P0DH99;Q8W4H7;Q41803;P17786;P29521;Q8GTY0;P34823;O49169	4565;4565;-1;-1;-1;-1;-1;-1;-1;-1;-1;-1;-1;-1;-1;-1;-1;4565;-1;-1;-1;-1;-1;-1;-1;-1;-1;-1;-1;-1;-1;-1;-1;-1;-1;-1;-1;-1;-1;-1;-1;-1;-1;-1;-1;-1;-1;-1;-1;-1;-1;-1;-1;-1;-1;-1;-1;-1;-1;-1;-1;-1;-1;-1;-1;-1;-1;-1;-1;-1;-1;-1;-1;-1;-1;-1;-1;4565;-1;-1;-1;-1;-1;-1;-1;-1;-1	Elongation factor 1-alpha	8	TEF1	sp|Q03033|EF1A_WHEAT Elongation factor 1-alpha OS=Triticum aestivum OX=4565 GN=TEF1 PE=2 SV=1;tr|A0A1D5XDB6|A0A1D5XDB6_WHEAT Elongation factor 1-alpha OS=Triticum aestivum OX=4565 PE=3 SV=1;sp|O24534|EF1A_VICFA Elongation factor 1-alpha OS=Vicia faba OX=39	77853000	108270000	84763000	99911000	74375000	65023000	85313000	149530000	184680000	152810000	136640000	163560000	187780000	0	511010000	0	0	0	87	1	0	0	0	2	0	3	4	4	4	5	7	7	3	3	4	7	7	5	0	0	0	0	0
P41378;A0A3B6TVN9;A0A0C4BKH5;Q6Z2Z4;P35683;Q41741;A0A3B6NKH5;A0A3B6QDH4;A0A3B6PJY5;P41376;Q40466;Q40470;P41382;Q40467;Q40471;P41381;Q40468;P41379;Q40465;P41377;Q9CAI7;P60843;Q4R8K5;A5A6N4;P29562;Q40469;Q5R4X1;Q8JFP1;Q5R5F5;P60842;Q3SZ54;Q5RKI1;Q3SZ65;Q14240;P10630;A6M931;B5FZY7;Q5ZM36;A0A3B6PID0;Q4R3Q1;B7ZTW1;Q7RV88;Q1DQ20;A7EGL7;A6RJ45;Q10I26;Q5VNM3;B5DG42;Q7ZVA6;Q5U526;Q2NL22;P38919;Q3B8Q2;Q9VH…	P41378;A0A3B6TVN9;A0A0C4BKH5;Q6Z2Z4;P35683;Q41741;A0A3B6NKH5;A0A3B6QDH4;A0A3B6PJY5;P41376;Q40466;Q40470;P41382;Q40467;Q40471;P41381;Q40468;P41379;Q40465;P41377;Q9CAI7	4565;4565;4565;-1;-1;-1;4565;4565;4565;-1;-1;-1;-1;-1;-1;-1;-1;-1;-1;-1;-1;-1;-1;-1;-1;-1;-1;-1;-1;-1;-1;-1;-1;-1;-1;-1;-1;-1;4565;-1;-1;-1;-1;-1;-1;-1;-1;-1;-1;-1;-1;-1;-1;-1;-1;-1;-1;-1;-1;-1	Eukaryotic initiation factor 4A; ATP-dependent RNA helicase	8		sp|P41378|IF4A_WHEAT Eukaryotic initiation factor 4A OS=Triticum aestivum OX=4565 PE=2 SV=1;tr|A0A3B6TVN9|A0A3B6TVN9_WHEAT ATP-dependent RNA helicase OS=Triticum aestivum OX=4565 PE=3 SV=1;tr|A0A0C4BKH5|A0A0C4BKH5_WHEAT ATP-dependent RNA helicase OS=Tritic	15719000	14731000	13903000	32267000	18041000	14864000	21115000	14561000	22337000	30320000	31294000	29688000	0	0	2583900	0	0	0	60	8	0	0	0	0	0	1	5	4	5	6	7	6	5	4	5	7	7	5	0	0	0	0	0
F4Y590	F4Y590	4565	Heat shock protein 90	8	Hsp90.1-B1	tr|F4Y590|F4Y590_WHEAT Heat shock protein 90 OS=Triticum aestivum OX=4565 GN=Hsp90.1-B1 PE=2 SV=1	26424000	14590000	19341000	27068000	20372000	13352000	16622000	20228000	11532000	16712000	38157000	32093000	68522000	0	28688000	0	0	0	1	0	0	0	0	1	0	2	6	5	6	7	8	7	4	4	4	7	8	5	0	0	0	0	0
A0A3B6MY02;A0A3B6KP36	A0A3B6MY02;A0A3B6KP36	4565;4565	Lipoxygenase	8		tr|A0A3B6MY02|A0A3B6MY02_WHEAT Lipoxygenase OS=Triticum aestivum OX=4565 PE=3 SV=1;tr|A0A3B6KP36|A0A3B6KP36_WHEAT Lipoxygenase OS=Triticum aestivum OX=4565 PE=3 SV=1	4227900	6500500	4553400	0	0	0	13691000	10084000	10043000	7461100	6197300	7040300	0	0	0	0	0	0	2	2	0	0	0	0	0	0	6	4	6	0	0	0	7	8	6	6	6	5	0	0	0	0	0
A0A3B6GWS9;A0A3B6EGE6;A0A077RTG8	A0A3B6GWS9;A0A3B6EGE6;A0A077RTG8	4565;4565;4565	Malate dehydrogenase	8		tr|A0A3B6GWS9|A0A3B6GWS9_WHEAT Malate dehydrogenase OS=Triticum aestivum OX=4565 PE=3 SV=1;tr|A0A3B6EGE6|A0A3B6EGE6_WHEAT Malate dehydrogenase OS=Triticum aestivum OX=4565 PE=3 SV=1;tr|A0A077RTG8|A0A077RTG8_WHEAT Malate dehydrogenase OS=Triticum aestivum O	23498000	12982000	14169000	18146000	25380000	21253000	19415000	24714000	21377000	47503000	49794000	15322000	0	0	0	0	0	0	3	6	0	0	0	0	0	0	8	6	8	7	7	7	5	7	6	8	7	4	0	0	0	0	0
W5D322;A0A3B6H0L0;A0A3B6EK73;O24246	W5D322;A0A3B6H0L0;A0A3B6EK73	4565;4565;4565;-1	phosphoglycerate mutase (2,3-diphosphoglycerate-independent)	8	TRAES_3BF013300030CFD_c1	tr|W5D322|W5D322_WHEAT phosphoglycerate mutase (2,3-diphosphoglycerate-independent) OS=Triticum aestivum OX=4565 GN=TRAES_3BF013300030CFD_c1 PE=3 SV=1;tr|A0A3B6H0L0|A0A3B6H0L0_WHEAT phosphoglycerate mutase (2,3-diphosphoglycerate-independent) OS=Triticum a	12071000	8245700	10237000	19775000	9354900	8036500	11786000	12257000	8396200	13270000	13985000	6994300	0	0	0	0	0	0	4	5	0	0	0	0	0	0	7	4	5	5	6	6	7	7	7	8	8	5	0	0	0	0	0
A0A3B6EEL3;A0A3B6GQ57;W5D4Q6;Q43270;P86387;Q70EW5;O82549;Q41142;A0A3B5XWG6;A0A3B5ZSD5;A0A3B5YUF7;P55939;O04883;O04865;P93400;Q9SSQ9;Q38882	A0A3B6EEL3;A0A3B6GQ57;W5D4Q6	4565;4565;4565;-1;-1;-1;-1;-1;4565;4565;4565;-1;-1;-1;-1;-1;-1	Phospholipase D	8	TRAES_3BF0482	tr|A0A3B6EEL3|A0A3B6EEL3_WHEAT Phospholipase D OS=Triticum aestivum OX=4565 PE=3 SV=1;tr|A0A3B6GQ57|A0A3B6GQ57_WHEAT Phospholipase D OS=Triticum aestivum OX=4565 PE=3 SV=1;tr|W5D4Q6|W5D4Q6_WHEAT Phospholipase D OS=Triticum aestivum OX=4565 GN=TRAES_3BF0482	13457000	12431000	9124300	13358000	13244000	8386200	10706000	14187000	12748000	7052300	5711700	6471500	29734000	0	20140000	0	0	0	17	5	0	0	0	1	0	1	7	5	5	7	7	7	5	8	7	8	8	4	0	0	0	0	0
A0A3B5ZXI9;A0A3B5YYS5;A0A3B5Y1F9;A0A3B5Y1R8;Q6AVA8;Q42736;Q39734;P22221;Q39735;P11155;P22983;Q1RH78;Q59754;Q75KR1;Q42368;Q68WP2;Q9ZD55;Q92HI8;Q4ULI7;O23404	A0A3B5ZXI9;A0A3B5YYS5;A0A3B5Y1F9;A0A3B5Y1R8	4565;4565;4565;4565;-1;-1;-1;-1;-1;-1;-1;-1;-1;-1;-1;-1;-1;-1;-1;-1	Pyruvate, phosphate dikinase	8		tr|A0A3B5ZXI9|A0A3B5ZXI9_WHEAT Pyruvate, phosphate dikinase OS=Triticum aestivum OX=4565 PE=3 SV=1;tr|A0A3B5YYS5|A0A3B5YYS5_WHEAT Pyruvate, phosphate dikinase OS=Triticum aestivum OX=4565 PE=3 SV=1;tr|A0A3B5Y1F9|A0A3B5Y1F9_WHEAT Pyruvate, phosphate dikinas	8135300	7335100	9893200	11646000	6287700	5969500	0	0	10122000	11589000	16134000	17620000	0	0	0	0	0	0	20	8	0	0	0	0	0	0	3	2	3	6	7	5	0	0	3	7	8	4	0	0	0	0	0
P93692;H9AXB3	P93692;H9AXB3	4565;4565	Serpin-Z2B; Serpin-N3.2	8		sp|P93692|SPZ2B_WHEAT Serpin-Z2B OS=Triticum aestivum OX=4565 PE=1 SV=1;tr|H9AXB3|H9AXB3_WHEAT Serpin-N3.2 OS=Triticum aestivum OX=4565 PE=2 SV=1	57403000	23772000	34729000	44257000	61550000	45959000	3476200	3787200	1223900	237030000	188360000	95942000	0	0	0	0	0	0	2	3	0	0	0	0	0	0	7	5	6	6	7	7	3	3	3	8	8	6	0	0	0	0	0
A0A3B6B0K8;A0A3B6C7T5	A0A3B6B0K8	4565;4565	SHSP domain-containing protein	8		tr|A0A3B6B0K8|A0A3B6B0K8_WHEAT SHSP domain-containing protein OS=Triticum aestivum OX=4565 PE=3 SV=1	11441000	9735700	11462000	26126000	28161000	18656000	14970000	22147000	16728000	25841000	16615000	28862000	6283100	0	0	0	0	0	2	4	0	0	0	1	0	0	3	2	2	5	7	8	3	4	6	5	5	6	0	0	0	0	0
A0A3B6SF94	A0A3B6SF94	4565	SMP domain-containing protein	8		tr|A0A3B6SF94|A0A3B6SF94_WHEAT SMP domain-containing protein OS=Triticum aestivum OX=4565 PE=3 SV=1	28296000	47400000	8515900	95574000	92510000	107440000	3308800	4114800	7388300	37814000	57677000	66371000	0	0	0	0	0	0	1	1	0	0	0	0	0	0	3	5	2	7	8	8	2	3	2	6	4	6	0	0	0	0	0
A0A3B6TID0;A0A3B6U4U3;A0A3B6R8Q3;Q7SIC9;O20250;Q43848	A0A3B6TID0;A0A3B6U4U3;A0A3B6R8Q3	4565;4565;4565;-1;-1;-1	transketolase	8		tr|A0A3B6TID0|A0A3B6TID0_WHEAT transketolase OS=Triticum aestivum OX=4565 PE=3 SV=1;tr|A0A3B6U4U3|A0A3B6U4U3_WHEAT transketolase OS=Triticum aestivum OX=4565 PE=3 SV=1;tr|A0A3B6R8Q3|A0A3B6R8Q3_WHEAT transketolase OS=Triticum aestivum OX=4565 PE=3 SV=1	15531000	20609000	12597000	33980000	17111000	22879000	14280000	16717000	15813000	17441000	17653000	16653000	6770000	0	5476300	0	0	0	6	6	0	0	0	1	0	1	7	6	6	8	7	8	6	6	5	8	7	5	0	0	0	1	0
A0A3B6KHW7;A0A3B6MSX6;A0A3B6LNG6;B4FFZ9	A0A3B6KHW7;A0A3B6MSX6;A0A3B6LNG6;B4FFZ9	4565;4565;4565;-1	Uncharacterized protein	8		tr|A0A3B6KHW7|A0A3B6KHW7_WHEAT Uncharacterized protein OS=Triticum aestivum OX=4565 PE=3 SV=1;tr|A0A3B6MSX6|A0A3B6MSX6_WHEAT Uncharacterized protein OS=Triticum aestivum OX=4565 PE=3 SV=1;tr|A0A3B6LNG6|A0A3B6LNG6_WHEAT Uncharacterized protein OS=Triticum a	45097000	46182000	35300000	75049000	63456000	75987000	54203000	48532000	41733000	39544000	41307000	41230000	0	0	0	0	0	0	4	2	0	0	0	0	0	0	6	6	6	7	8	8	5	6	4	7	7	7	0	0	0	0	0
A0A3B6JIQ3	A0A3B6JIQ3	4565	VOC domain-containing protein	8		tr|A0A3B6JIQ3|A0A3B6JIQ3_WHEAT VOC domain-containing protein OS=Triticum aestivum OX=4565 PE=4 SV=1	62482000	82775000	56051000	148990000	97573000	77768000	88514000	94694000	61385000	62178000	55945000	52610000	0	0	0	0	0	0	1	5	0	0	0	0	0	0	6	5	4	6	7	7	4	4	3	5	7	3	0	0	0	0	0
A0A3B5Z4G2;A0A3B5Y6C7;A0A3B6A2J7;P42210;Q42456	A0A3B5Z4G2;A0A3B5Y6C7;A0A3B6A2J7;P42210	4565;4565;4565;-1;-1	111Peptidase A1 domain-containing protein	7		tr|A0A3B5Z4G2|A0A3B5Z4G2_WHEAT Peptidase A1 domain-containing protein OS=Triticum aestivum OX=4565 PE=3 SV=1;tr|A0A3B5Y6C7|A0A3B5Y6C7_WHEAT Peptidase A1 domain-containing protein OS=Triticum aestivum OX=4565 PE=3 SV=1;tr|A0A3B6A2J7|A0A3B6A2J7_WHEAT Peptida	24171000	11871000	38291000	16200000	21733000	15797000	32019000	31078000	45970000	32812000	43489000	19466000	0	0	0	0	0	0	5	7	0	0	0	0	0	0	5	4	4	5	6	7	5	5	5	7	5	6	0	0	0	0	0
A0A3B6JGP3;A0A3B6IQI9;Q2R2W2	A0A3B6JGP3;A0A3B6IQI9	4565;4565;-1	14-3-3 domain-containing protein	7		tr|A0A3B6JGP3|A0A3B6JGP3_WHEAT 14-3-3 domain-containing protein OS=Triticum aestivum OX=4565 PE=3 SV=1;tr|A0A3B6IQI9|A0A3B6IQI9_WHEAT 14-3-3 domain-containing protein OS=Triticum aestivum OX=4565 PE=3 SV=1	18113000	22929000	17140000	8720200	8850400	10204000	43831000	32277000	25375000	13330000	11615000	15240000	0	0	0	0	0	0	3	6	0	0	0	0	0	0	5	5	6	6	6	5	5	6	6	6	5	6	0	0	0	0	0
Q43470;L0GDQ5;A0A3B6FG29;Q9SP07	Q43470;L0GDQ5;A0A3B6FG29	-1;4565;4565;-1	14-3-3-like protein B; 14-3-3 protein; 14-3-3 domain-containing protein	7	14R1	sp|Q43470|1433B_HORVU 14-3-3-like protein B OS=Hordeum vulgare OX=4513 PE=2 SV=1;tr|L0GDQ5|L0GDQ5_WHEAT 14-3-3 protein OS=Triticum aestivum OX=4565 GN=14R1 PE=2 SV=1;tr|A0A3B6FG29|A0A3B6FG29_WHEAT 14-3-3 domain-containing protein OS=Triticum aestivum OX=45	64368000	79589000	55983000	42397000	38223000	51828000	83302000	61495000	59532000	49497000	45273000	67954000	0	0	0	0	0	0	4	3	0	0	0	0	0	0	7	6	5	7	6	6	5	6	6	6	6	6	0	0	0	0	0
A0A1D5SLI4;O81363;Q8VYK6;O22424;P46299;P49204;Q93VH9;P46300;P49398;P62705;P62704;P79103;Q5UAP0;P47836;Q6GVM7;Q76N24;Q861U7;Q95V34;A0A3B5Y0P7;P55832;O59950;Q76MY1;O62739;P47961;O62738;P62703;P62702;Q9USW5;P87158;Q642H9;P49401;Q6PBC4;Q8TD47;Q9P4W9;Q4PMB3;P62701	A0A1D5SLI4;O81363	4565;-1;-1;-1;-1;-1;-1;-1;-1;-1;-1;-1;-1;-1;-1;-1;-1;-1;4565;-1;-1;-1;-1;-1;-1;-1;-1;-1;-1;-1;-1;-1;-1;-1;-1;-1	40S ribosomal protein S4	7	RPS4	tr|A0A1D5SLI4|A0A1D5SLI4_WHEAT 40S ribosomal protein S4 OS=Triticum aestivum OX=4565 PE=3 SV=1;sp|O81363|RS4_PRUAR 40S ribosomal protein S4 OS=Prunus armeniaca OX=36596 GN=RPS4 PE=2 SV=1	27530000	25917000	26803000	15693000	17958000	16548000	70221000	71353000	28416000	20717000	19502000	19502000	0	0	0	0	0	0	36	7	0	0	0	0	0	0	6	5	6	6	7	7	5	5	5	7	5	6	0	0	0	0	0
A0A3B6C6G0;A0A3B6AYT7;A0A1D5UKZ4;Q4UFS9;Q4N3P0;Q90YR6;P49199;O81361;Q08069;P62247;Q9FIF3;Q93VG5	A0A3B6C6G0;A0A3B6AYT7;A0A1D5UKZ4	4565;4565;4565;-1;-1;-1;-1;-1;-1;-1;-1;-1	40S ribosomal protein S8	7		tr|A0A3B6C6G0|A0A3B6C6G0_WHEAT 40S ribosomal protein S8 OS=Triticum aestivum OX=4565 PE=3 SV=1;tr|A0A3B6AYT7|A0A3B6AYT7_WHEAT 40S ribosomal protein S8 OS=Triticum aestivum OX=4565 PE=3 SV=1;tr|A0A1D5UKZ4|A0A1D5UKZ4_WHEAT 40S ribosomal protein S8 OS=Triticu	33816000	45703000	27261000	31316000	17514000	19082000	54019000	55574000	55138000	23248000	30738000	28044000	0	0	0	0	0	0	12	7	0	0	0	0	0	0	5	4	4	6	7	6	3	4	4	5	4	4	0	0	0	0	0
A0A3B6KT79;A0A3B6IV48	A0A3B6KT79	4565;4565	Aconitate hydratase	7		tr|A0A3B6KT79|A0A3B6KT79_WHEAT Aconitate hydratase OS=Triticum aestivum OX=4565 PE=3 SV=1	8646200	14453000	9065400	11491000	5242000	8832300	14678000	14343000	14310000	9216500	11005000	11834000	24015000	0	10818000	0	0	0	2	6	0	0	0	2	0	2	4	3	3	5	6	6	5	4	4	7	7	3	0	0	0	1	0
A0A3B6SAG6;A0A3B6TFV2;A0A3B6SEW8	A0A3B6SAG6	4565;4565;4565	Aldose 1-epimerase	7		tr|A0A3B6SAG6|A0A3B6SAG6_WHEAT Aldose 1-epimerase OS=Triticum aestivum OX=4565 PE=3 SV=1	15527000	21074000	13996000	21478000	20395000	23786000	5004700	2717300	3616200	28298000	21171000	27523000	0	0	0	0	0	0	3	6	0	0	0	0	0	0	3	3	3	3	6	7	2	2	2	7	6	5	0	0	0	0	0
A0A3B6N140;A0A3B6LWN3;A0A3B6KQ72;A0A3B6B5A7;C0HJW7	A0A3B6N140;A0A3B6LWN3;A0A3B6KQ72	4565;4565;4565;4565;-1	Alpha-mannosidase	7		tr|A0A3B6N140|A0A3B6N140_WHEAT Alpha-mannosidase OS=Triticum aestivum OX=4565 PE=3 SV=1;tr|A0A3B6LWN3|A0A3B6LWN3_WHEAT Alpha-mannosidase OS=Triticum aestivum OX=4565 PE=3 SV=1;tr|A0A3B6KQ72|A0A3B6KQ72_WHEAT Alpha-mannosidase OS=Triticum aestivum OX=4565 PE	11655000	13891000	8184900	14656000	11116000	11214000	6926500	9536800	10279000	11822000	10857000	11221000	0	0	0	0	0	0	5	7	0	0	0	0	0	0	5	5	5	5	6	7	4	4	4	4	4	4	0	0	0	0	0
A0A3B6GM28;P09863;A0A3B6E9W4;A0A077RU67	A0A3B6GM28	4565;-1;4565;4565	Bowman-Birk serine protease inhibitors family domain-containing protein	7		tr|A0A3B6GM28|A0A3B6GM28_WHEAT Bowman-Birk serine protease inhibitors family domain-containing protein OS=Triticum aestivum OX=4565 PE=3 SV=1	34412000	53322000	36695000	3843900	5502100	6900000	138580000	94167000	55622000	7775800	5770800	7821600	0	0	4437100	0	0	0	4	4	0	0	0	0	0	1	6	6	6	5	5	5	7	7	6	5	5	5	0	0	0	0	0
A0A3B5ZYD0;P02876;P10968	A0A3B5ZYD0;P02876;P10968	4565;-1;4565	Chitin-binding type-1 domain-containing protein; Agglutinin isolectin 2; Agglutinin isolectin 1	7		tr|A0A3B5ZYD0|A0A3B5ZYD0_WHEAT Chitin-binding type-1 domain-containing protein OS=Triticum aestivum OX=4565 PE=4 SV=1;sp|P02876|AGI2_WHEAT Agglutinin isolectin 2 OS=Triticum aestivum OX=4565 PE=1 SV=3;sp|P10968|AGI1_WHEAT Agglutinin isolectin 1 OS=Triticum	15029000	27086000	203510000	7116300	11179000	10060000	53610000	54945000	240090000	7712300	15270000	23208000	0	0	17023000	1083000000	1.0348e+09	0	3	3	1	1	0	0	0	1	3	2	2	1	1	1	4	3	7	2	1	1	0	0	0	0	0
A0A3B6JMM7;A0A3B6IV90;A0A3B6HMS9;Q8RUF8	A0A3B6JMM7;A0A3B6IV90;A0A3B6HMS9	4565;4565;4565;-1	CN hydrolase domain-containing protein	7		tr|A0A3B6JMM7|A0A3B6JMM7_WHEAT CN hydrolase domain-containing protein OS=Triticum aestivum OX=4565 PE=4 SV=1;tr|A0A3B6IV90|A0A3B6IV90_WHEAT CN hydrolase domain-containing protein OS=Triticum aestivum OX=4565 PE=4 SV=1;tr|A0A3B6HMS9|A0A3B6HMS9_WHEAT CN hydr	4651600	5796500	4449900	6998300	3309000	6123500	2736400	3381200	2620700	12745000	9930500	11503000	0	0	0	0	0	0	4	7	0	0	0	0	0	0	4	5	5	5	7	5	3	4	4	6	6	5	0	0	0	0	0
A0A3B6ISM7	A0A3B6ISM7	4565	Cupin type-1 domain-containing protein	7		tr|A0A3B6ISM7|A0A3B6ISM7_WHEAT Cupin type-1 domain-containing protein OS=Triticum aestivum OX=4565 PE=4 SV=1	16900000	29188000	15489000	40517000	42875000	38015000	26442000	18917000	32632000	12017000	10951000	15363000	0	0	0	0	0	0	1	4	0	0	0	0	0	0	5	4	5	6	6	7	4	5	5	3	5	4	0	0	0	0	0
A0A3B6AYW9	A0A3B6AYW9	4565	Desiccation-related protein PCC13-62	7		tr|A0A3B6AYW9|A0A3B6AYW9_WHEAT Desiccation-related protein PCC13-62 OS=Triticum aestivum OX=4565 PE=4 SV=1	59904000	39555000	50549000	44349000	34333000	25478000	18962000	37123000	23445000	53742000	49598000	31799000	0	0	0	0	0	0	1	3	0	0	0	0	0	0	6	6	6	6	6	5	4	4	5	5	5	4	0	0	0	0	0
A0A3B6KIP0;Q6ERX1;Q6ERW5	A0A3B6KIP0	4565;-1;-1	Enoyl reductase (ER) domain-containing protein	7		tr|A0A3B6KIP0|A0A3B6KIP0_WHEAT Enoyl reductase (ER) domain-containing protein OS=Triticum aestivum OX=4565 PE=3 SV=1	2209500	823000	767910	14282000	11174000	12659000	0	790440	695860	1971300	2137400	2846500	0	0	0	0	0	0	3	2	0	0	0	0	0	0	3	1	1	6	7	6	0	3	2	5	5	2	0	0	0	0	0
A0A3B6QI06;A0A3B6PQ88	A0A3B6QI06;A0A3B6PQ88	4565;4565	Fibronectin type III-like domain-containing protein	7		tr|A0A3B6QI06|A0A3B6QI06_WHEAT Fibronectin type III-like domain-containing protein OS=Triticum aestivum OX=4565 PE=4 SV=1;tr|A0A3B6PQ88|A0A3B6PQ88_WHEAT Fibronectin type III-like domain-containing protein OS=Triticum aestivum OX=4565 PE=4 SV=1	10344000	12711000	11857000	10532000	9434000	8058100	15874000	13071000	12982000	9242800	8046800	8638100	0	0	0	0	0	0	2	5	0	0	0	0	0	0	5	5	5	4	6	5	5	4	4	3	4	3	0	0	0	0	0
A0A3B6C9E7	A0A3B6C9E7	4565	Glutaredoxin domain-containing protein	7		tr|A0A3B6C9E7|A0A3B6C9E7_WHEAT Glutaredoxin domain-containing protein OS=Triticum aestivum OX=4565 PE=1 SV=1	49465000	51943000	46554000	50422000	51061000	54097000	46003000	36932000	20756000	74445000	65030000	80397000	0	0	0	0	0	0	1	1	0	0	0	0	0	0	6	5	6	7	7	7	5	5	6	6	6	5	0	0	0	0	0
P26517;P08735;Q09054	P26517;P08735	-1;-1;-1	Glyceraldehyde-3-phosphate dehydrogenase 1, cytosolic	7	GAPC;GAPC1	sp|P26517|G3PC1_HORVU Glyceraldehyde-3-phosphate dehydrogenase 1, cytosolic OS=Hordeum vulgare OX=4513 GN=GAPC PE=2 SV=1;sp|P08735|G3PC1_MAIZE Glyceraldehyde-3-phosphate dehydrogenase 1, cytosolic OS=Zea mays OX=4577 GN=GAPC1 PE=2 SV=2	159580000	49361000	76549000	151220000	195280000	142440000	36687000	133650000	75744000	254480000	329530000	89898000	154530000	0	0	0	0	0	3	0	0	0	0	2	0	0	6	6	6	7	7	7	6	6	6	7	7	6	0	0	0	0	0
Q5BHT9	Q5BHT9	4565	GSP-1 Grain Softness Protein	7	Gsp1A	tr|Q5BHT9|Q5BHT9_WHEAT GSP-1 Grain Softness Protein OS=Triticum aestivum OX=4565 GN=Gsp1A PE=4 SV=1	229010000	222200000	367870000	168230000	232390000	179930000	126530000	149190000	139520000	248660000	237470000	256720000	5947700	0	914790	0	0	0	1	4	0	0	0	1	0	1	5	5	6	7	7	7	4	5	4	6	7	6	0	0	0	1	0
A0A3B5XVD9;Q65XA0	A0A3B5XVD9	4565;-1	GST N-terminal domain-containing protein	7		tr|A0A3B5XVD9|A0A3B5XVD9_WHEAT GST N-terminal domain-containing protein OS=Triticum aestivum OX=4565 PE=3 SV=1	92853000	40567000	63156000	76697000	72849000	43388000	27484000	46499000	37983000	142320000	171090000	109870000	0	4384600	0	0	0	0	2	2	0	0	0	0	1	0	6	4	5	5	7	6	4	4	4	6	6	4	0	0	0	0	1
Q944C6;P41917;P38546;Q7GD79;P41919;P54766;P38547;P38548;A2Y7R5;P41918;P54765;P41916;Q8H156;A2WSI7;Q7F7I7;A2YEQ6;Q69XM7;P84557	Q944C6;P41917;P38546;Q7GD79;P41919;P54766;P38547;P38548;A2Y7R5;P41918;P54765;P41916;Q8H156;A2WSI7;Q7F7I7	4565;-1;-1;-1;-1;-1;-1;-1;-1;-1;-1;-1;-1;-1;-1;-1;-1;-1	GTP-binding nuclear protein; GTP-binding nuclear protein Ran-2	7	Ran1-2;RAN2	tr|Q944C6|Q944C6_WHEAT GTP-binding nuclear protein OS=Triticum aestivum OX=4565 GN=Ran1-2 PE=2 SV=1;sp|P41917|RAN2_ARATH GTP-binding nuclear protein Ran-2 OS=Arabidopsis thaliana OX=3702 GN=RAN2 PE=1 SV=3;sp|P38546|RAN1_SOLLC GTP-binding nuclear protein Ra	23232000	25797000	26088000	18758000	12378000	14482000	20079000	15787000	19863000	25597000	25739000	19679000	61561000	7972600	38970000	0	0	0	18	1	0	0	0	1	1	1	6	6	4	4	5	4	5	6	4	7	6	5	0	0	0	0	0
F4Y593;A0A3B6RHR0	F4Y593;A0A3B6RHR0	4565;4565	Heat shock protein 90; Histidine kinase/HSP90-like ATPase domain-containing protein	7	Hsp90.2-B1	tr|F4Y593|F4Y593_WHEAT Heat shock protein 90 OS=Triticum aestivum OX=4565 GN=Hsp90.2-B1 PE=2 SV=1;tr|A0A3B6RHR0|A0A3B6RHR0_WHEAT Histidine kinase/HSP90-like ATPase domain-containing protein OS=Triticum aestivum OX=4565 PE=3 SV=1	13690000	11215000	11958000	14409000	12037000	16720000	9071600	13456000	6679900	16549000	18315000	24942000	9011500	0	9043300	0	0	0	2	1	0	0	0	1	0	2	6	5	6	4	5	5	5	7	4	6	6	6	0	0	0	0	0
A0A3B5Y7Y1;A0A3B5Z5S1;A0A3B6A1F1;Q65XK0	A0A3B5Y7Y1;A0A3B5Z5S1;A0A3B6A1F1	4565;4565;4565;-1	Ketol-acid reductoisomerase	7		tr|A0A3B5Y7Y1|A0A3B5Y7Y1_WHEAT Ketol-acid reductoisomerase OS=Triticum aestivum OX=4565 PE=3 SV=1;tr|A0A3B5Z5S1|A0A3B5Z5S1_WHEAT Ketol-acid reductoisomerase OS=Triticum aestivum OX=4565 PE=3 SV=1;tr|A0A3B6A1F1|A0A3B6A1F1_WHEAT Acetohydroxy-acid reductoisom	16111000	18756000	13594000	15151000	10124000	12286000	12348000	13874000	14071000	24726000	26738000	25912000	0	0	0	0	0	0	4	7	0	0	0	0	0	0	7	5	6	7	6	6	6	6	6	6	7	6	0	0	0	0	0
A0A3B6AZC8;A0A3B6CHF3	A0A3B6AZC8	4565;4565	NADP-dependent oxidoreductase domain-containing protein	7		tr|A0A3B6AZC8|A0A3B6AZC8_WHEAT NADP-dependent oxidoreductase domain-containing protein OS=Triticum aestivum OX=4565 PE=3 SV=1	6257400	7918200	5389200	37279000	26691000	23097000	4951100	6022200	5571100	7118900	12041000	7237000	0	0	0	0	0	0	2	4	0	0	0	0	0	0	3	2	3	5	6	4	3	4	4	3	6	3	0	0	0	0	0
A0A077RUM9;A0A3B6GV05;A0A3B6EHV6	A0A077RUM9;A0A3B6GV05;A0A3B6EHV6	4565;4565;4565	Phytocyanin domain-containing protein	7	TRAES_3BF012600100CFD_c1	tr|A0A077RUM9|A0A077RUM9_WHEAT Phytocyanin domain-containing protein OS=Triticum aestivum OX=4565 GN=TRAES_3BF012600100CFD_c1 PE=4 SV=1;tr|A0A3B6GV05|A0A3B6GV05_WHEAT Phytocyanin domain-containing protein OS=Triticum aestivum OX=4565 PE=4 SV=1;tr|A0A3B6EHV	30526000	11479000	27423000	161270000	63334000	64365000	26073000	25744000	12704000	47393000	44585000	30205000	0	0	0	0	0	0	3	7	0	0	0	0	0	0	2	3	2	7	5	7	3	4	3	4	4	4	0	0	0	0	0
A0A077RYX7;A0A3B6EQF4;A0A3B5ZUA0;A0A3B6TGM1;A0A3B6RCP8;A0A3B6SED2	A0A077RYX7;A0A3B6EQF4;A0A3B5ZUA0	4565;4565;4565;4565;4565;4565	proline--tRNA ligase	7	TRAES_3BF077200030CFD_c1	tr|A0A077RYX7|A0A077RYX7_WHEAT proline--tRNA ligase OS=Triticum aestivum OX=4565 GN=TRAES_3BF077200030CFD_c1 PE=3 SV=1;tr|A0A3B6EQF4|A0A3B6EQF4_WHEAT proline--tRNA ligase OS=Triticum aestivum OX=4565 PE=3 SV=1;tr|A0A3B5ZUA0|A0A3B5ZUA0_WHEAT proline--tRNA l	17091000	14118000	12928000	7656700	5352600	6938600	11358000	9696000	7672900	10565000	13235000	13641000	0	0	0	0	0	0	6	2	0	0	0	0	0	0	4	4	4	5	5	5	4	2	4	6	7	4	0	0	0	0	0
A0A3B6QAP5;A0A3B6PG72;A0A3B6NM56;P52428;O23712;P34066	A0A3B6QAP5;A0A3B6PG72;A0A3B6NM56	4565;4565;4565;-1;-1;-1	Proteasome subunit alpha type	7		tr|A0A3B6QAP5|A0A3B6QAP5_WHEAT Proteasome subunit alpha type OS=Triticum aestivum OX=4565 PE=3 SV=1;tr|A0A3B6PG72|A0A3B6PG72_WHEAT Proteasome subunit alpha type OS=Triticum aestivum OX=4565 PE=3 SV=1;tr|A0A3B6NM56|A0A3B6NM56_WHEAT Proteasome subunit alpha	7381500	10657000	7012700	6010400	5779300	6373600	16979000	7691300	10206000	8976300	7009700	9209900	47580000	0	65643000	0	0	0	6	7	0	0	0	1	0	1	4	4	2	3	6	4	3	3	1	5	5	3	0	0	0	1	0
A0A3B6JCE1;W5EB84;A0A3B6N0L6	A0A3B6JCE1;W5EB84;A0A3B6N0L6	4565;4565;4565	Ribonuclease	7		tr|A0A3B6JCE1|A0A3B6JCE1_WHEAT Ribonuclease OS=Triticum aestivum OX=4565 PE=4 SV=1;tr|W5EB84|W5EB84_WHEAT Ribonuclease OS=Triticum aestivum OX=4565 PE=4 SV=1;tr|A0A3B6N0L6|A0A3B6N0L6_WHEAT Ribonuclease OS=Triticum aestivum OX=4565 PE=4 SV=1	7762800	3853000	4400300	8536900	11797000	6509000	5475200	8756800	6355700	8398600	9447500	8967900	0	8354000	2790800	0	3916200	0	3	7	0	1	0	0	1	1	3	3	4	7	7	6	3	3	5	6	7	4	0	1	0	0	1
Q9ST58	Q9ST58	4565	Serpin-Z1C	7		sp|Q9ST58|SPZ1C_WHEAT Serpin-Z1C OS=Triticum aestivum OX=4565 PE=1 SV=1	10827000	5882500	7448200	30836000	15760000	23547000	0	2519200	3789100	70381000	41658000	23372000	0	0	0	0	0	0	1	7	0	0	0	0	0	0	2	2	2	6	7	7	0	1	2	7	6	6	0	0	0	0	0
W5ADS2;W5A9E1;P51431;P27923;P0CG87;P0CG86	W5ADS2;W5A9E1;P51431;P27923;P0CG87;P0CG86	4565;4565;-1;-1;-1;-1	Ubiquitin-like domain-containing protein	7		tr|W5ADS2|W5ADS2_WHEAT Ubiquitin-like domain-containing protein OS=Triticum aestivum OX=4565 PE=3 SV=1;tr|W5A9E1|W5A9E1_WHEAT Ubiquitin-like domain-containing protein OS=Triticum aestivum OX=4565 PE=3 SV=1;sp|P51431|R27AB_ORYSJ Ubiquitin-40S ribosomal prot	134180000	140320000	162330000	29888000	42072000	52101000	110130000	121530000	68127000	66904000	79980000	63772000	373640000	0	263400000	0	0	0	6	1	0	0	0	2	0	3	5	6	5	5	5	6	5	5	3	6	6	6	0	0	0	0	0
A0A3B6JLV1;A0A3B6JNP8;A0A3B6IW79;A0A3B6HS31;A0A3B6IUF1;A0A3B6HMU5;A0A3B5YWA2;A0A3B5Y0N0;A0A3B5ZWF7;A0A3B5ZVS2;A0A3B5XZB5;A0A3B5ZVD7;A0A3B6TY92;A0A3B5YY47;A0A3B6GQB2;A0A077RYS1;A0A3B6EH06;Q96372;A0A3B6FJJ0;A0A3B5Z3X8;A0A3B6EE81;A0A3B6QNK6;Q9SCN8;A0A3B5YYP1;A0A3B6FIW6;A0A077RUG8;P54774;A0A3B5YXS3;Q9LZF6;A0A3B6GTG1;A0A3B6FNB7;A0A077RY74;A0A3B5ZVL6;P54609;A0A3B6A2G7;A0A3B5YYX8;A0A3B6LR13;P54812;A0A3B…	A0A3B6JLV1;A0A3B6JNP8;A0A3B6IW79;A0A3B6HS31;A0A3B6IUF1;A0A3B6HMU5;A0A3B5YWA2;A0A3B5Y0N0;A0A3B5ZWF7;A0A3B5ZVS2;A0A3B5XZB5;A0A3B5ZVD7;A0A3B6TY92;A0A3B5YY47	4565;4565;4565;4565;4565;4565;4565;4565;4565;4565;4565;4565;4565;4565;4565;4565;4565;-1;4565;4565;4565;4565;-1;4565;4565;4565;-1;4565;-1;4565;4565;4565;4565;-1;4565;4565;4565;-1;4565;4565;-1;-1;-1;-1;-1;-1;-1;-1;-1;4565	Uncharacterized protein	7		tr|A0A3B6JLV1|A0A3B6JLV1_WHEAT Uncharacterized protein OS=Triticum aestivum OX=4565 PE=4 SV=1;tr|A0A3B6JNP8|A0A3B6JNP8_WHEAT Uncharacterized protein OS=Triticum aestivum OX=4565 PE=4 SV=1;tr|A0A3B6IW79|A0A3B6IW79_WHEAT Uncharacterized protein OS=Triticum a	14956000	16632000	9796100	16087000	10156000	12075000	13384000	15478000	9885700	12982000	15901000	18636000	0	0	0	0	0	0	50	7	0	0	0	0	0	0	3	3	3	7	6	6	4	3	6	5	6	6	0	0	0	0	0
A0A3B6TPI1;A0A3B6RLH9	A0A3B6TPI1;A0A3B6RLH9	4565;4565	Uncharacterized protein	7		tr|A0A3B6TPI1|A0A3B6TPI1_WHEAT Uncharacterized protein OS=Triticum aestivum OX=4565 PE=3 SV=1;tr|A0A3B6RLH9|A0A3B6RLH9_WHEAT Uncharacterized protein OS=Triticum aestivum OX=4565 PE=3 SV=1	6202100	5054700	6357700	14235000	35325000	26225000	1304600	1142800	4037300	17829000	13311000	23309000	0	0	0	0	0	0	2	4	0	0	0	0	0	0	3	2	5	7	7	6	2	1	4	6	7	5	0	0	0	0	0
A0A3B5ZZP8;P14928	A0A3B5ZZP8	4565;-1	Uncharacterized protein	7		tr|A0A3B5ZZP8|A0A3B5ZZP8_WHEAT Uncharacterized protein OS=Triticum aestivum OX=4565 PE=3 SV=1	17316000	22608000	23848000	41740000	38084000	64244000	48437000	13380000	19291000	11041000	8994000	16141000	0	3389800	0	0	0	0	2	3	0	0	0	0	1	0	3	5	3	7	4	7	5	3	3	4	4	4	0	0	0	0	1
A0A3B6EKM3	A0A3B6EKM3	4565	Uncharacterized protein	7		tr|A0A3B6EKM3|A0A3B6EKM3_WHEAT Uncharacterized protein OS=Triticum aestivum OX=4565 PE=4 SV=1	129440000	161840000	145470000	118870000	194580000	233380000	21112000	49335000	19900000	156540000	125590000	168300000	679070	0	0	0	0	0	1	1	0	0	0	1	0	0	7	6	6	7	6	7	3	4	4	7	7	7	0	0	0	0	0
A0A3B6EHK7;W5D4F5;P49027	A0A3B6EHK7;W5D4F5	4565;4565;-1	WD_REPEATS_REGION domain-containing protein	7	TRAES_3BF007900030CFD_c1	tr|A0A3B6EHK7|A0A3B6EHK7_WHEAT WD_REPEATS_REGION domain-containing protein OS=Triticum aestivum OX=4565 PE=3 SV=1;tr|W5D4F5|W5D4F5_WHEAT WD_REPEATS_REGION domain-containing protein OS=Triticum aestivum OX=4565 GN=TRAES_3BF007900030CFD_c1 PE=3 SV=1	19745000	25051000	9142500	27347000	17279000	20153000	25796000	26243000	18249000	18138000	27427000	23969000	0	0	21268000	0	0	0	3	7	0	0	0	0	0	1	4	3	1	5	6	5	4	4	2	5	5	4	0	0	0	0	0
A0A3B6QGJ4;A0A3B6PKK3;Q6Z6L4;Q8VZH2	A0A3B6QGJ4;A0A3B6PKK3	4565;4565;-1;-1	111Aminopeptidase	6		tr|A0A3B6QGJ4|A0A3B6QGJ4_WHEAT Aminopeptidase OS=Triticum aestivum OX=4565 PE=3 SV=1;tr|A0A3B6PKK3|A0A3B6PKK3_WHEAT Aminopeptidase OS=Triticum aestivum OX=4565 PE=3 SV=1	22455000	21183000	17023000	13812000	16995000	13974000	36108000	31334000	22900000	12255000	9942800	12125000	0	0	0	0	0	0	4	4	0	0	0	0	0	0	4	3	4	5	6	5	3	3	3	4	4	4	0	0	0	0	0
A0A3B6HZH0	A0A3B6HZH0	4565	111Peptidase A1 domain-containing protein	6		tr|A0A3B6HZH0|A0A3B6HZH0_WHEAT Peptidase A1 domain-containing protein OS=Triticum aestivum OX=4565 PE=3 SV=1	4708700	5080000	5089100	4357900	4824700	6662900	0	2292100	674680	46781000	45004000	16994000	0	0	0	0	0	0	1	1	0	0	0	0	0	0	2	2	1	2	3	2	0	1	1	6	5	2	0	0	0	0	0
A0A3B6TBU2;A0A3B6H679;A0A3B6I6K2;W5CQC7;Q9LI00;A0A3B6R7N8	A0A3B6TBU2;A0A3B6H679;A0A3B6I6K2;W5CQC7	4565;4565;4565;4565;-1;4565	6-phosphogluconate dehydrogenase, decarboxylating	6		tr|A0A3B6TBU2|A0A3B6TBU2_WHEAT 6-phosphogluconate dehydrogenase, decarboxylating OS=Triticum aestivum OX=4565 PE=3 SV=1;tr|A0A3B6H679|A0A3B6H679_WHEAT 6-phosphogluconate dehydrogenase, decarboxylating OS=Triticum aestivum OX=4565 PE=3 SV=1;tr|A0A3B6I6K2|A0	8275100	9531700	6851300	6682600	7086300	10914000	24252000	16092000	12155000	9836800	7072700	10488000	0	0	0	0	0	0	6	6	0	0	0	0	0	0	4	3	5	5	6	6	3	2	4	5	6	4	0	0	0	0	0
A0A1D5Z340;P35685;P0DKK7;A0A3B6TIY0;A0A3B6SID4;A0A3B6RED0;Q9LZH9;P49692	A0A1D5Z340;P35685;P0DKK7;A0A3B6TIY0;A0A3B6SID4;A0A3B6RED0	4565;-1;-1;4565;4565;4565;-1;-1	60S ribosomal protein L7a; 60S ribosomal protein L7a-1	6	RPL7A-1	tr|A0A1D5Z340|A0A1D5Z340_WHEAT 60S ribosomal protein L7a OS=Triticum aestivum OX=4565 PE=3 SV=1;sp|P35685|RL7A1_ORYSJ 60S ribosomal protein L7a-1 OS=Oryza sativa subsp. japonica OX=39947 GN=RPL7A-1 PE=2 SV=1;sp|P0DKK7|RL7A2_ORYSJ 60S ribosomal protein L7a-	22910000	26840000	19350000	5617400	4273600	6267700	38665000	33649000	23917000	9692200	7979200	9111300	0	0	11795000	0	0	0	8	6	0	0	0	0	0	1	3	5	3	3	4	4	4	4	5	4	4	4	0	0	0	0	0
A0A3B5XW30;A0A3B6LDF3	A0A3B5XW30;A0A3B6LDF3	4565;4565	Alpha-galactosidase	6		tr|A0A3B5XW30|A0A3B5XW30_WHEAT Alpha-galactosidase OS=Triticum aestivum OX=4565 PE=3 SV=1;tr|A0A3B6LDF3|A0A3B6LDF3_WHEAT Alpha-galactosidase OS=Triticum aestivum OX=4565 PE=3 SV=1	4359700	2253400	3719600	4258600	5149900	4103700	4272500	3313200	5009900	7751800	11675000	7135600	0	0	0	0	0	0	2	1	0	0	0	0	0	0	3	2	1	5	6	6	3	4	3	5	6	4	0	0	0	0	0
A0A3B6SL57;A0A3B6RD12;Q332R4;P12862;A0A3B6C5R9;A0A3B6DBJ7;A0A3B6LT32;A0A3B6K9K7;P0C521;P0C522;P24459;A0A3B6JHJ0;P0C520;P18260;P05494;Q01915;A0A3B6GRV2;P05493;A0A3B5ZTR5;A0A3B6NPL2;A0A3B6FR48;Q06735;P05492;A0A3B5ZVC1;A0A3B6B8G2;A0A3B6ING1;A0A3B6D6H2;P05495;A0A3B6MLJ4;A0A3B6R9D6;P68541;A0A3B5Z2X0;A0A3B6KGV7;A0A3B6FZW8;P68542;P22201;A0A3B6JLC7;Q0BQE6;P80021;P19483;Q5R546;A5A6H5;Q6C326;A0JY66;B8HAZ1;…	A0A3B6SL57;A0A3B6RD12;Q332R4;P12862;A0A3B6C5R9;A0A3B6DBJ7;A0A3B6LT32;A0A3B6K9K7;P0C521;P0C522;P24459;A0A3B6JHJ0;P0C520;P18260;P05494;Q01915;A0A3B6GRV2;P05493;A0A3B5ZTR5;A0A3B6NPL2;A0A3B6FR48;Q06735;P05492;A0A3B5ZVC1;A0A3B6B8G2;A0A3B6ING1;A0A3B6D6H2;P05495;A0A3B6MLJ4;A0A3B6R9D6	4565;4565;4565;-1;4565;4565;4565;4565;-1;-1;-1;4565;-1;-1;-1;-1;4565;-1;4565;4565;4565;-1;-1;4565;4565;4565;4565;-1;4565;4565;-1;4565;4565;4565;-1;-1;4565;-1;-1;-1;-1;-1;-1;-1;-1;-1;-1;-1;-1;-1;-1;4565;4565;4565;4565;-1;-1;-1;-1;-1;-1;-1;-1;-1;-1;-1;-1;-1;-1	ATP synthase subunit alpha	6		tr|A0A3B6SL57|A0A3B6SL57_WHEAT ATP synthase subunit alpha OS=Triticum aestivum OX=4565 PE=3 SV=1;tr|A0A3B6RD12|A0A3B6RD12_WHEAT ATP synthase subunit alpha OS=Triticum aestivum OX=4565 PE=3 SV=1;tr|Q332R4|Q332R4_WHEAT ATP synthase subunit alpha OS=Triticum	8937200	6615700	7227500	20368000	13909000	14164000	4195300	3116700	12519000	28225000	24564000	22598000	10168000	0	14223000	0	0	0	69	4	0	0	0	1	0	1	4	2	3	6	6	6	1	2	5	6	5	4	0	0	0	1	0
P0CZ05	P0CZ05	4565	Avenin-like b2	6		sp|P0CZ05|AVLB2_WHEAT Avenin-like b2 OS=Triticum aestivum OX=4565 PE=2 SV=1	193860000	267270000	204930000	348570000	220920000	225010000	78119000	153170000	169850000	198120000	227550000	236430000	10942000	0	5056600	0	0	0	1	0	0	0	0	1	0	1	5	4	5	6	6	6	3	4	4	6	6	5	0	0	0	0	0
A0A3B5ZWQ3;A0A3B5Y2C5;Q43666;A0A3B5YZL7;A0A3B5Y1X0;A0A3B6N094;A0A3B6LW35;A0A3B6KS79	A0A3B5ZWQ3;A0A3B5Y2C5;Q43666	4565;4565;4565;4565;4565;4565;4565;4565	Bowman-Birk serine protease inhibitors family domain-containing protein	6		tr|A0A3B5ZWQ3|A0A3B5ZWQ3_WHEAT Bowman-Birk serine protease inhibitors family domain-containing protein OS=Triticum aestivum OX=4565 PE=4 SV=1;tr|A0A3B5Y2C5|A0A3B5Y2C5_WHEAT Bowman-Birk serine protease inhibitors family domain-containing protein OS=Triticum	194410000	166480000	291510000	297380000	443340000	540270000	233990000	323180000	129050000	222350000	201180000	262450000	0	70241000	0	22689000	0	0	8	4	1	0	0	0	1	0	5	4	4	6	5	5	5	5	5	5	5	5	0	0	0	0	0
W5A619;Q6F332;P41040;A2Y609	W5A619;Q6F332;P41040;A2Y609	4565;-1;-1;-1	Calmodulin; Calmodulin-2	6	CaM1-1D;CAM2;CALM1	tr|W5A619|W5A619_WHEAT Calmodulin OS=Triticum aestivum OX=4565 GN=CaM1-1D PE=2 SV=1;sp|Q6F332|CALM2_ORYSJ Calmodulin-2 OS=Oryza sativa subsp. japonica OX=39947 GN=CAM2 PE=2 SV=3;sp|P41040|CALM_MAIZE Calmodulin OS=Zea mays OX=4577 GN=CALM1 PE=2 SV=2;sp|A2Y6	34762000	24217000	32036000	21166000	18053000	12914000	16724000	51276000	22994000	29979000	43377000	20774000	117750000	0	115670000	0	0	0	4	0	0	0	0	3	0	3	4	5	5	5	4	4	5	5	4	4	5	2	0	0	0	0	0
A0A3B6MXM2;A0A3B6LSK1;A0A3B6KPH4;P12952;P12951;P22239	A0A3B6MXM2;A0A3B6LSK1;A0A3B6KPH4;P12952	4565;4565;4565;-1;-1;-1	Dehydrin	6		tr|A0A3B6MXM2|A0A3B6MXM2_WHEAT Dehydrin OS=Triticum aestivum OX=4565 PE=3 SV=1;tr|A0A3B6LSK1|A0A3B6LSK1_WHEAT Dehydrin OS=Triticum aestivum OX=4565 PE=3 SV=1;tr|A0A3B6KPH4|A0A3B6KPH4_WHEAT Dehydrin OS=Triticum aestivum OX=4565 PE=3 SV=1;sp|P12952|DHN2_HORV	16920000	13841000	24120000	9910500	21853000	17722000	35764000	28100000	33435000	16617000	12022000	14619000	0	0	0	0	0	0	6	3	0	0	0	0	0	0	5	3	4	4	6	5	5	4	5	4	4	4	0	0	0	0	0
A0A3B6NM79;A0A1D5UHV1;A0A3B6B127;A0A3B6C7G8;P05522;A0A3B6LL34;A0A3B6LKQ2;A0A3B6KH48;Q7XTH4;Q6Z715;Q6YXT7;A0A3B6KFK2;Q9C9H5;Q2V4L8	A0A3B6NM79;A0A1D5UHV1;A0A3B6B127;A0A3B6C7G8	4565;4565;4565;4565;-1;4565;4565;4565;-1;-1;-1;4565;-1;-1	Endoglucanase	6	CAMPLR22A2D_LOCUS3102	tr|A0A3B6NM79|A0A3B6NM79_WHEAT Endoglucanase OS=Triticum aestivum OX=4565 PE=3 SV=1;tr|A0A1D5UHV1|A0A1D5UHV1_WHEAT Endoglucanase OS=Triticum aestivum OX=4565 GN=CAMPLR22A2D_LOCUS3102 PE=3 SV=1;tr|A0A3B6B127|A0A3B6B127_WHEAT Endoglucanase OS=Triticum aestiv	22446000	25554000	32467000	12328000	19675000	16181000	7497700	8904800	9809000	28654000	26949000	13796000	0	0	0	0	0	0	14	4	0	0	0	0	0	0	5	3	4	6	6	6	3	3	3	5	6	4	0	0	0	0	0
A0A3B6KJA2;A0A3B6LLB0;A0A3B6MSF0;Q9SPK5;P28723;Q5R8P0;Q922D8;P27653;P11586;Q8WZJ7;O96553	A0A3B6KJA2;A0A3B6LLB0;A0A3B6MSF0	4565;4565;4565;-1;-1;-1;-1;-1;-1;-1;-1	formate--tetrahydrofolate ligase	6		tr|A0A3B6KJA2|A0A3B6KJA2_WHEAT formate--tetrahydrofolate ligase OS=Triticum aestivum OX=4565 PE=3 SV=1;tr|A0A3B6LLB0|A0A3B6LLB0_WHEAT formate--tetrahydrofolate ligase OS=Triticum aestivum OX=4565 PE=3 SV=1;tr|A0A3B6MSF0|A0A3B6MSF0_WHEAT formate--tetrahydro	4158200	4463200	4037000	7930900	7205600	4972600	3775700	3459200	4962700	6932500	7698000	6110600	0	0	0	0	0	0	11	6	0	0	0	0	0	0	1	1	2	4	5	6	3	2	2	4	4	4	0	0	0	0	0
A0A3B6FHK1;A0A1D5WW19;A0A3B6E9X3	A0A3B6FHK1;A0A1D5WW19;A0A3B6E9X3	4565;4565;4565	Fructose-bisphosphate aldolase	6	FBA3	tr|A0A3B6FHK1|A0A3B6FHK1_WHEAT Fructose-bisphosphate aldolase OS=Triticum aestivum OX=4565 PE=3 SV=1;tr|A0A1D5WW19|A0A1D5WW19_WHEAT Fructose-bisphosphate aldolase OS=Triticum aestivum OX=4565 GN=FBA3 PE=3 SV=1;tr|A0A3B6E9X3|A0A3B6E9X3_WHEAT Fructose-bispho	8863700	14503000	9408500	12420000	6519000	8972800	15537000	13153000	10029000	10060000	11198000	10787000	0	0	0	0	0	0	3	6	0	0	0	0	0	0	4	4	4	6	6	6	3	4	4	6	6	6	0	0	0	0	0
A0A3B6TRD4;C0KWE8;P55238;P30523;A0A3B6RFZ5;P52416;Q9M462;P55232;P55228;Q42882;P23509;P15280;P52417;Q69T99;P30521;P52415;Q31QN4;Q5N3K9;B1WT08;B2IUY3;B7K5U7;B7KDB8;Q3MBJ4	A0A3B6TRD4;C0KWE8;P55238;P30523;A0A3B6RFZ5;P52416;Q9M462;P55232;P55228;Q42882;P23509;P15280;P52417	4565;4565;-1;-1;4565;-1;-1;-1;-1;-1;-1;-1;-1;-1;-1;-1;-1;-1;-1;-1;-1;-1;-1	Glucose-1-phosphate adenylyltransferase	6		tr|A0A3B6TRD4|A0A3B6TRD4_WHEAT Glucose-1-phosphate adenylyltransferase OS=Triticum aestivum OX=4565 PE=3 SV=1;tr|C0KWE8|C0KWE8_WHEAT Glucose-1-phosphate adenylyltransferase OS=Triticum aestivum OX=4565 PE=2 SV=1;sp|P55238|GLGS_HORVU Glucose-1-phosphate ade	8536000	6468200	4474500	10209000	6510000	4185900	5273800	4458000	7494500	19017000	19083000	13210000	0	6490400	0	0	0	0	23	4	0	0	0	0	1	0	3	2	4	5	5	4	2	4	4	5	5	4	0	0	0	0	1
A0A3B6KN68;A0A3B6KNX1;A0A3B6MYZ1;A0A3B6LUE0	A0A3B6KN68	4565;4565;4565;4565	glutathione transferase	6		tr|A0A3B6KN68|A0A3B6KN68_WHEAT glutathione transferase OS=Triticum aestivum OX=4565 PE=4 SV=1	200600000	205780000	179020000	165080000	153200000	128880000	253790000	318810000	101330000	83017000	72570000	75193000	8088900	0	4325100	0	4018900	0	4	1	0	1	0	1	0	1	6	6	5	6	5	6	5	6	6	5	5	3	0	0	0	0	0
P10388;P08489;P02862	P10388;P08489	-1;-1;-1	Glutenin, high molecular weight subunit DX5; Glutenin, high molecular weight subunit PW212	6	GLU-1D-1D	sp|P10388|GLT5_WHEAT Glutenin, high molecular weight subunit DX5 OS=Triticum aestivum OX=4565 GN=GLU-1D-1D PE=3 SV=5;sp|P08489|GLT4_WHEAT Glutenin, high molecular weight subunit PW212 OS=Triticum aestivum OX=4565 PE=3 SV=1	148310000	188020000	138980000	41115000	38526000	35799000	181880000	121720000	261770000	80243000	60494000	99710000	17996000	0	8310800	0	0	0	3	5	0	0	0	1	0	1	4	5	4	4	5	5	5	4	4	4	4	4	0	0	0	1	0
P10387;P08488	P10387;P08488	-1;-1	Glutenin, high molecular weight subunit DY10; Glutenin, high molecular weight subunit 12	6	GLU-D1-2B	sp|P10387|GLT0_WHEAT Glutenin, high molecular weight subunit DY10 OS=Triticum aestivum OX=4565 GN=GLU-D1-2B PE=3 SV=1;sp|P08488|GLT3_WHEAT Glutenin, high molecular weight subunit 12 OS=Triticum aestivum OX=4565 PE=3 SV=1	706850000	427730000	414440000	71380000	86347000	118780000	533740000	325740000	394800000	84488000	56450000	97191000	27651000	0	19675000	30790000	0	0	2	6	1	0	0	1	0	1	5	5	4	4	3	2	5	4	5	4	4	4	1	0	0	1	0
A2WKS5;A2WKP5;Q94JJ7;Q94JJ4;Q7GBK0;Q9LGI2;A2WKS8;A0A3B6HMP6;A2WKS3;A2WKP3;A2WKT1;Q9LGH8;A2WKT4;Q94JE1;A0A2X0TX35;P27807;A0A3B6KPG5;A0A3B6C7J8;Q9LGH4;P30756;Q6F362;A0A3B6GN50;A2Y7R3;A0A3B6LH16	A2WKS5;A2WKP5;Q94JJ7;Q94JJ4;Q7GBK0;Q9LGI2;A2WKS8;A0A3B6HMP6;A2WKS3;A2WKP3;A2WKT1;Q9LGH8;A2WKT4;Q94JE1;A0A2X0TX35;P27807;A0A3B6KPG5;A0A3B6C7J8;Q9LGH4;P30756;Q6F362;A0A3B6GN50;A2Y7R3;A0A3B6LH16	-1;-1;-1;-1;-1;-1;-1;4565;-1;-1;-1;-1;-1;-1;4565;-1;4565;4565;-1;-1;-1;4565;-1;4565	Histone H2B.8; Histone H2B.4; Histone H2B.3	6	H2B.8;H2B.4	sp|A2WKS5|H2B8_ORYSI Histone H2B.8 OS=Oryza sativa subsp. indica OX=39946 GN=H2B.8 PE=3 SV=1;sp|A2WKP5|H2B4_ORYSI Histone H2B.4 OS=Oryza sativa subsp. indica OX=39946 GN=H2B.4 PE=3 SV=1;sp|Q94JJ7|H2B3_ORYSJ Histone H2B.3 OS=Oryza sativa subsp. japonica OX=	1.9532e+09	925800000	1.0066e+09	160240000	262120000	633570000	2267700000	2.1193e+09	1237100000	132660000	132500000	361170000	1.0064e+09	0	664010000	0	0	0	24	1	0	0	0	1	0	2	6	6	5	4	6	6	5	5	6	4	4	6	0	0	0	0	0
A0A3B6A1V2;A0A3B5Z5T0;A0A3B5Y7Z1;P83373;Q7VP41	A0A3B6A1V2;A0A3B5Z5T0;A0A3B5Y7Z1;P83373	4565;4565;4565;-1;-1	Malate dehydrogenase	6		tr|A0A3B6A1V2|A0A3B6A1V2_WHEAT Malate dehydrogenase OS=Triticum aestivum OX=4565 PE=3 SV=1;tr|A0A3B5Z5T0|A0A3B5Z5T0_WHEAT Malate dehydrogenase OS=Triticum aestivum OX=4565 PE=3 SV=1;tr|A0A3B5Y7Z1|A0A3B5Y7Z1_WHEAT Malate dehydrogenase OS=Triticum aestivum O	31551000	34004000	22709000	24590000	39827000	25413000	30277000	42219000	30715000	10178000	16698000	11197000	403320000	0	0	0	0	0	5	3	0	0	0	1	0	0	4	4	5	5	6	6	5	5	4	5	6	3	0	0	0	0	0
A0A3B6DFL7	A0A3B6DFL7	4565	Malate synthase	6		tr|A0A3B6DFL7|A0A3B6DFL7_WHEAT Malate synthase OS=Triticum aestivum OX=4565 PE=3 SV=1	1599500	1686500	1434300	4972800	3324500	3043200	0	1344800	1360000	4557800	2624600	2313000	0	0	0	0	0	0	1	3	0	0	0	0	0	0	2	2	1	4	6	6	0	2	1	3	2	2	0	0	0	0	0
A0A3B6QBH6	A0A3B6QBH6	4565	NAC domain-containing protein	6		tr|A0A3B6QBH6|A0A3B6QBH6_WHEAT NAC domain-containing protein OS=Triticum aestivum OX=4565 PE=4 SV=1	21676000	16412000	25770000	7373000	24001000	18240000	48629000	49208000	31260000	33830000	33126000	49057000	3899200	0	0	0	0	0	1	1	0	0	0	1	0	0	5	3	5	5	5	5	4	5	5	5	5	6	0	0	0	0	0
A0A3B6ETT6;A0A3B6H4U7	A0A3B6ETT6;A0A3B6H4U7	4565;4565	Pectin acetylesterase	6		tr|A0A3B6ETT6|A0A3B6ETT6_WHEAT Pectin acetylesterase OS=Triticum aestivum OX=4565 PE=3 SV=1;tr|A0A3B6H4U7|A0A3B6H4U7_WHEAT Pectin acetylesterase OS=Triticum aestivum OX=4565 PE=3 SV=1	23148000	14691000	19659000	21143000	17139000	11971000	7342600	6876600	6111000	29233000	35545000	17825000	0	0	0	0	0	0	2	2	0	0	0	0	0	0	6	5	6	6	6	6	3	4	3	6	6	6	0	0	0	0	0
Q93XQ6;Q93W25;P21569;P73789;P52015;P52011;Q11004	Q93XQ6;Q93W25	4565;4565;-1;-1;-1;-1;-1	Peptidyl-prolyl cis-trans isomerase	6	CyP2;CyP3	tr|Q93XQ6|Q93XQ6_WHEAT Peptidyl-prolyl cis-trans isomerase OS=Triticum aestivum OX=4565 GN=CyP2 PE=2 SV=1;tr|Q93W25|Q93W25_WHEAT Peptidyl-prolyl cis-trans isomerase OS=Triticum aestivum OX=4565 GN=CyP3 PE=1 SV=1	31089000	33198000	26661000	58590000	39643000	31520000	23974000	23058000	28952000	57221000	60794000	51538000	8165400	0	0	0	0	0	7	6	0	0	0	1	0	0	6	4	6	5	6	6	6	5	6	6	6	6	0	0	0	1	0
A0A3B6DPL3;A0A3B6CHB9	A0A3B6DPL3;A0A3B6CHB9	4565;4565	Peroxidase	6		tr|A0A3B6DPL3|A0A3B6DPL3_WHEAT Peroxidase OS=Triticum aestivum OX=4565 PE=3 SV=1;tr|A0A3B6CHB9|A0A3B6CHB9_WHEAT Peroxidase OS=Triticum aestivum OX=4565 PE=3 SV=1	54216000	63427000	53918000	1528500	2189400	1807500	124350000	112360000	88440000	17763000	13498000	14883000	0	0	0	0	0	0	2	2	0	0	0	0	0	0	5	5	4	3	3	3	5	5	4	4	6	6	0	0	0	0	0
Q8LK23	Q8LK23	4565	Peroxidase	6	WSP1	tr|Q8LK23|Q8LK23_WHEAT Peroxidase OS=Triticum aestivum OX=4565 GN=WSP1 PE=2 SV=1	92680000	91053000	117380000	134730000	147410000	159850000	24219000	24572000	17554000	108560000	99423000	90762000	4603300	0	4314700	0	0	0	1	0	0	0	0	1	0	1	6	6	6	6	6	6	4	3	4	6	6	6	0	0	0	0	0
Q7FYS2;P52589	Q7FYS2;P52589	4565;4565	Protein disulfide-isomerase	6	PDI1;PDI	tr|Q7FYS2|Q7FYS2_WHEAT Protein disulfide-isomerase OS=Triticum aestivum OX=4565 GN=PDI1 PE=2 SV=1;sp|P52589|PDI_WHEAT Protein disulfide-isomerase OS=Triticum aestivum OX=4565 GN=PDI PE=2 SV=1	6453100	6226400	7283000	15810000	22725000	24332000	9590600	13775000	7780100	7273300	5145800	9106500	0	0	0	0	0	0	2	6	0	0	0	0	0	0	3	2	4	6	5	5	3	2	2	4	4	3	0	0	0	0	0
A0A3B6ITJ5;A0A3B6HQX9;A0A3B6JJ66	A0A3B6ITJ5;A0A3B6HQX9;A0A3B6JJ66	4565;4565;4565	pyruvate decarboxylase	6		tr|A0A3B6ITJ5|A0A3B6ITJ5_WHEAT pyruvate decarboxylase OS=Triticum aestivum OX=4565 PE=3 SV=1;tr|A0A3B6HQX9|A0A3B6HQX9_WHEAT pyruvate decarboxylase OS=Triticum aestivum OX=4565 PE=3 SV=1;tr|A0A3B6JJ66|A0A3B6JJ66_WHEAT pyruvate decarboxylase OS=Triticum aest	10146000	15318000	14953000	5152800	16623000	15805000	36275000	33118000	22687000	14531000	11989000	15027000	0	0	0	0	0	0	3	3	0	0	0	0	0	0	2	2	3	3	6	6	2	3	1	6	3	3	0	0	0	0	0
A0A3B6LRC5;A0A3B6KP24;A0A3B6C759;Q8L4L4;Q0JGY1;A2WXX3;A0A3B6DD91;Q6UNT2;Q8LBI1;P49227	A0A3B6LRC5;A0A3B6KP24	4565;4565;4565;-1;-1;-1;4565;-1;-1;-1	Ribosomal protein L5 eukaryotic C-terminal domain-containing protein	6		tr|A0A3B6LRC5|A0A3B6LRC5_WHEAT Ribosomal protein L5 eukaryotic C-terminal domain-containing protein OS=Triticum aestivum OX=4565 PE=3 SV=1;tr|A0A3B6KP24|A0A3B6KP24_WHEAT Ribosomal protein L5 eukaryotic C-terminal domain-containing protein OS=Triticum aesti	19153000	31114000	18741000	7994100	7257700	7649000	45563000	33120000	26379000	13974000	12595000	16692000	0	0	0	0	0	0	10	6	0	0	0	0	0	0	5	5	4	4	6	6	6	6	6	5	6	6	0	0	0	0	0
A0A3B6KQI7;A0A3B6KSH6;P04399;P22244;A0A3B6LW98	A0A3B6KQI7	4565;4565;-1;-1;4565	rRNA N-glycosylase	6		tr|A0A3B6KQI7|A0A3B6KQI7_WHEAT rRNA N-glycosylase OS=Triticum aestivum OX=4565 PE=3 SV=1	400290000	236240000	402810000	57849000	159480000	149780000	152340000	98746000	116370000	393150000	316130000	398050000	0	0	0	0	0	0	5	5	0	0	0	0	0	0	3	4	3	3	5	5	3	4	2	6	5	3	0	0	0	0	0
A0A3B6KRQ3;A0A3B6N0N5;A0A3B6LVN2;A0A077S4G0;A0A3B6GY08;A0A3B6ELF5;Q9SCM3;Q93VB8;Q8L8Y0;P49688	A0A3B6KRQ3;A0A3B6N0N5;A0A3B6LVN2;A0A077S4G0;A0A3B6GY08;A0A3B6ELF5	4565;4565;4565;4565;4565;4565;-1;-1;-1;-1	S5 DRBM domain-containing protein	6		tr|A0A3B6KRQ3|A0A3B6KRQ3_WHEAT S5 DRBM domain-containing protein OS=Triticum aestivum OX=4565 PE=3 SV=1;tr|A0A3B6N0N5|A0A3B6N0N5_WHEAT S5 DRBM domain-containing protein OS=Triticum aestivum OX=4565 PE=3 SV=1;tr|A0A3B6LVN2|A0A3B6LVN2_WHEAT S5 DRBM domain-co	15487000	4394600	20887000	9334000	7084200	3891100	4261500	16083000	6438100	12032000	8027000	4252500	0	0	0	0	0	0	10	6	0	0	0	0	0	0	5	3	5	4	4	4	4	4	5	5	5	3	0	0	0	0	0
A0A3B6TLW2	A0A3B6TLW2	4565	Serpin domain-containing protein	6		tr|A0A3B6TLW2|A0A3B6TLW2_WHEAT Serpin domain-containing protein OS=Triticum aestivum OX=4565 PE=3 SV=1	58038000	70053000	76056000	24785000	26759000	29414000	13949000	24396000	22848000	82236000	62336000	44667000	0	0	0	0	0	0	1	5	0	0	0	0	0	0	6	5	5	4	5	5	5	4	4	6	5	4	0	0	0	0	0
A0A3B6JLR9	A0A3B6JLR9	4565	SHSP domain-containing protein	6		tr|A0A3B6JLR9|A0A3B6JLR9_WHEAT SHSP domain-containing protein OS=Triticum aestivum OX=4565 PE=3 SV=1	6371900	3528900	4935300	27811000	13757000	12531000	6148200	1911000	5099400	25686000	9003900	24802000	13331000	0	0	0	0	0	1	2	0	0	0	1	0	0	3	1	3	5	5	6	2	2	2	4	2	4	0	0	0	0	0
A0A3B6HRX1	A0A3B6HRX1	4565	SMP domain-containing protein	6		tr|A0A3B6HRX1|A0A3B6HRX1_WHEAT SMP domain-containing protein OS=Triticum aestivum OX=4565 PE=3 SV=1	44568000	67619000	24149000	73450000	44600000	47298000	7272900	4450000	5884700	37220000	51111000	46458000	0	0	0	0	0	0	1	5	0	0	0	0	0	0	2	3	3	5	6	6	1	2	1	4	5	3	0	0	0	0	0
A0A3B6CA96;A0A1D5URZ6;A0A3B6B2S4;Q9STH1;Q9LNB6	A0A3B6CA96;A0A1D5URZ6;A0A3B6B2S4	4565;4565;4565;-1;-1	STI1 domain-containing protein; Genome assembly, chromosome: II	6	CAMPLR22A2D_LOCUS3844	tr|A0A3B6CA96|A0A3B6CA96_WHEAT STI1 domain-containing protein OS=Triticum aestivum OX=4565 PE=4 SV=1;tr|A0A1D5URZ6|A0A1D5URZ6_WHEAT Genome assembly, chromosome: II OS=Triticum aestivum OX=4565 GN=CAMPLR22A2D_LOCUS3844 PE=4 SV=1;tr|A0A3B6B2S4|A0A3B6B2S4_WHE	9492800	6559200	4614800	2550700	2155400	2732700	4125600	5024500	2976700	7798400	6621900	8848800	0	0	0	0	0	0	5	4	0	0	0	0	0	0	5	2	6	2	3	3	3	5	4	6	6	5	0	0	0	0	0
A0A3B5ZSZ8;A0A3B5XX47;A0A3B5YUN2;Q9STW6;Q9LTX9	A0A3B5ZSZ8;A0A3B5XX47;A0A3B5YUN2	4565;4565;4565;-1;-1	Stromal 70 kDa heat shock-related protein, chloroplastic	6		tr|A0A3B5ZSZ8|A0A3B5ZSZ8_WHEAT Stromal 70 kDa heat shock-related protein, chloroplastic OS=Triticum aestivum OX=4565 PE=3 SV=1;tr|A0A3B5XX47|A0A3B5XX47_WHEAT Stromal 70 kDa heat shock-related protein, chloroplastic OS=Triticum aestivum OX=4565 PE=3 SV=1;tr	8695900	8539500	7907300	7304000	4839600	3162700	11174000	10164000	8409000	9187000	10736000	7145600	17414000	0	0	0	0	0	5	4	0	0	0	1	0	0	3	3	3	1	2	2	4	2	4	4	5	4	0	0	0	0	0
P31816;O96764;P0DSM7;Q9NG56;Q8T6L5;V5NBV4;O44119;O61379;Q3Y8M6;P86704;A4URH3;M1H607;P0DSM6;A2V735;A1KYZ2;Q25456;C5J049;Q9N2R3;Q8T380;Q8IT89;Q2V0V2;O97162;O97192;P42636;P43689;P09491	P31816;O96764;P0DSM7;Q9NG56;Q8T6L5;V5NBV4;O44119;O61379;Q3Y8M6;P86704;A4URH3;M1H607;P0DSM6;A2V735;A1KYZ2;Q25456;C5J049	-1;-1;-1;-1;-1;-1;-1;-1;-1;-1;-1;-1;-1;-1;-1;-1;-1;-1;-1;-1;-1;-1;-1;-1;-1;-1	Tropomyosin; Tropomyosin Per a 7.0102	6		sp|P31816|TPM_LOCMI Tropomyosin OS=Locusta migratoria OX=7004 PE=3 SV=1;sp|O96764|TPM_CHIKI Tropomyosin OS=Chironomus kiiensis OX=84408 PE=1 SV=2;sp|P0DSM7|TPM02_PERAM Tropomyosin Per a 7.0102 OS=Periplaneta americana OX=6978 PE=1 SV=1;sp|Q9NG56|TPM_BLAGE	11299000	17938000	12151000	0	0	0	30416000	23074000	22417000	0	0	0	0	0	0	0	0	0	26	1	0	0	0	0	0	0	4	4	5	0	0	0	6	6	5	0	0	0	0	0	0	0	0
A0A3B5XVL2;Q5KTS5	A0A3B5XVL2	4565;-1	Uncharacterized protein	6		tr|A0A3B5XVL2|A0A3B5XVL2_WHEAT Uncharacterized protein OS=Triticum aestivum OX=4565 PE=4 SV=1	37597000	32753000	25053000	71436000	41123000	49470000	41793000	31979000	24241000	50889000	52959000	26640000	0	0	0	0	0	0	2	6	0	0	0	0	0	0	5	4	5	4	6	5	5	4	5	6	6	5	0	0	0	0	0
A0A3B6HR26;A2XG55;A3AHG5	A0A3B6HR26	4565;-1;-1	Uncharacterized protein	6		tr|A0A3B6HR26|A0A3B6HR26_WHEAT Uncharacterized protein OS=Triticum aestivum OX=4565 PE=3 SV=1	3892600	2734300	2939700	36195000	9654500	10429000	1511600	6274000	4951800	1291200	1993400	0	0	0	0	0	0	0	3	6	0	0	0	0	0	0	3	2	3	5	5	4	1	2	3	2	2	0	0	0	0	0	0
A0A3B6KKI2;A0A3B6MU19;A0A3B6UCR5;A0A3B6UBH8;A0A3B6U576;A0A3B6LMM2;A0A3B6U6Y8	A0A3B6KKI2;A0A3B6MU19;A0A3B6UCR5;A0A3B6UBH8;A0A3B6U576;A0A3B6LMM2;A0A3B6U6Y8	4565;4565;4565;4565;4565;4565;4565	Uncharacterized protein	6		tr|A0A3B6KKI2|A0A3B6KKI2_WHEAT Uncharacterized protein OS=Triticum aestivum OX=4565 PE=4 SV=1;tr|A0A3B6MU19|A0A3B6MU19_WHEAT Uncharacterized protein OS=Triticum aestivum OX=4565 PE=4 SV=1;tr|A0A3B6UCR5|A0A3B6UCR5_WHEAT Uncharacterized protein OS=Triticum a	205220000	136700000	120500000	408780000	466360000	517550000	76815000	45925000	43674000	554640000	619990000	540760000	0	0	0	0	0	0	7	2	0	0	0	0	0	0	3	4	3	5	6	5	3	2	2	5	5	5	0	0	0	0	0
A0A3B6RKV2	A0A3B6RKV2	4565	Uncharacterized protein	6		tr|A0A3B6RKV2|A0A3B6RKV2_WHEAT Uncharacterized protein OS=Triticum aestivum OX=4565 PE=4 SV=1	22346000	21988000	27465000	35008000	72567000	62568000	18511000	21418000	11610000	39244000	46777000	57407000	5234000	0	0	0	0	0	1	2	0	0	0	1	0	0	6	6	5	6	6	6	4	2	3	4	5	5	0	0	0	0	0
A0A3B6FP91	A0A3B6FP91	4565	Uncharacterized protein	6		tr|A0A3B6FP91|A0A3B6FP91_WHEAT Uncharacterized protein OS=Triticum aestivum OX=4565 PE=4 SV=1	3662900	0	6594300	4829100	16155000	19771000	3605700	18555000	5639600	3457600	1109500	3013600	0	0	0	0	0	0	1	1	0	0	0	0	0	0	2	0	4	3	5	4	3	2	2	2	3	2	0	0	0	0	0
A0A1D5YF62;A0A3B6LV71;A0A3B6QNY3;A0A3B6LJ54;P53623;P11146;P53421;P16121;P41797;P18694;P10592;P10591;P29845;A0A0D1CD96;P46587;Q5B0C0;Q3IC08;Q8DI58;B3PF33;Q87WP0;Q73GL7;Q4KIH1;B8FGS3;B7KSZ4;A9W6R7;Q28VY3;B0UR84;B1ZGR1;Q48E62;O33528;Q9HV43;C1F2D2;Q8YE76;Q05981;Q313S2;A6W2D2;A6VCL8;Q52701;Q5LWJ6;Q4ZNP7;Q8FXX2;Q57AD7;B7V1H3;C4K110;B1LZ51;A9HEA3;P91902;A1B4E9;A1U614;P48205;C0QGP6;B6IVA4;C3K275;C0R3W7;Q…	A0A1D5YF62;A0A3B6LV71	4565;4565;4565;4565;-1;-1;-1;-1;-1;-1;-1;-1;-1;-1;-1;-1;-1;-1;-1;-1;-1;-1;-1;-1;-1;-1;-1;-1;-1;-1;-1;-1;-1;-1;-1;-1;-1;-1;-1;-1;-1;-1;-1;-1;-1;-1;-1;-1;-1;-1;-1;-1;-1;-1;-1;-1;-1;-1;-1;-1;-1;-1;-1;-1;-1;-1;-1;-1;-1;-1;-1;-1;-1;-1;-1;-1;-1;-1;-1;-1;-1;-1;-1;-1;-1;-1;-1;-1;-1;-1;-1;-1;-1;-1;-1;-1;-1;-1;-1;-1;-1;-1;-1;-1;-1;-1;-1;-1;-1;-1;-1;-1;-1;-1;-1;-1;-1;-1;-1;-1;-1;-1;-1;-1;-1;-1;-1;-1;-1;-1;-…	Uncharacterized protein	6		tr|A0A1D5YF62|A0A1D5YF62_WHEAT Uncharacterized protein OS=Triticum aestivum OX=4565 PE=3 SV=1;tr|A0A3B6LV71|A0A3B6LV71_WHEAT Uncharacterized protein OS=Triticum aestivum OX=4565 PE=3 SV=1	36421000	32801000	33072000	15616000	16807000	10732000	46646000	41800000	22918000	38852000	36494000	30335000	67742000	0	0	0	0	0	190	0	0	0	0	2	0	1	5	4	5	2	2	2	4	5	4	2	6	3	0	0	0	0	0
A0A3B6NT08	A0A3B6NT08	4565	111 Peptidase M20 dimerisation domain-containing protein	6		tr|A0A3B6NT08|A0A3B6NT08_WHEAT Peptidase M20 dimerisation domain-containing protein OS=Triticum aestivum OX=4565 PE=4 SV=1	5016400	0	2776500	5064600	9445400	10237000	3173700	1957600	4038100	6211000	7722800	2492400	0	0	0	0	0	0	1	1	0	0	0	0	0	0	1	0	2	4	3	4	2	2	3	3	3	4	0	0	0	0	0
A0A3B6QPU3;A0A3B6NXL4;A0A3B6PW54;Q949P2;Q94AM1	A0A3B6QPU3;A0A3B6NXL4;A0A3B6PW54	4565;4565;4565;-1;-1	111oligopeptidase A	5		tr|A0A3B6QPU3|A0A3B6QPU3_WHEAT oligopeptidase A OS=Triticum aestivum OX=4565 PE=3 SV=1;tr|A0A3B6NXL4|A0A3B6NXL4_WHEAT oligopeptidase A OS=Triticum aestivum OX=4565 PE=3 SV=1;tr|A0A3B6PW54|A0A3B6PW54_WHEAT oligopeptidase A OS=Triticum aestivum OX=4565 PE=3	11206000	11006000	12331000	6705300	5954100	6656500	14054000	20173000	11181000	8925600	12055000	10812000	18391000	0	16594000	0	0	0	5	5	0	0	0	1	0	1	4	4	3	2	4	3	5	5	4	5	4	2	0	0	0	1	0
A0A3B6QML0;A0A3B6NX30;A0A3B6PUE5	A0A3B6QML0;A0A3B6NX30;A0A3B6PUE5	4565;4565;4565	111Peptidase A1 domain-containing protein	5		tr|A0A3B6QML0|A0A3B6QML0_WHEAT Peptidase A1 domain-containing protein OS=Triticum aestivum OX=4565 PE=3 SV=1;tr|A0A3B6NX30|A0A3B6NX30_WHEAT Peptidase A1 domain-containing protein OS=Triticum aestivum OX=4565 PE=3 SV=1;tr|A0A3B6PUE5|A0A3B6PUE5_WHEAT Peptida	18069000	4144500	28971000	4346600	7419900	2090300	1209900	2069700	16627000	20883000	24473000	14993000	0	0	3717800	0	0	0	3	4	0	0	0	0	0	1	4	3	3	3	4	4	1	1	3	5	5	5	0	0	0	0	0
A0A3B6LJ99;A0A3B6MP06;A0A3B6KFM7	A0A3B6LJ99;A0A3B6MP06;A0A3B6KFM7	4565;4565;4565	2-isopropylmalate synthase	5		tr|A0A3B6LJ99|A0A3B6LJ99_WHEAT 2-isopropylmalate synthase OS=Triticum aestivum OX=4565 PE=3 SV=1;tr|A0A3B6MP06|A0A3B6MP06_WHEAT 2-isopropylmalate synthase OS=Triticum aestivum OX=4565 PE=3 SV=1;tr|A0A3B6KFM7|A0A3B6KFM7_WHEAT 2-isopropylmalate synthase OS=T	4401000	7341600	3598200	8279100	4263100	5884200	5331400	3947100	4795400	6395700	7000300	6257500	6242300	0	0	0	0	0	3	5	0	0	0	1	0	0	3	2	4	4	3	3	2	2	1	5	5	3	0	0	0	1	0
A0A3B6MY06;Q8L806;A0A3B6SSH9;A0A3B6TWW5;A0A3B6CH63;A0A3B6GXB8;A0A1D8PQQ5;P0CX56;P0CX55;P41094;P34788	A0A3B6MY06;Q8L806;A0A3B6SSH9;A0A3B6TWW5	4565;4565;4565;4565;4565;4565;-1;-1;-1;-1;-1	40S ribosomal protein S18; Putative ribosomal protein S18	5		tr|A0A3B6MY06|A0A3B6MY06_WHEAT 40S ribosomal protein S18 OS=Triticum aestivum OX=4565 PE=3 SV=1;tr|Q8L806|Q8L806_WHEAT Putative ribosomal protein S18 OS=Triticum aestivum OX=4565 PE=1 SV=1;tr|A0A3B6SSH9|A0A3B6SSH9_WHEAT 40S ribosomal protein S18 OS=Triticu	81282000	48213000	69305000	12057000	24871000	29147000	59412000	92022000	40208000	28439000	54716000	54580000	0	0	0	0	0	0	11	5	0	0	0	0	0	0	5	5	4	3	4	3	5	4	5	5	3	3	0	0	0	0	0
A0A3B6KHQ4;P40978	A0A3B6KHQ4	4565;-1	40S ribosomal protein S19	5		tr|A0A3B6KHQ4|A0A3B6KHQ4_WHEAT 40S ribosomal protein S19 OS=Triticum aestivum OX=4565 PE=3 SV=1	38011000	50815000	34302000	39096000	18737000	27761000	65867000	52264000	46154000	27431000	26493000	44667000	0	0	0	0	0	0	2	5	0	0	0	0	0	0	4	5	4	4	4	5	3	3	5	5	5	3	0	0	0	0	0
W5C8N6;A0A3B6ARG1;A0A3B6D600;A0A3B6D5N6;P29345;A0A2X0SLI3;O48549	W5C8N6;A0A3B6ARG1	4565;4565;4565;4565;-1;4565;-1	40S ribosomal protein S6	5	CAMPLR22A2D_LOCUS542	tr|W5C8N6|W5C8N6_WHEAT 40S ribosomal protein S6 OS=Triticum aestivum OX=4565 GN=CAMPLR22A2D_LOCUS542 PE=3 SV=1;tr|A0A3B6ARG1|A0A3B6ARG1_WHEAT 40S ribosomal protein S6 OS=Triticum aestivum OX=4565 PE=3 SV=1	33399000	40072000	23446000	12034000	11462000	11638000	81884000	94070000	51910000	22252000	21677000	25672000	0	0	16525000	0	0	0	7	5	0	0	0	0	0	1	4	4	4	3	3	3	5	5	5	4	4	3	0	0	0	0	0
Q5I7K2;Q949H0	Q5I7K2	4565;-1	40S ribosomal protein S7	5		tr|Q5I7K2|Q5I7K2_WHEAT 40S ribosomal protein S7 OS=Triticum aestivum OX=4565 PE=1 SV=1	5477400	5738600	4440000	6583400	3577300	3830000	6027600	11138000	7761200	6204100	4954100	2796800	0	0	11995000	0	0	0	2	5	0	0	0	0	0	1	2	4	2	5	5	5	4	3	3	5	3	3	0	0	0	0	0
W5GVR2;A0A3B6PJV0;A0A3B6QGX5;P34091;A0A3B6PN57	W5GVR2;A0A3B6PJV0;A0A3B6QGX5	4565;4565;4565;-1;4565	60S ribosomal protein L6	5		tr|W5GVR2|W5GVR2_WHEAT 60S ribosomal protein L6 OS=Triticum aestivum OX=4565 PE=3 SV=1;tr|A0A3B6PJV0|A0A3B6PJV0_WHEAT 60S ribosomal protein L6 OS=Triticum aestivum OX=4565 PE=3 SV=1;tr|A0A3B6QGX5|A0A3B6QGX5_WHEAT 60S ribosomal protein L6 OS=Triticum aestiv	16050000	15421000	19018000	6121100	5864200	5866200	17436000	23669000	34826000	18149000	25466000	17665000	0	0	0	0	0	0	5	5	0	0	0	0	0	0	4	4	3	3	3	4	4	4	5	3	3	2	0	0	0	0	0
Q43207;A0A3B6TIS2;A0A3B6SI17;A0A3B6RIA1;A0A3B6BYC7;A0A3B6AQX6;A0A3B6D588;Q38931	Q43207;A0A3B6TIS2;A0A3B6SI17;A0A3B6RIA1	-1;4565;4565;4565;4565;4565;4565;-1	70 kDa peptidyl-prolyl isomerase; peptidylprolyl isomerase	5	FKBP70	sp|Q43207|FKB70_WHEAT 70 kDa peptidyl-prolyl isomerase OS=Triticum aestivum OX=4565 GN=FKBP70 PE=1 SV=1;tr|A0A3B6TIS2|A0A3B6TIS2_WHEAT peptidylprolyl isomerase OS=Triticum aestivum OX=4565 PE=4 SV=1;tr|A0A3B6SI17|A0A3B6SI17_WHEAT peptidylprolyl isomerase O	4079900	5640200	4001200	3700400	3659900	4334900	14020000	8731300	10563000	7329500	6889400	9959900	39873000	0	0	0	0	0	8	5	0	0	0	1	0	0	2	2	2	2	5	3	3	4	3	4	4	3	0	0	0	1	0
A2XLF2;P30167;A0A1D6DJ20;Q05214;Q10DV7;P30172;A0A3B6MME4;A0A3B5XYX6;P46258;O81221;P0C539;P30171;A0A3B6HZ58;P30173;P93584;A0A3B5XT63;P81228;A0A3B6KDW0;A3C6D7;W5FAY5;P53496;Q10AZ4;P0C540;P53497;Q96484;P0CJ47;P53494;P0CJ46;P93585;P23344;P0C542;A0A3B6IMZ8;Q96482;A0A3B6HWJ7;P81229;P93587;P30170;A2XNS1;P30169;P02581;A0A3B6U5K5;Q39758;P30161;P93374;P53502;P22131;P93372;P26182;P02580;P93371;P85911;P11426…	A2XLF2;P30167;A0A1D6DJ20;Q05214;Q10DV7;P30172;A0A3B6MME4;A0A3B5XYX6;P46258;O81221;P0C539;P30171;A0A3B6HZ58;P30173;P93584;A0A3B5XT63;P81228;A0A3B6KDW0;A3C6D7;W5FAY5;P53496;Q10AZ4;P0C540;P53497;Q96484;P0CJ47;P53494;P0CJ46;P93585;P23344;P0C542;A0A3B6IMZ8;Q96482;A0A3B6HWJ7;P81229;P93587;P30170;A2XNS1	-1;-1;4565;-1;-1;-1;4565;4565;-1;-1;-1;-1;4565;-1;-1;4565;-1;4565;-1;4565;-1;-1;-1;-1;-1;-1;-1;-1;-1;-1;-1;4565;-1;4565;-1;-1;-1;-1;-1;-1;4565;-1;-1;-1;-1;-1;-1;-1;-1;-1;-1;-1;-1;-1;-1;-1;-1;-1	Actin-1; Actin-58; Actin	5	ACT1;AC58	sp|A2XLF2|ACT1_ORYSI Actin-1 OS=Oryza sativa subsp. indica OX=39946 GN=ACT1 PE=2 SV=1;sp|P30167|ACT3_SOLTU Actin-58 OS=Solanum tuberosum OX=4113 GN=AC58 PE=3 SV=1;tr|A0A1D6DJ20|A0A1D6DJ20_WHEAT Actin OS=Triticum aestivum OX=4565 PE=3 SV=1;sp|Q05214|ACT1_TO	2866400	3388800	2393700	4610600	3253300	5037700	6007500	4674300	7794600	5210300	7719500	5444600	23434000	0	12092000	0	0	0	58	0	0	0	0	1	0	1	2	3	2	2	4	3	2	3	4	4	4	3	0	0	0	0	0
A0A1D5ZLT8	A0A1D5ZLT8	4565	ADF-H domain-containing protein	5		tr|A0A1D5ZLT8|A0A1D5ZLT8_WHEAT ADF-H domain-containing protein OS=Triticum aestivum OX=4565 PE=3 SV=1	7894500	5646900	10889000	8706000	8814100	6972100	11411000	8770400	7073800	7194000	7494200	10535000	0	0	0	0	0	0	1	5	0	0	0	0	0	0	3	3	3	4	4	5	3	4	3	4	4	3	0	0	0	0	0
W5FWT6;A0A3B6LKM3;A0A3B6KIN5;Q41247;Q9SYG7;Q9ZPB7	W5FWT6;A0A3B6LKM3;A0A3B6KIN5	4565;4565;4565;-1;-1;-1	aldehyde dehydrogenase (NAD(+))	5	ALDH7B1	tr|W5FWT6|W5FWT6_WHEAT aldehyde dehydrogenase (NAD(+)) OS=Triticum aestivum OX=4565 GN=ALDH7B1 PE=2 SV=1;tr|A0A3B6LKM3|A0A3B6LKM3_WHEAT aldehyde dehydrogenase (NAD(+)) OS=Triticum aestivum OX=4565 PE=3 SV=1;tr|A0A3B6KIN5|A0A3B6KIN5_WHEAT aldehyde dehydroge	22426000	23734000	20194000	7624000	14332000	10933000	12697000	16472000	12566000	20190000	25537000	19215000	23585000	0	18249000	0	0	0	6	5	0	0	0	1	0	1	3	3	3	4	4	5	2	2	3	4	4	3	0	0	0	1	0
A0A3B6NW66;A0A3B6QK96;A0A3B6PRJ5;Q93YB2;C0P9J6;G5DDC2	A0A3B6NW66;A0A3B6QK96;A0A3B6PRJ5	4565;4565;4565;-1;-1;-1	Aldehyde dehydrogenase domain-containing protein	5		tr|A0A3B6NW66|A0A3B6NW66_WHEAT Aldehyde dehydrogenase domain-containing protein OS=Triticum aestivum OX=4565 PE=3 SV=1;tr|A0A3B6QK96|A0A3B6QK96_WHEAT Aldehyde dehydrogenase domain-containing protein OS=Triticum aestivum OX=4565 PE=3 SV=1;tr|A0A3B6PRJ5|A0A3	6913900	10186000	6393500	17041000	10195000	13120000	8841000	7494600	10952000	6280900	7605800	11186000	34130000	0	0	0	0	0	6	4	0	0	0	1	0	0	3	2	3	5	4	4	2	3	3	5	4	4	0	0	0	1	0
D8L9G6;Q9LKJ3;D8L9G7;A0A3B6H1W1;A0A3B6EQH2;A0A3B6EMA3;A0A3B6H1F9;Q9SD76;P32811;P53537;P27598;P04045;P53535;P53536;Q9LIB2	D8L9G6;Q9LKJ3;D8L9G7;A0A3B6H1W1;A0A3B6EQH2;A0A3B6EMA3;A0A3B6H1F9	4565;4565;4565;4565;4565;4565;4565;-1;-1;-1;-1;-1;-1;-1;-1	Alpha-1,4 glucan phosphorylase; Alpha-glucan phosphorylase, H isozyme	5	TAA_ctg0079b.00040.1	tr|D8L9G6|D8L9G6_WHEAT Alpha-1,4 glucan phosphorylase OS=Triticum aestivum OX=4565 GN=TAA_ctg0079b.00040.1 PE=3 SV=1;sp|Q9LKJ3|PHSH_WHEAT Alpha-glucan phosphorylase, H isozyme OS=Triticum aestivum OX=4565 PE=2 SV=1;tr|D8L9G7|D8L9G7_WHEAT Alpha-1,4 glucan p	3923200	3659300	3698900	3482800	2673400	2288700	4401800	5507800	4765400	6913500	5049200	5932700	0	0	0	0	0	0	15	4	0	0	0	0	0	0	4	4	4	4	4	4	4	4	5	4	4	4	0	0	0	0	0
P17314	P17314	4565	Alpha-amylase/trypsin inhibitor CM3	5		sp|P17314|IAAC3_WHEAT Alpha-amylase/trypsin inhibitor CM3 OS=Triticum aestivum OX=4565 PE=1 SV=1	904800000	1098500000	1.0328e+09	1344100000	801770000	778540000	290680000	353190000	355100000	959740000	1074900000	1.0294e+09	97273000	0	17454000	0	0	0	1	3	0	0	0	3	0	2	4	4	3	5	5	5	3	3	3	4	5	4	0	0	0	1	0
W5BEP1;A0A3B6AZ05	W5BEP1;A0A3B6AZ05	4565;4565	ATP synthase subunit d, mitochondrial	5	CAMPLR22A2D_LOCUS2925	tr|W5BEP1|W5BEP1_WHEAT ATP synthase subunit d, mitochondrial OS=Triticum aestivum OX=4565 GN=CAMPLR22A2D_LOCUS2925 PE=3 SV=1;tr|A0A3B6AZ05|A0A3B6AZ05_WHEAT ATP synthase subunit d, mitochondrial OS=Triticum aestivum OX=4565 PE=3 SV=1	903780	0	0	6647400	5215600	4761100	0	0	4945900	8467200	6580300	9639700	0	0	0	0	0	0	2	5	0	0	0	0	0	0	1	0	0	5	5	4	0	0	3	5	5	5	0	0	0	0	0
P30271	P30271	-1	Beta-amylase (Fragment)	5	BMY1	sp|P30271|AMYB_SECCE Beta-amylase (Fragment) OS=Secale cereale OX=4550 GN=BMY1 PE=2 SV=1	72603000	17032000	75980000	1436200	2819600	2081300	18268000	21410000	14520000	430820000	287360000	411690000	12090000	0	0	0	0	176380	1	5	0	0	1	1	0	0	5	4	5	2	3	3	2	3	5	5	5	5	0	0	1	1	0
A0A1D5UB33	A0A1D5UB33	4565	Bifunctional inhibitor/plant lipid transfer protein/seed storage helical domain-containing protein	5		tr|A0A1D5UB33|A0A1D5UB33_WHEAT Bifunctional inhibitor/plant lipid transfer protein/seed storage helical domain-containing protein OS=Triticum aestivum OX=4565 PE=3 SV=1	67756000	81889000	142180000	19772000	43307000	23836000	223120000	110140000	124130000	45036000	51224000	134880000	0	17148000	89004000	205120000	0	53094000	1	5	1	0	1	0	1	1	5	5	5	5	5	5	5	5	5	5	5	5	1	0	1	0	1
A0A1D5ZVN9;A0A3B6KSN2	A0A1D5ZVN9;A0A3B6KSN2	4565;4565	Bowman-Birk serine protease inhibitors family domain-containing protein	5		tr|A0A1D5ZVN9|A0A1D5ZVN9_WHEAT Bowman-Birk serine protease inhibitors family domain-containing protein OS=Triticum aestivum OX=4565 PE=4 SV=1;tr|A0A3B6KSN2|A0A3B6KSN2_WHEAT Bowman-Birk serine protease inhibitors family domain-containing protein OS=Triticum	95999000	111630000	102400000	409080000	513370000	546460000	124100000	97966000	65829000	98428000	69666000	101490000	2936600	0	0	0	0	0	2	5	0	0	0	1	0	0	4	5	4	5	5	5	4	4	4	4	5	5	0	0	0	1	0
W5BVA4;A0A3B6CG34;A0A3B6B959;Q9SP22;Q9SLY8;A0A3B5XVK8	W5BVA4;A0A3B6CG34;A0A3B6B959;Q9SP22;Q9SLY8	4565;4565;4565;-1;-1;4565	Calreticulin	5	CAMPLR22A2D_LOCUS5386	tr|W5BVA4|W5BVA4_WHEAT Calreticulin OS=Triticum aestivum OX=4565 GN=CAMPLR22A2D_LOCUS5386 PE=3 SV=1;tr|A0A3B6CG34|A0A3B6CG34_WHEAT Calreticulin OS=Triticum aestivum OX=4565 PE=3 SV=1;tr|A0A3B6B959|A0A3B6B959_WHEAT Calreticulin OS=Triticum aestivum OX=4565	8045600	7535800	9733500	7113300	9693200	16780000	18205000	30740000	23863000	7048300	6657200	7768000	0	0	0	0	0	0	6	5	0	0	0	0	0	0	3	3	3	4	5	5	3	4	4	3	4	2	0	0	0	0	0
P55308;F1DKC1;A0A3B6PHD6;P55310;A0A3B6NJS8;Q0E4K1;P0C549;P18123	P55308;F1DKC1;A0A3B6PHD6;P55310;A0A3B6NJS8;Q0E4K1;P0C549	-1;4565;4565;-1;4565;-1;-1;-1	Catalase isozyme 2; Catalase	5	CAT2;CAT3	sp|P55308|CATA2_HORVU Catalase isozyme 2 OS=Hordeum vulgare OX=4513 GN=CAT2 PE=2 SV=1;tr|F1DKC1|F1DKC1_WHEAT Catalase OS=Triticum aestivum OX=4565 GN=CAT3 PE=2 SV=1;tr|A0A3B6PHD6|A0A3B6PHD6_WHEAT Catalase OS=Triticum aestivum OX=4565 PE=3 SV=1;sp|P55310|CA	3328300	2788900	3384300	16209000	8896700	13793000	0	2995500	2104700	6774700	9159600	7615000	10476000	0	9527400	0	0	0	8	4	0	0	0	1	0	1	2	2	2	3	4	3	0	2	1	3	4	1	0	0	0	0	0
A0A3B6PKC4;A0A3B6NNP8;A0A3B6QF83;P83372	A0A3B6PKC4;A0A3B6NNP8;A0A3B6QF83	4565;4565;4565;-1	Citrate synthase	5		tr|A0A3B6PKC4|A0A3B6PKC4_WHEAT Citrate synthase OS=Triticum aestivum OX=4565 PE=3 SV=1;tr|A0A3B6NNP8|A0A3B6NNP8_WHEAT Citrate synthase OS=Triticum aestivum OX=4565 PE=3 SV=1;tr|A0A3B6QF83|A0A3B6QF83_WHEAT Citrate synthase OS=Triticum aestivum OX=4565 PE=3	6344200	5369400	6444600	6486100	6748900	5560000	5275200	6049600	5855300	7355200	7639300	5931800	0	0	0	0	0	0	4	5	0	0	0	0	0	0	3	2	3	4	4	4	1	3	2	5	4	2	0	0	0	0	0
P33525;Q02498	P33525;Q02498	-1;-1	Cruciferin CRU1; Cruciferin PGCRURSE5	5	CRU1;CRURS	sp|P33525|CRU3_BRANA Cruciferin CRU1 OS=Brassica napus OX=3708 GN=CRU1 PE=3 SV=1;sp|Q02498|CRU1_RAPSA Cruciferin PGCRURSE5 OS=Raphanus sativus OX=3726 GN=CRURS PE=3 SV=1	11107000	9736100	51587000	0	0	0	24302000	30871000	14923000	0	0	0	0	0	0	0	0	0	2	5	0	0	0	0	0	0	2	2	5	0	0	0	4	5	4	0	0	0	0	0	0	0	0
A0A3B6JKR7	A0A3B6JKR7	4565	Cupin type-1 domain-containing protein	5		tr|A0A3B6JKR7|A0A3B6JKR7_WHEAT Cupin type-1 domain-containing protein OS=Triticum aestivum OX=4565 PE=4 SV=1	24993000	14568000	34436000	37853000	26936000	26002000	51618000	39975000	29133000	20273000	30647000	12507000	47079000	40114000	48933000	29490000	0	18566000	1	5	1	0	1	1	1	1	2	2	4	3	5	5	4	4	4	4	4	2	1	0	1	1	1
A0A1D5UXT7;A0A3B6IKN6;I0JTW3;A0A3B6JF11;A0A3B6JCA3	A0A1D5UXT7;A0A3B6IKN6;I0JTW3;A0A3B6JF11	4565;4565;4565;4565;4565	Cysteine proteinase inhibitor	5	CAMPLR22A2D_LOCUS1134	tr|A0A1D5UXT7|A0A1D5UXT7_WHEAT Cysteine proteinase inhibitor OS=Triticum aestivum OX=4565 GN=CAMPLR22A2D_LOCUS1134 PE=3 SV=1;tr|A0A3B6IKN6|A0A3B6IKN6_WHEAT Cysteine proteinase inhibitor OS=Triticum aestivum OX=4565 PE=3 SV=1;tr|I0JTW3|I0JTW3_WHEAT Cystatin	32125000	34328000	29977000	58400000	51469000	48098000	25900000	23163000	18713000	20903000	23957000	20347000	0	0	0	0	0	0	5	1	0	0	0	0	0	0	2	2	2	5	4	5	3	2	2	4	3	5	0	0	0	0	0
A0A3B6JGH7;A0A3B6HW41	A0A3B6JGH7	4565;4565	Dehydrin	5		tr|A0A3B6JGH7|A0A3B6JGH7_WHEAT Dehydrin OS=Triticum aestivum OX=4565 PE=3 SV=1	6214900	13265000	7177500	60542000	92138000	90920000	40384000	24445000	86945000	64528000	61760000	62225000	156100000	0	127260000	0	0	7775700	2	4	0	0	1	1	0	1	1	2	2	5	4	4	2	2	3	2	3	2	0	0	0	0	0
P04568;Q40864;P46517	P04568	4565;-1;-1	Em protein	5	EM	sp|P04568|EM1_WHEAT Em protein OS=Triticum aestivum OX=4565 GN=EM PE=2 SV=1	248400000	386380000	392200000	60176000	101010000	77989000	222010000	427780000	130110000	312890000	206240000	476010000	0	0	0	0	0	0	3	4	0	0	0	0	0	0	5	5	5	4	5	3	3	2	3	5	5	5	0	0	0	0	0
A0A3B6TUF5;A0A3B6SFR4;Q6Z0I4;A0A3B6RMH6;Q6H5J0;A0A3B6MRL4;A0A3B6LKN6;A0A3B6KEK6;P80030;Q9SLA8	A0A3B6TUF5;A0A3B6SFR4;Q6Z0I4;A0A3B6RMH6;Q6H5J0;A0A3B6MRL4;A0A3B6LKN6;A0A3B6KEK6	4565;4565;-1;4565;-1;4565;4565;4565;-1;-1	Enoyl-[acyl-carrier-protein] reductase (NADH)	5		tr|A0A3B6TUF5|A0A3B6TUF5_WHEAT Enoyl-[acyl-carrier-protein] reductase (NADH) OS=Triticum aestivum OX=4565 PE=3 SV=1;tr|A0A3B6SFR4|A0A3B6SFR4_WHEAT Enoyl-[acyl-carrier-protein] reductase (NADH) OS=Triticum aestivum OX=4565 PE=3 SV=1;sp|Q6Z0I4|FABI1_ORYSJ En	18704000	27252000	20617000	26923000	12277000	12454000	21963000	18089000	21503000	11260000	13883000	16007000	44821000	0	34924000	0	0	0	10	5	0	0	0	2	0	3	1	3	1	4	3	5	3	1	2	5	4	4	0	0	0	2	0
A0A3B6CAL0;A0A1D6DB09;A0A3B6B3J1	A0A3B6CAL0;A0A1D6DB09;A0A3B6B3J1	4565;4565;4565	FAS1 domain-containing protein; Genome assembly, chromosome: II	5	CAMPLR22A2D_LOCUS3980	tr|A0A3B6CAL0|A0A3B6CAL0_WHEAT FAS1 domain-containing protein OS=Triticum aestivum OX=4565 PE=3 SV=1;tr|A0A1D6DB09|A0A1D6DB09_WHEAT Genome assembly, chromosome: II OS=Triticum aestivum OX=4565 GN=CAMPLR22A2D_LOCUS3980 PE=3 SV=1;tr|A0A3B6B3J1|A0A3B6B3J1_WHE	12426000	4396400	7005100	9917200	17384000	3753700	4020000	5870500	2906900	22588000	10273000	8209500	0	0	0	0	0	0	3	5	0	0	0	0	0	0	3	2	3	4	4	3	3	2	1	5	2	2	0	0	0	0	0
W5IA32;A0A3B6RHA9;A0A3B6JEG9;A0A3B6IPH6;Q9SXP2;Q07511;Q9ZRI8;A0A3B6MXB4;A0A3B6QH40;A0A3B6PPB4;Q67U69	W5IA32;A0A3B6RHA9;A0A3B6JEG9;A0A3B6IPH6;Q9SXP2;Q07511	4565;4565;4565;4565;-1;-1;-1;4565;4565;4565;-1	Formate dehydrogenase, mitochondrial	5		tr|W5IA32|W5IA32_WHEAT Formate dehydrogenase, mitochondrial OS=Triticum aestivum OX=4565 PE=3 SV=1;tr|A0A3B6RHA9|A0A3B6RHA9_WHEAT Formate dehydrogenase, mitochondrial OS=Triticum aestivum OX=4565 PE=3 SV=1;tr|A0A3B6JEG9|A0A3B6JEG9_WHEAT Formate dehydrogena	5317100	6093500	4641900	39684000	29424000	14522000	3464500	3040500	5871100	24230000	10987000	18719000	0	0	0	0	0	0	11	5	0	0	0	0	0	0	3	2	1	5	3	3	3	1	2	4	3	3	0	0	0	0	0
A0A3B5ZX06;A0A3B5ZWI9;A0A3B5YZU8;A0A3B5Y2I6;Q0JHF8;A2WXB2;Q43139;Q9SDL8;P46267;P46276;Q9XF47;Q8RW99;P14766;Q9MA79	A0A3B5ZX06;A0A3B5ZWI9;A0A3B5YZU8;A0A3B5Y2I6	4565;4565;4565;4565;-1;-1;-1;-1;-1;-1;-1;-1;-1;-1	fructose-bisphosphatase	5		tr|A0A3B5ZX06|A0A3B5ZX06_WHEAT fructose-bisphosphatase OS=Triticum aestivum OX=4565 PE=3 SV=1;tr|A0A3B5ZWI9|A0A3B5ZWI9_WHEAT fructose-bisphosphatase OS=Triticum aestivum OX=4565 PE=3 SV=1;tr|A0A3B5YZU8|A0A3B5YZU8_WHEAT fructose-bisphosphatase OS=Triticum a	2827200	1067100	3089500	4537100	5282500	6931400	7822200	2809400	998000	5366000	4725700	4679500	0	0	0	0	0	0	14	5	0	0	0	0	0	1	3	2	2	5	4	4	1	4	2	4	4	2	0	0	0	0	0
A0A0C4BIW4;P19800;P0CT57;P0CT56	A0A0C4BIW4	4565;-1;-1;-1	Genome assembly, chromosome: II	5	CAMPLR22A2D_LOCUS2947	tr|A0A0C4BIW4|A0A0C4BIW4_WHEAT Genome assembly, chromosome: II OS=Triticum aestivum OX=4565 GN=CAMPLR22A2D_LOCUS2947 PE=3 SV=1	34264000	43668000	33135000	15643000	17681000	21897000	74519000	63706000	56275000	25012000	20510000	36465000	0	0	0	0	0	0	4	2	0	0	0	0	0	0	4	4	4	5	5	5	4	4	4	5	5	5	0	0	0	0	0
A0A3B5YSL1;A0A3B5ZN99;A0A3B5XU98;P49105;P42863;P42862	A0A3B5YSL1;A0A3B5ZN99;A0A3B5XU98	4565;4565;4565;-1;-1;-1	Glucose-6-phosphate isomerase	5		tr|A0A3B5YSL1|A0A3B5YSL1_WHEAT Glucose-6-phosphate isomerase OS=Triticum aestivum OX=4565 PE=3 SV=1;tr|A0A3B5ZN99|A0A3B5ZN99_WHEAT Glucose-6-phosphate isomerase OS=Triticum aestivum OX=4565 PE=3 SV=1;tr|A0A3B5XU98|A0A3B5XU98_WHEAT Glucose-6-phosphate isome	10935000	18317000	14261000	13588000	10635000	10645000	13457000	14229000	10961000	12219000	15711000	12398000	0	0	0	0	0	0	6	5	0	0	0	0	0	0	3	2	2	4	4	5	2	2	2	5	5	3	0	0	0	0	0
A0A3B6QI62;A0A3B6PLT1	A0A3B6QI62;A0A3B6PLT1	4565;4565	Glutathione peroxidase	5		tr|A0A3B6QI62|A0A3B6QI62_WHEAT Glutathione peroxidase OS=Triticum aestivum OX=4565 PE=3 SV=1;tr|A0A3B6PLT1|A0A3B6PLT1_WHEAT Glutathione peroxidase OS=Triticum aestivum OX=4565 PE=3 SV=1	3262100	3324600	1333800	14450000	13803000	15464000	7062700	4710100	6165200	22930000	24643000	28816000	0	0	0	0	0	0	2	1	0	0	0	0	0	0	2	2	1	5	5	5	2	2	2	5	4	3	0	0	0	0	0
Q84QI5	Q84QI5	4565	GSP-1 Grain Softness Protein	5	Gsp-1	tr|Q84QI5|Q84QI5_WHEAT GSP-1 Grain Softness Protein OS=Triticum aestivum OX=4565 GN=Gsp-1 PE=4 SV=1	404600000	1.7611e+09	561260000	408380000	482150000	952200000	290750000	203610000	139400000	290620000	327010000	563230000	0	0	0	0	0	0	1	5	0	0	0	0	0	0	4	5	4	5	5	5	3	4	4	4	4	3	0	0	0	0	0
A0A3B5Y1Q8;A0A1D5SSE7;A0A3B6HTH3;Q9LXC0;A0A3B6MKH9;A0A3B6LEF2;A0A3B6KCA6;A0A3B6JKB4;A0A3B6IU10;Q96254	A0A3B5Y1Q8;A0A1D5SSE7	4565;4565;4565;-1;4565;4565;4565;4565;4565;-1	Guanosine nucleotide diphosphate dissociation inhibitor	5		tr|A0A3B5Y1Q8|A0A3B5Y1Q8_WHEAT Guanosine nucleotide diphosphate dissociation inhibitor OS=Triticum aestivum OX=4565 PE=3 SV=1;tr|A0A1D5SSE7|A0A1D5SSE7_WHEAT Guanosine nucleotide diphosphate dissociation inhibitor OS=Triticum aestivum OX=4565 PE=3 SV=1	6441000	1434800	4939800	3076600	4214200	2699400	3954900	7549000	10277000	4170500	16938000	4920700	0	0	6657300	0	0	0	10	2	0	0	0	0	0	1	4	2	3	4	4	5	4	4	4	4	3	3	0	0	0	0	0
A0A3B5Y2Y6;A0A3B6DMM1;P37900	A0A3B5Y2Y6;A0A3B6DMM1	4565;4565;-1	Heat shock 70 kDa protein, mitochondrial	5		tr|A0A3B5Y2Y6|A0A3B5Y2Y6_WHEAT Heat shock 70 kDa protein, mitochondrial OS=Triticum aestivum OX=4565 PE=3 SV=1;tr|A0A3B6DMM1|A0A3B6DMM1_WHEAT Heat shock 70 kDa protein, mitochondrial OS=Triticum aestivum OX=4565 PE=3 SV=1	11520000	7829700	12719000	10530000	9700300	6180600	12217000	10358000	6369900	5224900	6981700	6794300	0	0	11753000	0	0	0	3	0	0	0	0	0	0	1	2	2	3	5	5	4	2	2	2	4	3	2	0	0	0	0	0
P02534;B0LKP1;CON__O76013;O76013;CON__Q9D646;CON__Q9UE12;CON__Q15323;CON__A2A5Y0;A5A6M5;CON__REFSEQ:XP_986630;Q9D646;Q8K0Y2;Q61897;Q61765;Q15323	P02534	-1;-1;-1;-1;-1;-1;-1;-1;-1;-1;-1;-1;-1;-1;-1	Keratin, type I microfibrillar 48 kDa, component 8C-1	5		sp|P02534|K1M1_SHEEP Keratin, type I microfibrillar 48 kDa, component 8C-1 OS=Ovis aries OX=9940 PE=1 SV=2	0	0	0	0	91517000	0	1567300	0	0	0	0	0	0	0	0	0	3905000	0	15	4	0	1	0	0	0	0	0	0	0	0	5	0	1	0	0	0	0	0	0	0	0	0	0
W5I1R7;P48153;E2RH47;Q90YS2;A0A3B6C2X6;Q3T169;Q5R465;P79891;Q0Z8U2;A0A3B6AUJ9;W5C5K4;P23396;P62908;Q06559;P02350;P47835;Q9FJA6;Q9M339;Q9SIP7;P62909;P48152	W5I1R7;P48153	4565;-1;-1;-1;4565;-1;-1;-1;-1;4565;4565;-1;-1;-1;-1;-1;-1;-1;-1;-1;-1	KH type-2 domain-containing protein; 40S ribosomal protein S3	5	RpS3	tr|W5I1R7|W5I1R7_WHEAT KH type-2 domain-containing protein OS=Triticum aestivum OX=4565 PE=3 SV=1;sp|P48153|RS3_MANSE 40S ribosomal protein S3 OS=Manduca sexta OX=7130 GN=RpS3 PE=2 SV=1	41529000	52509000	39183000	14715000	14906000	22478000	61574000	61292000	49987000	30171000	23530000	34348000	0	0	0	0	0	0	21	5	0	0	0	0	0	0	3	4	3	3	4	3	4	5	4	3	5	2	0	0	0	0	0
Q02400	Q02400	-1	Late embryogenesis abundant protein B19.3	5	B19.3	sp|Q02400|LE193_HORVU Late embryogenesis abundant protein B19.3 OS=Hordeum vulgare OX=4513 GN=B19.3 PE=2 SV=1	22391000	29763000	30083000	3102500	4885700	4829500	12202000	8761400	9806600	44363000	36486000	60459000	0	0	0	0	0	0	1	0	0	0	0	0	0	0	4	3	4	3	3	3	4	3	3	4	5	4	0	0	0	0	0
A0A3B6B5W5;A0A3B6DJC6;A0A3B6CDE3;Q0WM29	A0A3B6B5W5;A0A3B6DJC6;A0A3B6CDE3	4565;4565;4565;-1	methylmalonate-semialdehyde dehydrogenase (CoA acylating)	5		tr|A0A3B6B5W5|A0A3B6B5W5_WHEAT methylmalonate-semialdehyde dehydrogenase (CoA acylating) OS=Triticum aestivum OX=4565 PE=3 SV=1;tr|A0A3B6DJC6|A0A3B6DJC6_WHEAT methylmalonate-semialdehyde dehydrogenase (CoA acylating) OS=Triticum aestivum OX=4565 PE=3 SV=1;	6188800	5670600	7414100	10374000	4651100	9491200	2877200	5221600	4674700	7296100	8723400	9103900	11994000	0	0	0	0	0	4	5	0	0	0	1	0	0	3	2	4	4	5	5	3	3	4	4	4	2	0	0	0	1	0
A0A3B6CDR8;A0A3B6CG22;A0A3B6DKG6;A0A3B6DKN0;A0A3B6B5L4	A0A3B6CDR8	4565;4565;4565;4565;4565	NAD-dependent epimerase/dehydratase domain-containing protein	5		tr|A0A3B6CDR8|A0A3B6CDR8_WHEAT NAD-dependent epimerase/dehydratase domain-containing protein OS=Triticum aestivum OX=4565 PE=4 SV=1	1606300	1590500	1399000	12522000	10570000	8779100	951880	1799600	641360	1702300	1668000	1398100	0	0	0	0	0	0	5	3	0	0	0	0	0	0	2	2	2	5	4	4	2	1	2	2	4	2	0	0	0	0	0
P82901;Q2PCC7	P82901;Q2PCC7	4565;4565	Non-specific lipid-transfer protein 2P; Type 2 non specific lipid transfer protein	5	ltp7.1c	sp|P82901|NLT2P_WHEAT Non-specific lipid-transfer protein 2P OS=Triticum aestivum OX=4565 PE=1 SV=1;tr|Q2PCC7|Q2PCC7_WHEAT Type 2 non specific lipid transfer protein OS=Triticum aestivum OX=4565 GN=ltp7.1c PE=3 SV=1	1.6267e+09	1.907e+09	914080000	6.1682e+09	4862700000	5.8551e+09	810420000	1165600000	425620000	557040000	1090900000	1349200000	29591000	0	8153700	0	0	8403500	2	2	0	0	1	2	0	1	5	5	5	5	5	5	5	5	5	5	5	5	0	0	0	0	0
A0A3B6ASP6;A0A3B6C6P4;A0A3B6AZG4;A0A2X0TM85	A0A3B6ASP6	4565;4565;4565;4565	oxoglutarate dehydrogenase (succinyl-transferring)	5		tr|A0A3B6ASP6|A0A3B6ASP6_WHEAT oxoglutarate dehydrogenase (succinyl-transferring) OS=Triticum aestivum OX=4565 PE=3 SV=1	7841800	4878700	6680500	8768600	4928300	9307900	11678000	14126000	10589000	9538000	5739900	10950000	9887200	0	7084800	0	0	0	4	1	0	0	0	1	0	1	5	3	4	5	4	4	3	5	3	5	5	3	0	0	0	0	0
A0A3B6IPP5;A0A3B6JGM3;A0A3B6HWQ2;A7GH18;A5UY94;Q8W3D0;Q9RUL7;Q8WPW2;Q6MEN8;B8E121;B2A2Z7;B5YF85;Q2NI73;Q72KG1;B1KYX5;Q5SKD9;Q2LXR2;B9LIK3;B8G663;A9WFT9;A7NQB8;A9B891;B8I363;B0KAS1;B0K4N7;Q8RBJ3;Q69LA6	A0A3B6IPP5;A0A3B6JGM3;A0A3B6HWQ2	4565;4565;4565;-1;-1;-1;-1;-1;-1;-1;-1;-1;-1;-1;-1;-1;-1;-1;-1;-1;-1;-1;-1;-1;-1;-1;-1	PdxS/SNZ N-terminal domain-containing protein	5		tr|A0A3B6IPP5|A0A3B6IPP5_WHEAT PdxS/SNZ N-terminal domain-containing protein OS=Triticum aestivum OX=4565 PE=3 SV=1;tr|A0A3B6JGM3|A0A3B6JGM3_WHEAT PdxS/SNZ N-terminal domain-containing protein OS=Triticum aestivum OX=4565 PE=3 SV=1;tr|A0A3B6HWQ2|A0A3B6HWQ2	18996000	19023000	6264500	21660000	14604000	13766000	32641000	22195000	14910000	9545400	8166400	11662000	24688000	0	20479000	0	0	0	27	4	0	0	0	1	0	1	5	4	5	5	4	4	4	3	5	2	3	2	0	0	0	0	0
A0A3B6TMP7;A0A3B6TMP4;A0A3B6SJM6;A0A3B6SIM3	A0A3B6TMP7;A0A3B6TMP4;A0A3B6SJM6;A0A3B6SIM3	4565;4565;4565;4565	Peroxidase	5		tr|A0A3B6TMP7|A0A3B6TMP7_WHEAT Peroxidase OS=Triticum aestivum OX=4565 PE=3 SV=1;tr|A0A3B6TMP4|A0A3B6TMP4_WHEAT Peroxidase OS=Triticum aestivum OX=4565 PE=3 SV=1;tr|A0A3B6SJM6|A0A3B6SJM6_WHEAT Peroxidase OS=Triticum aestivum OX=4565 PE=3 SV=1;tr|A0A3B6SIM3	39319000	56559000	37530000	7425300	7783300	9251900	44899000	38617000	31280000	7713400	6849300	7836800	0	12685000	0	0	7688500	0	4	2	0	1	0	0	1	0	4	5	5	3	3	3	4	2	3	3	2	1	0	1	0	0	1
A0A3B6IR14;O04499	A0A3B6IR14	4565;-1	phosphoglycerate mutase (2,3-diphosphoglycerate-independent)	5		tr|A0A3B6IR14|A0A3B6IR14_WHEAT phosphoglycerate mutase (2,3-diphosphoglycerate-independent) OS=Triticum aestivum OX=4565 PE=3 SV=1	7027800	8553600	7025300	13481000	8746300	9342000	6529100	6663900	4899800	5222000	5182200	4584900	0	0	0	0	0	0	2	3	0	0	0	0	0	0	3	1	2	3	4	3	2	3	1	2	4	1	0	0	0	0	0
A0A3B5ZYY5;A0A3B5Y3Y4;A0A3B5Z1F3;Q0E0Q3	A0A3B5ZYY5;A0A3B5Y3Y4;A0A3B5Z1F3	4565;4565;4565;-1	Poly [ADP-ribose] polymerase	5		tr|A0A3B5ZYY5|A0A3B5ZYY5_WHEAT Poly [ADP-ribose] polymerase OS=Triticum aestivum OX=4565 PE=3 SV=1;tr|A0A3B5Y3Y4|A0A3B5Y3Y4_WHEAT Poly [ADP-ribose] polymerase OS=Triticum aestivum OX=4565 PE=3 SV=1;tr|A0A3B5Z1F3|A0A3B5Z1F3_WHEAT Poly [ADP-ribose] polymeras	4644900	2217100	4747400	6829600	4031200	2669100	6683500	6902800	3876500	4772000	3525900	0	0	0	0	0	0	0	4	5	0	0	0	0	0	0	4	1	3	3	3	2	2	4	3	3	3	0	0	0	0	0	0
A0A3B6QJC3;A0A3B6PQZ6;A0A3B6NTY7;A0A3B6TPT6;A0A3B6SHB1;A0A3B6RD09;P21342;Q41140;Q9SYP2;Q9C9K3	A0A3B6QJC3;A0A3B6PQZ6;A0A3B6NTY7	4565;4565;4565;4565;4565;4565;-1;-1;-1;-1	Pyrophosphate--fructose 6-phosphate 1-phosphotransferase subunit alpha	5	PFP-ALPHA	tr|A0A3B6QJC3|A0A3B6QJC3_WHEAT Pyrophosphate--fructose 6-phosphate 1-phosphotransferase subunit alpha OS=Triticum aestivum OX=4565 GN=PFP-ALPHA PE=3 SV=1;tr|A0A3B6PQZ6|A0A3B6PQZ6_WHEAT Pyrophosphate--fructose 6-phosphate 1-phosphotransferase subunit alpha	2922600	2704700	2961500	0	2955800	2748600	2499000	3789300	2951300	4564000	3863800	2969600	0	0	0	0	0	0	10	5	0	0	0	0	0	0	4	3	2	2	4	2	3	3	4	3	5	2	0	0	0	0	0
A0A3B6TJ01;A0A3B6SDN2;A0A3B6REZ9;Q6Z1G7;Q0J0H4;P52904	A0A3B6TJ01;A0A3B6SDN2;A0A3B6REZ9;Q6Z1G7;Q0J0H4	4565;4565;4565;-1;-1;-1	Pyruvate dehydrogenase E1 component subunit beta	5		tr|A0A3B6TJ01|A0A3B6TJ01_WHEAT Pyruvate dehydrogenase E1 component subunit beta OS=Triticum aestivum OX=4565 PE=4 SV=1;tr|A0A3B6SDN2|A0A3B6SDN2_WHEAT Pyruvate dehydrogenase E1 component subunit beta OS=Triticum aestivum OX=4565 PE=4 SV=1;tr|A0A3B6REZ9|A0A3	2667600	7438700	4713600	15252000	7760100	8102600	2549100	4826500	5570900	5734500	9337900	4824300	11451000	0	0	0	0	0	6	2	0	0	0	1	0	0	2	3	3	4	5	3	3	4	4	5	5	4	0	0	0	0	0
A0A3B6AVR1;A0A1D6DET1;Q94JQ4	A0A3B6AVR1;A0A1D6DET1	4565;4565;-1	Reactive Intermediate Deaminase A, chloroplastic; Genome assembly, chromosome: II	5	CAMPLR22A2D_LOCUS2138	tr|A0A3B6AVR1|A0A3B6AVR1_WHEAT Reactive Intermediate Deaminase A, chloroplastic OS=Triticum aestivum OX=4565 PE=3 SV=1;tr|A0A1D6DET1|A0A1D6DET1_WHEAT Genome assembly, chromosome: II OS=Triticum aestivum OX=4565 GN=CAMPLR22A2D_LOCUS2138 PE=3 SV=1	10105000	7628000	11163000	7084600	7221300	8724400	10104000	14612000	9542400	19859000	23012000	8545400	71964000	0	0	0	0	0	3	5	0	0	0	1	0	0	4	4	4	3	4	3	3	4	5	3	3	2	0	0	0	1	0
W5D067;A0A3B6GLN8;A0A3B6EC38;O65731;O24111;Q9ZUT9;P51427;Q5E988;Q08364;Q7RVI1;P46782;P49041;Q24186	W5D067;A0A3B6GLN8;A0A3B6EC38;O65731	4565;4565;4565;-1;-1;-1;-1;-1;-1;-1;-1;-1;-1	Ribosomal protein S7 domain-containing protein	5	TRAES_3BF058200010CFD_c1	tr|W5D067|W5D067_WHEAT Ribosomal protein S7 domain-containing protein OS=Triticum aestivum OX=4565 GN=TRAES_3BF058200010CFD_c1 PE=3 SV=1;tr|A0A3B6GLN8|A0A3B6GLN8_WHEAT Ribosomal protein S7 domain-containing protein OS=Triticum aestivum OX=4565 PE=3 SV=1;tr	65972000	25224000	30655000	6725400	10582000	16939000	13664000	31594000	32874000	26352000	41575000	9197000	94304000	0	22896000	0	0	0	13	5	0	0	0	1	0	1	4	3	4	4	4	5	5	5	4	4	4	4	0	0	0	1	0
A0A3B6JHH7;A0A3B6HUR7;A0A3B6IR32;A0A3B6BZX9;A0A3B6D7E1;A0A3B6ATF0	A0A3B6JHH7;A0A3B6HUR7;A0A3B6IR32	4565;4565;4565;4565;4565;4565	Ricin B-type lectin domain-containing protein	5		tr|A0A3B6JHH7|A0A3B6JHH7_WHEAT Ricin B-type lectin domain-containing protein OS=Triticum aestivum OX=4565 PE=4 SV=1;tr|A0A3B6HUR7|A0A3B6HUR7_WHEAT Ricin B-type lectin domain-containing protein OS=Triticum aestivum OX=4565 PE=4 SV=1;tr|A0A3B6IR32|A0A3B6IR32	165690000	125280000	122290000	24944000	46562000	61128000	303720000	242560000	305540000	77465000	38143000	108400000	14857000	0	4402700	0	0	0	6	4	0	0	0	1	0	1	4	3	4	4	4	3	4	4	4	4	4	3	0	0	0	0	0
A0A3B6MJX3;Q41518;A0A3B6KAJ8;A0A3B6QER9;Q03878;A0A3B6PLS9;A0A3B6NRD7;P49310;Q05966;P49311;Q03250	A0A3B6MJX3;Q41518;A0A3B6KAJ8	4565;4565;4565;4565;-1;4565;4565;-1;-1;-1;-1	RRM domain-containing protein; Single-stranded nucleic acid binding protein	5	whGRP-1	tr|A0A3B6MJX3|A0A3B6MJX3_WHEAT RRM domain-containing protein OS=Triticum aestivum OX=4565 PE=4 SV=1;tr|Q41518|Q41518_WHEAT Single-stranded nucleic acid binding protein OS=Triticum aestivum OX=4565 GN=whGRP-1 PE=2 SV=1;tr|A0A3B6KAJ8|A0A3B6KAJ8_WHEAT RRM dom	31238000	57167000	25977000	47907000	36732000	63066000	54338000	68368000	55976000	16027000	13610000	34325000	0	0	0	29698000	0	0	11	4	1	0	0	0	0	0	3	4	3	4	4	4	4	3	2	5	4	3	0	0	0	0	0
W5C4B7;A0A3B6C3D5;A0A3B6AVX5;Q8GTQ9;Q6DQL1;Q8LAD2;P68209;P53401;P53400;P53399;P36967	W5C4B7;A0A3B6C3D5;A0A3B6AVX5;Q8GTQ9;Q6DQL1	4565;4565;4565;-1;-1;-1;-1;-1;-1;-1;-1	Succinate--CoA ligase [ADP-forming] subunit alpha, mitochondrial	5	CAMPLR22A2D_LOCUS1831	tr|W5C4B7|W5C4B7_WHEAT Succinate--CoA ligase [ADP-forming] subunit alpha, mitochondrial OS=Triticum aestivum OX=4565 GN=CAMPLR22A2D_LOCUS1831 PE=3 SV=1;tr|A0A3B6C3D5|A0A3B6C3D5_WHEAT Succinate--CoA ligase [ADP-forming] subunit alpha, mitochondrial OS=Triti	14920000	20524000	14287000	18134000	12330000	14651000	18319000	17331000	20276000	14601000	12174000	19750000	0	0	0	0	0	0	11	2	0	0	0	0	0	0	2	2	1	4	4	4	3	2	1	2	3	3	0	0	0	0	0
A0A3B6PJL2;A0A3B6NLV6;B9F3B6	A0A3B6PJL2;A0A3B6NLV6	4565;4565;-1	Succinate-semialdehyde dehydrogenase	5		tr|A0A3B6PJL2|A0A3B6PJL2_WHEAT Succinate-semialdehyde dehydrogenase OS=Triticum aestivum OX=4565 PE=3 SV=1;tr|A0A3B6NLV6|A0A3B6NLV6_WHEAT Succinate-semialdehyde dehydrogenase OS=Triticum aestivum OX=4565 PE=3 SV=1	6681100	10204000	9711000	6304100	5521000	3188200	13768000	11494000	2134100	4872600	4416700	596100	0	0	0	0	0	0	3	2	0	0	0	0	0	0	4	2	3	4	5	4	2	3	4	3	3	3	0	0	0	0	0
A0A3B6SNK2	A0A3B6SNK2	4565	Thaumatin-like protein	5		tr|A0A3B6SNK2|A0A3B6SNK2_WHEAT Thaumatin-like protein OS=Triticum aestivum OX=4565 PE=4 SV=1	10148000	16892000	13613000	114220000	57941000	90556000	12106000	20448000	18422000	9222800	8228300	12899000	0	0	0	0	0	0	1	4	0	0	0	0	0	0	2	2	2	5	5	5	2	2	2	2	3	3	0	0	0	0	0
Q8S4P7;P33044	Q8S4P7	4565;-1	Thaumatin-like protein	5		tr|Q8S4P7|Q8S4P7_WHEAT Thaumatin-like protein OS=Triticum aestivum OX=4565 PE=2 SV=1	79243000	102590000	75928000	409840000	357390000	391400000	99456000	107040000	61093000	62682000	65318000	75017000	0	0	0	0	0	0	2	3	0	0	0	0	0	0	3	4	3	5	5	5	3	3	3	3	3	3	0	0	0	0	0
A0A077RY78;A0A3B6EQ45;A0A3B6H1G8	A0A077RY78;A0A3B6EQ45;A0A3B6H1G8	4565;4565;4565	transaldolase; Transaldolase	5	TRAES_3BF142600080CFD_c1	tr|A0A077RY78|A0A077RY78_WHEAT transaldolase OS=Triticum aestivum OX=4565 GN=TRAES_3BF142600080CFD_c1 PE=3 SV=1;tr|A0A3B6EQ45|A0A3B6EQ45_WHEAT transaldolase OS=Triticum aestivum OX=4565 PE=3 SV=1;tr|A0A3B6H1G8|A0A3B6H1G8_WHEAT Transaldolase OS=Triticum aes	27117000	19689000	19244000	15533000	20890000	25210000	8861100	33458000	21313000	23589000	21532000	27965000	0	0	0	0	0	0	3	5	0	0	0	0	0	0	5	5	4	4	5	5	2	4	4	5	5	4	0	0	0	0	0
A0A3B6BZB5;A0A1D5UVU1;A0A3B6ARC4;Q8RWV0;F4IW47	A0A3B6BZB5;A0A1D5UVU1;A0A3B6ARC4	4565;4565;4565;-1;-1	transketolase	5	CAMPLR22A2D_LOCUS615	tr|A0A3B6BZB5|A0A3B6BZB5_WHEAT transketolase OS=Triticum aestivum OX=4565 PE=3 SV=1;tr|A0A1D5UVU1|A0A1D5UVU1_WHEAT transketolase OS=Triticum aestivum OX=4565 GN=CAMPLR22A2D_LOCUS615 PE=3 SV=1;tr|A0A3B6ARC4|A0A3B6ARC4_WHEAT transketolase OS=Triticum aestivu	11717000	13934000	10217000	10417000	15807000	15250000	12738000	16040000	16729000	16665000	8779000	13697000	0	0	0	0	0	0	5	5	0	0	0	0	0	0	4	4	4	5	5	5	2	4	3	5	4	3	0	0	0	0	0
A0A3B6DB70;P29546;A0A3B6C101;A0A3B6ATD7;P29545	A0A3B6DB70;P29546;A0A3B6C101;A0A3B6ATD7	4565;-1;4565;4565;-1	Translation elongation factor EF1B beta/delta subunit guanine nucleotide exchange domain-containing protein; Elongation factor 1-beta	5		tr|A0A3B6DB70|A0A3B6DB70_WHEAT Translation elongation factor EF1B beta/delta subunit guanine nucleotide exchange domain-containing protein OS=Triticum aestivum OX=4565 PE=3 SV=1;sp|P29546|EF1B_WHEAT Elongation factor 1-beta OS=Triticum aestivum OX=4565 PE=	22134000	26258000	22969000	21371000	16598000	21297000	29818000	36993000	25501000	22484000	24229000	25648000	0	0	0	0	0	0	5	5	0	0	0	0	0	0	4	3	4	4	5	5	4	5	4	3	4	3	0	0	0	0	0
A0A3B6B3B0	A0A3B6B3B0	4565	Uncharacterized protein	5		tr|A0A3B6B3B0|A0A3B6B3B0_WHEAT Uncharacterized protein OS=Triticum aestivum OX=4565 PE=4 SV=1	9424500	11561000	15864000	3856100	21415000	15689000	39951000	63547000	38885000	11210000	6791100	10927000	26050000	8490400	0	0	0	0	1	5	0	0	0	1	1	0	3	3	3	3	4	4	3	4	2	3	2	3	0	0	0	1	1
A0A3B6A1L0;A0A3B5Z581;A0A3B5Y6R3	A0A3B6A1L0;A0A3B5Z581;A0A3B5Y6R3	4565;4565;4565	Uncharacterized protein	5		tr|A0A3B6A1L0|A0A3B6A1L0_WHEAT Uncharacterized protein OS=Triticum aestivum OX=4565 PE=4 SV=1;tr|A0A3B5Z581|A0A3B5Z581_WHEAT Uncharacterized protein OS=Triticum aestivum OX=4565 PE=4 SV=1;tr|A0A3B5Y6R3|A0A3B5Y6R3_WHEAT Uncharacterized protein OS=Triticum a	678550	1869900	641650	3074700	4530300	5448100	13328000	4637400	4758600	23685000	11573000	34855000	0	0	0	0	0	0	3	5	0	0	0	0	0	0	2	2	1	4	3	5	2	1	2	5	4	4	0	0	0	0	0
A0A3B5YWZ3	A0A3B5YWZ3	4565	Uncharacterized protein	5		tr|A0A3B5YWZ3|A0A3B5YWZ3_WHEAT Uncharacterized protein OS=Triticum aestivum OX=4565 PE=3 SV=1	39286000	36691000	40260000	30777000	28159000	26338000	83790000	68835000	66412000	31920000	39507000	33201000	155810000	0	121980000	0	0	0	1	1	0	0	0	1	0	1	2	3	2	4	3	3	2	2	3	5	5	5	0	0	0	0	0
A7UME2;A0A3B6ER07	A7UME2	4565;4565	Xylanase inhibitor 725ACCN	5		tr|A7UME2|A7UME2_WHEAT Xylanase inhibitor 725ACCN OS=Triticum aestivum OX=4565 PE=3 SV=1	29821000	36947000	30578000	57089000	53211000	63314000	12147000	23573000	9121700	20070000	23818000	11553000	0	0	0	0	0	0	2	2	0	0	0	0	0	0	3	4	4	4	5	5	3	3	2	5	4	3	0	0	0	0	0
Q5TMB2;Q5TLZ0;A0A3B6H0X4;A0A3B6FXA4;A0A3B6ES06	Q5TMB2;Q5TLZ0	4565;4565;4565;4565;4565	Xylanase inhibitor TAXI-IV; Xylanase inhibitor	5	Taxi-IV;Taxi-III	tr|Q5TMB2|Q5TMB2_WHEAT Xylanase inhibitor TAXI-IV OS=Triticum aestivum OX=4565 GN=Taxi-IV PE=2 SV=1;tr|Q5TLZ0|Q5TLZ0_WHEAT Xylanase inhibitor OS=Triticum aestivum OX=4565 GN=Taxi-III PE=2 SV=1	13594000	18413000	11478000	5811100	6446100	7800700	9209700	7346000	6201500	16026000	16881000	20866000	0	0	0	0	0	0	5	2	0	0	0	0	0	0	4	4	4	5	4	4	3	3	5	5	5	5	0	0	0	0	0
A0A3B6JC08;A0A3B6I0Q3;A0A3B6IKI3;Q0J5V5	A0A3B6JC08;A0A3B6I0Q3;A0A3B6IKI3	4565;4565;4565;-1	111 Aminopeptidase	5		tr|A0A3B6JC08|A0A3B6JC08_WHEAT Aminopeptidase OS=Triticum aestivum OX=4565 PE=3 SV=1;tr|A0A3B6I0Q3|A0A3B6I0Q3_WHEAT Aminopeptidase OS=Triticum aestivum OX=4565 PE=3 SV=1;tr|A0A3B6IKI3|A0A3B6IKI3_WHEAT Aminopeptidase OS=Triticum aestivum OX=4565 PE=3 SV=1	9714200	10421000	12059000	6510100	6269900	7319400	18140000	23906000	14497000	10106000	8479400	11313000	24845000	0	0	0	9933400	0	4	5	0	1	0	1	0	0	3	3	3	4	4	4	3	2	2	5	4	4	0	1	0	1	0
A0A3B6A3E9;A0A3B5Y7C9;A0A3B5Z5E9;A0A3B5Z540	A0A3B6A3E9;A0A3B5Y7C9	4565;4565;4565;4565	111Carboxypeptidase	4		tr|A0A3B6A3E9|A0A3B6A3E9_WHEAT Carboxypeptidase OS=Triticum aestivum OX=4565 PE=3 SV=1;tr|A0A3B5Y7C9|A0A3B5Y7C9_WHEAT Carboxypeptidase OS=Triticum aestivum OX=4565 PE=3 SV=1	4198600	4796700	4039200	11145000	7398000	6744200	5328100	6990800	4545200	2826300	4317200	5119200	0	0	0	0	0	0	4	4	0	0	0	0	0	0	2	1	3	4	2	3	2	2	1	2	3	1	0	0	0	0	0
A0A3B5ZWI7;A0A3B5YZ06;A0A3B5Y1K8;Q96327	A0A3B5ZWI7;A0A3B5YZ06;A0A3B5Y1K8	4565;4565;4565;-1	111Peptidase M24 domain-containing protein	4		tr|A0A3B5ZWI7|A0A3B5ZWI7_WHEAT Peptidase M24 domain-containing protein OS=Triticum aestivum OX=4565 PE=3 SV=1;tr|A0A3B5YZ06|A0A3B5YZ06_WHEAT Peptidase M24 domain-containing protein OS=Triticum aestivum OX=4565 PE=3 SV=1;tr|A0A3B5Y1K8|A0A3B5Y1K8_WHEAT Pepti	15393000	18317000	13444000	9219500	10701000	12022000	25002000	41230000	23878000	15418000	13777000	18881000	0	0	0	0	0	0	4	4	0	0	0	0	0	0	4	3	4	2	3	3	2	4	3	3	4	2	0	0	0	0	0
A0A3B6PIU6;A0A3B6NMI6;A0A3B6GNC5;A0A3B6EBS0;A0A3B6FG17;A0A3B6QEK4;Q8W1L6	A0A3B6PIU6;A0A3B6NMI6;A0A3B6GNC5;A0A3B6EBS0;A0A3B6FG17;A0A3B6QEK4	4565;4565;4565;4565;4565;4565;-1	3-hydroxyacyl-CoA dehydrogenase	4		tr|A0A3B6PIU6|A0A3B6PIU6_WHEAT 3-hydroxyacyl-CoA dehydrogenase OS=Triticum aestivum OX=4565 PE=3 SV=1;tr|A0A3B6NMI6|A0A3B6NMI6_WHEAT 3-hydroxyacyl-CoA dehydrogenase OS=Triticum aestivum OX=4565 PE=3 SV=1;tr|A0A3B6GNC5|A0A3B6GNC5_WHEAT 3-hydroxyacyl-CoA deh	3243600	954660	2949900	2367700	3431600	4769400	3412500	3660500	3454800	3494700	4489500	1921800	0	0	0	0	0	0	7	4	0	0	0	0	0	0	2	1	1	3	3	3	1	3	2	2	4	2	0	0	0	0	0
E2F3W4;Q9AT34;Q00332;Q9LX88;P42798;O80646	E2F3W4;Q9AT34;Q00332;Q9LX88;P42798	4565;-1;-1;-1;-1;-1	30S ribosomal protein S8, chloroplastic; 40S ribosomal protein S15a	4	TRAES_3BF117500090CFD_c1;RPS15A	tr|E2F3W4|E2F3W4_WHEAT 30S ribosomal protein S8, chloroplastic OS=Triticum aestivum OX=4565 GN=TRAES_3BF117500090CFD_c1 PE=2 SV=1;sp|Q9AT34|RS15A_DAUCA 40S ribosomal protein S15a OS=Daucus carota OX=4039 GN=RPS15A PE=2 SV=3;sp|Q00332|RS15A_BRANA 40S riboso	18001000	12221000	12380000	14314000	11021000	7625000	23377000	34882000	19808000	15010000	11048000	8604500	0	0	0	0	0	0	6	4	0	0	0	0	0	0	3	4	4	3	3	3	3	4	3	2	2	1	0	0	0	0	0
A0A3B6C197	A0A3B6C197	4565	4-hydroxy-7-methoxy-3-oxo-3,4-dihydro-2H-1,4-benzoxazin-2-yl glucosidebeta-D-glucosidase	4		tr|A0A3B6C197|A0A3B6C197_WHEAT 4-hydroxy-7-methoxy-3-oxo-3,4-dihydro-2H-1,4-benzoxazin-2-yl glucosidebeta-D-glucosidase OS=Triticum aestivum OX=4565 PE=3 SV=1	10931000	10671000	12953000	25688000	19411000	27705000	4933300	4648500	3299800	7732800	14379000	9377700	0	0	0	0	0	0	1	4	0	0	0	0	0	0	2	2	2	4	4	4	1	1	1	2	2	1	0	0	0	0	0
W5BFB7;Q6XHX5;Q292D0;P25460;Q9M5M1;A0A3B6QHW3;A0A3B6NR57;Q0E9B6;P41115	W5BFB7	4565;-1;-1;-1;-1;4565;4565;-1;-1	40S ribosomal protein S11 N-terminal domain-containing protein	4		tr|W5BFB7|W5BFB7_WHEAT 40S ribosomal protein S11 N-terminal domain-containing protein OS=Triticum aestivum OX=4565 PE=3 SV=1	19126000	27907000	16353000	16562000	7271100	12383000	53810000	23604000	22657000	11982000	7650000	11005000	0	0	0	0	0	0	9	4	0	0	0	0	0	0	3	4	3	3	3	3	3	3	3	2	2	3	0	0	0	0	0
A0A1D6S1Y9;A0A3B6LV48;P62842;P34737;A0A3B5ZYC0;Q945U1;A0A3B5Y3Z0;O65059;P62844;P62846;P70066;Q56K10;Q5RDI7;A0A3B5Z1P6;P62843;P20342;P62841;Q9XVP0;P62845;O94715;Q9UTQ6	A0A1D6S1Y9;A0A3B6LV48	4565;4565;-1;-1;4565;-1;4565;-1;-1;-1;-1;-1;-1;4565;-1;-1;-1;-1;-1;-1;-1	40S ribosomal protein S15	4		tr|A0A1D6S1Y9|A0A1D6S1Y9_WHEAT 40S ribosomal protein S15 OS=Triticum aestivum OX=4565 PE=3 SV=1;tr|A0A3B6LV48|A0A3B6LV48_WHEAT 40S ribosomal protein S15 OS=Triticum aestivum OX=4565 PE=3 SV=1	15211000	5680200	21950000	3340900	17426000	19688000	41701000	25721000	15051000	28673000	11377000	24321000	0	0	0	0	6767200	11546000	21	3	0	1	1	0	0	0	3	3	3	4	4	4	3	2	3	2	3	2	0	0	0	0	0
P49201;W5FV77;Q9M5Z9;P46297;P90707;Q9GRJ3;Q962Q7;Q90YQ1;P62298;Q3T199;Q86FP7;Q6SA96;Q6EV23;P62268;P62267;P62266;Q8T3U2;Q9SF35	P49201;W5FV77;Q9M5Z9;P46297;P90707;Q9GRJ3;Q962Q7;Q90YQ1;P62298;Q3T199;Q86FP7;Q6SA96;Q6EV23;P62268;P62267;P62266;Q8T3U2;Q9SF35	-1;4565;-1;-1;-1;-1;-1;-1;-1;-1;-1;-1;-1;-1;-1;-1;-1;-1	40S ribosomal protein S23-2; 40S ribosomal protein S23	4	RPS23B	sp|P49201|RS232_ARATH 40S ribosomal protein S23-2 OS=Arabidopsis thaliana OX=3702 GN=RPS23B PE=2 SV=2;tr|W5FV77|W5FV77_WHEAT 40S ribosomal protein S23 OS=Triticum aestivum OX=4565 PE=3 SV=1;sp|Q9M5Z9|RS23_EUPES 40S ribosomal protein S23 OS=Euphorbia esula	19229000	13424000	17693000	6649200	11172000	12119000	67875000	40925000	15069000	11846000	10996000	10069000	0	0	0	0	0	0	18	4	0	0	0	0	0	0	2	2	3	3	4	3	4	4	4	3	3	4	0	0	0	0	0
A0A3B6LWE1;A0A3B6KQB8;P49216	A0A3B6LWE1;A0A3B6KQB8;P49216	4565;4565;-1	40S ribosomal protein S26	4		tr|A0A3B6LWE1|A0A3B6LWE1_WHEAT 40S ribosomal protein S26 OS=Triticum aestivum OX=4565 PE=3 SV=1;tr|A0A3B6KQB8|A0A3B6KQB8_WHEAT 40S ribosomal protein S26 OS=Triticum aestivum OX=4565 PE=3 SV=1;sp|P49216|RS26_ORYSJ 40S ribosomal protein S26 OS=Oryza sativa s	17216000	18250000	22048000	6690700	9555900	9712100	40984000	47084000	42886000	11845000	13995000	16190000	0	0	0	0	0	0	3	4	0	0	0	0	0	0	3	3	3	3	3	4	3	3	3	4	2	3	0	0	0	0	0
A0A3B6HQ62;W5E2W7;O80377;O22518;A5BUU4	A0A3B6HQ62;W5E2W7	4565;4565;-1;-1;-1	40S ribosomal protein SA	4		tr|A0A3B6HQ62|A0A3B6HQ62_WHEAT 40S ribosomal protein SA OS=Triticum aestivum OX=4565 PE=3 SV=1;tr|W5E2W7|W5E2W7_WHEAT 40S ribosomal protein SA OS=Triticum aestivum OX=4565 PE=3 SV=1	30645000	31708000	28411000	17247000	25310000	21025000	66315000	61157000	41848000	25077000	19344000	28531000	0	0	0	0	0	0	5	2	0	0	0	0	0	0	3	2	2	3	4	4	2	4	2	3	3	3	0	0	0	0	0
W5HPC1;A0A3B6RK63;P41095;O24573	W5HPC1;A0A3B6RK63;P41095;O24573	4565;4565;-1;-1	60S acidic ribosomal protein P0	4		tr|W5HPC1|W5HPC1_WHEAT 60S acidic ribosomal protein P0 OS=Triticum aestivum OX=4565 PE=3 SV=1;tr|A0A3B6RK63|A0A3B6RK63_WHEAT 60S acidic ribosomal protein P0 OS=Triticum aestivum OX=4565 PE=3 SV=1;sp|P41095|RLA0_ORYSJ 60S acidic ribosomal protein P0 OS=Oryz	14636000	8916900	12356000	10668000	15116000	7873000	9912300	11932000	14712000	16316000	32157000	20019000	0	0	0	0	0	0	4	4	0	0	0	0	0	0	2	2	2	3	4	4	2	2	2	4	4	4	0	0	0	0	0
A0A3B6QIX8;A0A3B6PND7;A0A3B6NQX8;O50003;Q9LFH5;Q9FF52;P50883	A0A3B6QIX8;A0A3B6PND7;A0A3B6NQX8;O50003;Q9LFH5;Q9FF52;P50883	4565;4565;4565;-1;-1;-1;-1	60S ribosomal protein L12; Ribosomal protein L11 N-terminal domain-containing protein	4		tr|A0A3B6QIX8|A0A3B6QIX8_WHEAT 60S ribosomal protein L12 OS=Triticum aestivum OX=4565 PE=3 SV=1;tr|A0A3B6PND7|A0A3B6PND7_WHEAT Ribosomal protein L11 N-terminal domain-containing protein OS=Triticum aestivum OX=4565 PE=3 SV=1;tr|A0A3B6NQX8|A0A3B6NQX8_WHEAT	46464000	77773000	43182000	37717000	23343000	32181000	75334000	100310000	62057000	73968000	52982000	57077000	131330000	0	82711000	0	0	0	7	2	0	0	0	1	0	1	3	4	3	4	3	3	3	2	2	3	4	2	0	0	0	1	0
A0A3B6QBU0;A0A3B6PFU3;A0A3B6NJZ9;A0A3B6TRQ4;A0A3B6RJP2;A0A3B6SEW6;Q9FF90	A0A3B6QBU0;A0A3B6PFU3;A0A3B6NJZ9;A0A3B6TRQ4;A0A3B6RJP2;A0A3B6SEW6	4565;4565;4565;4565;4565;4565;-1	60S ribosomal protein L13	4		tr|A0A3B6QBU0|A0A3B6QBU0_WHEAT 60S ribosomal protein L13 OS=Triticum aestivum OX=4565 PE=3 SV=1;tr|A0A3B6PFU3|A0A3B6PFU3_WHEAT 60S ribosomal protein L13 OS=Triticum aestivum OX=4565 PE=3 SV=1;tr|A0A3B6NJZ9|A0A3B6NJZ9_WHEAT 60S ribosomal protein L13 OS=Trit	36507000	43957000	35306000	10162000	8449700	11644000	50518000	38124000	40471000	16927000	15741000	17490000	0	0	0	0	0	0	7	4	0	0	0	0	0	0	4	4	4	4	4	4	4	4	3	4	4	4	0	0	0	0	0
A0A3B5XUN6;A0A3B5YS71;A0A3B5XUP4;A0A3B5YS67;A0A3B5YS74;A0A3B5XUP0	A0A3B5XUN6;A0A3B5YS71;A0A3B5XUP4;A0A3B5YS67;A0A3B5YS74	4565;4565;4565;4565;4565;4565	AAI domain-containing protein	4		tr|A0A3B5XUN6|A0A3B5XUN6_WHEAT AAI domain-containing protein OS=Triticum aestivum OX=4565 PE=4 SV=1;tr|A0A3B5YS71|A0A3B5YS71_WHEAT AAI domain-containing protein OS=Triticum aestivum OX=4565 PE=4 SV=1;tr|A0A3B5XUP4|A0A3B5XUP4_WHEAT AAI domain-containing pro	647890000	805140000	584300000	1105000000	706030000	1112300000	630790000	439230000	380220000	568150000	432840000	566370000	0	0	0	0	0	0	6	0	0	0	0	0	0	0	4	3	4	3	3	4	3	3	4	3	3	4	0	0	0	0	0
A0A3B5Y650;P01543;P32032	A0A3B5Y650;P01543	4565;4565;4565	Acidic protein; Purothionin A-1	4	THI1.3	tr|A0A3B5Y650|A0A3B5Y650_WHEAT Acidic protein OS=Triticum aestivum OX=4565 PE=3 SV=1;sp|P01543|THNB_WHEAT Purothionin A-1 OS=Triticum aestivum OX=4565 GN=THI1.3 PE=1 SV=2	13240000	61598000	22764000	20377000	10876000	32666000	8536200	7721800	19354000	8229800	8988800	11321000	0	0	0	17332000	0	0	3	4	1	0	0	0	0	0	3	3	3	4	4	4	1	1	1	3	2	3	1	0	0	0	0
A0A3B6KDQ4;A0A3B6MN40;A0A3B6LID7;Q08479;O82514	A0A3B6KDQ4;A0A3B6MN40;A0A3B6LID7;Q08479	4565;4565;4565;-1;-1	adenylate kinase	4		tr|A0A3B6KDQ4|A0A3B6KDQ4_WHEAT adenylate kinase OS=Triticum aestivum OX=4565 PE=3 SV=1;tr|A0A3B6MN40|A0A3B6MN40_WHEAT adenylate kinase OS=Triticum aestivum OX=4565 PE=3 SV=1;tr|A0A3B6LID7|A0A3B6LID7_WHEAT adenylate kinase OS=Triticum aestivum OX=4565 PE=3	3649100	3543200	4029200	6710100	3788100	3029800	2120800	1834200	2258500	3122500	5429900	3227300	0	0	0	0	0	0	5	3	0	0	0	0	0	0	2	1	3	3	4	3	1	2	2	1	2	2	0	0	0	0	0
P16159	P16159	4565	Alpha-amylase/trypsin inhibitor CM16	4		sp|P16159|IAC16_WHEAT Alpha-amylase/trypsin inhibitor CM16 OS=Triticum aestivum OX=4565 PE=1 SV=1	1.5795e+09	2539300000	1.8611e+09	1277300000	887250000	1104700000	885500000	703650000	554590000	1435300000	1457000000	2294200000	179510000	0	22900000	0	0	0	1	2	0	0	0	2	0	1	4	4	4	4	4	4	4	3	3	4	4	4	0	0	0	1	0
P28041	P28041	-1	Alpha-amylase/trypsin inhibitor CMa	4	IAT1	sp|P28041|IAAA_HORVU Alpha-amylase/trypsin inhibitor CMa OS=Hordeum vulgare OX=4513 GN=IAT1 PE=1 SV=2	65109000	13983000	19627000	875000	5298700	1089000	5570200	11917000	18433000	189430000	115690000	239710000	0	0	0	0	0	0	1	4	0	0	0	0	0	0	4	3	3	2	3	2	2	3	1	3	3	2	0	0	0	0	0
A0A1D5UXN7;A0A3B6C1R6;A0A3B6AS91	A0A1D5UXN7;A0A3B6C1R6	4565;4565;4565	Amine oxidase	4	CAMPLR22A2D_LOCUS627	tr|A0A1D5UXN7|A0A1D5UXN7_WHEAT Amine oxidase OS=Triticum aestivum OX=4565 GN=CAMPLR22A2D_LOCUS627 PE=3 SV=1;tr|A0A3B6C1R6|A0A3B6C1R6_WHEAT Amine oxidase OS=Triticum aestivum OX=4565 PE=3 SV=1	4231300	1965000	2623100	8037000	6156200	5120800	2003000	2468100	0	10756000	9280300	7799900	0	0	0	0	0	0	3	4	0	0	0	0	0	0	2	1	2	4	4	4	2	1	0	2	3	2	0	0	0	0	0
A0A3B6J044;A0A3B6UA79	A0A3B6J044;A0A3B6UA79	4565;4565	Bifunctional inhibitor/plant lipid transfer protein/seed storage helical domain-containing protein	4		tr|A0A3B6J044|A0A3B6J044_WHEAT Bifunctional inhibitor/plant lipid transfer protein/seed storage helical domain-containing protein OS=Triticum aestivum OX=4565 PE=3 SV=1;tr|A0A3B6UA79|A0A3B6UA79_WHEAT Bifunctional inhibitor/plant lipid transfer protein/seed	128610000	78032000	138340000	270040000	385230000	402820000	128770000	83853000	76916000	79830000	72941000	105910000	0	0	0	0	0	0	2	4	0	0	0	0	0	0	4	4	4	4	4	4	3	4	4	4	4	4	0	0	0	0	0
A0A3B6ITU0;Q43723;Q43691;A0A3B6HP22	A0A3B6ITU0	4565;-1;4565;4565	Bifunctional inhibitor/plant lipid transfer protein/seed storage helical domain-containing protein	4		tr|A0A3B6ITU0|A0A3B6ITU0_WHEAT Bifunctional inhibitor/plant lipid transfer protein/seed storage helical domain-containing protein OS=Triticum aestivum OX=4565 PE=4 SV=1	40961000	73041000	53021000	127610000	71378000	95415000	18726000	11854000	21784000	66495000	57279000	101710000	0	0	0	0	0	0	4	4	0	0	0	0	0	0	3	4	3	4	3	4	2	1	2	3	2	2	0	0	0	0	0
A0A3B6TFZ6;P16850	A0A3B6TFZ6;P16850	4565;-1	Bifunctional inhibitor/plant lipid transfer protein/seed storage helical domain-containing protein; Alpha-amylase/trypsin inhibitor CM1	4		tr|A0A3B6TFZ6|A0A3B6TFZ6_WHEAT Bifunctional inhibitor/plant lipid transfer protein/seed storage helical domain-containing protein OS=Triticum aestivum OX=4565 PE=3 SV=1;sp|P16850|IAAC1_WHEAT Alpha-amylase/trypsin inhibitor CM1 OS=Triticum aestivum OX=4565	471980000	571490000	628410000	1126200000	563410000	523240000	122690000	84129000	124030000	316590000	292680000	667450000	11980000	0	2517800	0	0	0	2	4	0	0	0	1	0	1	4	4	4	4	4	4	4	4	4	4	4	4	0	0	0	1	0
A0A3B6TIG9;P0CZ09	A0A3B6TIG9;P0CZ09	4565;4565	Bifunctional inhibitor/plant lipid transfer protein/seed storage helical domain-containing protein; Avenin-like a5	4		tr|A0A3B6TIG9|A0A3B6TIG9_WHEAT Bifunctional inhibitor/plant lipid transfer protein/seed storage helical domain-containing protein OS=Triticum aestivum OX=4565 PE=4 SV=1;sp|P0CZ09|AVLA5_WHEAT Avenin-like a5 OS=Triticum aestivum OX=4565 PE=3 SV=1	465460000	647170000	463400000	1105000000	463490000	469320000	399700000	314800000	273020000	764620000	816960000	1355500000	44703000	0	9134500	5789500	0	0	2	3	1	0	0	1	0	1	3	4	3	4	4	4	2	2	3	3	3	4	0	0	0	0	0
A0A3B6FHX4;A0A3B6GM24;P09864	A0A3B6FHX4;A0A3B6GM24	4565;4565;-1	Bowman-Birk serine protease inhibitors family domain-containing protein	4		tr|A0A3B6FHX4|A0A3B6FHX4_WHEAT Bowman-Birk serine protease inhibitors family domain-containing protein OS=Triticum aestivum OX=4565 PE=3 SV=1;tr|A0A3B6GM24|A0A3B6GM24_WHEAT Bowman-Birk serine protease inhibitors family domain-containing protein OS=Triticum	10084000	0	10515000	0	0	0	17077000	32202000	16827000	0	5323500	0	0	0	0	0	0	0	3	4	0	0	0	0	0	0	2	0	2	0	0	0	3	4	3	0	2	0	0	0	0	0	0
W5ACP2;Q6QAX7;A0A341P3U8	W5ACP2;Q6QAX7;A0A341P3U8	4565;4565;4565	Bowman-Birk serine protease inhibitors family domain-containing protein	4		tr|W5ACP2|W5ACP2_WHEAT Bowman-Birk serine protease inhibitors family domain-containing protein OS=Triticum aestivum OX=4565 PE=4 SV=1;tr|Q6QAX7|Q6QAX7_WHEAT Bowman-Birk serine protease inhibitors family domain-containing protein OS=Triticum aestivum OX=456	71468000	114000000	107940000	78465000	186860000	238210000	342310000	303750000	205960000	43021000	24828000	54145000	0	0	0	0	0	0	3	2	0	0	0	0	0	0	3	3	3	3	3	4	3	3	3	3	3	3	0	0	0	0	0
W5D791;A0A3B6GW65;A0A3B6EGA8;B9EXM2;Q42601	W5D791;A0A3B6GW65;A0A3B6EGA8;B9EXM2	4565;4565;4565;-1;-1	carbamoyl-phosphate synthase (glutamine-hydrolyzing)	4	TRAES_3BF042100190CFD_c1	tr|W5D791|W5D791_WHEAT carbamoyl-phosphate synthase (glutamine-hydrolyzing) OS=Triticum aestivum OX=4565 GN=TRAES_3BF042100190CFD_c1 PE=3 SV=1;tr|A0A3B6GW65|A0A3B6GW65_WHEAT carbamoyl-phosphate synthase (glutamine-hydrolyzing) OS=Triticum aestivum OX=4565	2167600	2777200	2175700	2187100	2438700	1711900	1391000	2002800	1728800	1768100	1868400	1727000	0	0	0	0	0	0	5	4	0	0	0	0	0	0	2	1	3	3	4	4	2	2	2	4	4	2	0	0	0	0	0
A0A3B6RP58;P11955;A0A3B6RSZ5;A0A3B6SU05;A0A023W4F1;P24626;A0A3B6TMZ3;A0A3B6SV66;Q42993;A0A3B6SVS8;P93680;P25765;A0A3B5ZXC3;A0A3B5Y2G4;A0A3B6TTD6	A0A3B6RP58;P11955	4565;-1;4565;4565;4565;-1;4565;4565;-1;4565;-1;-1;4565;4565;4565	chitinase; 26 kDa endochitinase 1	4		tr|A0A3B6RP58|A0A3B6RP58_WHEAT chitinase OS=Triticum aestivum OX=4565 PE=4 SV=1;sp|P11955|CHI1_HORVU 26 kDa endochitinase 1 OS=Hordeum vulgare OX=4513 PE=2 SV=4	32173000	1921000	30553000	78203000	63027000	66367000	18081000	4647500	16227000	33699000	15696000	23681000	0	0	0	0	0	0	15	1	0	0	0	0	0	0	2	2	2	3	4	3	1	2	1	4	3	2	0	0	0	0	0
A0A3B6MYE4;A0A3B6LU21;A0A3B6KQ76;Q9LXS6	A0A3B6MYE4;A0A3B6LU21;A0A3B6KQ76	4565;4565;4565;-1	Citrate synthase	4		tr|A0A3B6MYE4|A0A3B6MYE4_WHEAT Citrate synthase OS=Triticum aestivum OX=4565 PE=3 SV=1;tr|A0A3B6LU21|A0A3B6LU21_WHEAT Citrate synthase OS=Triticum aestivum OX=4565 PE=3 SV=1;tr|A0A3B6KQ76|A0A3B6KQ76_WHEAT Citrate synthase OS=Triticum aestivum OX=4565 PE=3	5586700	5803900	4994900	5016000	6287600	5784200	5334200	4595100	4957000	4763200	5299300	4208600	0	0	0	0	0	0	4	4	0	0	0	0	0	0	2	2	2	4	4	4	2	2	2	3	2	3	0	0	0	0	0
P33522	P33522	-1	Cruciferin CRU4	4	CRU4	sp|P33522|CRU4_BRANA Cruciferin CRU4 OS=Brassica napus OX=3708 GN=CRU4 PE=1 SV=1	13185000	18471000	24273000	0	0	0	9439200	24924000	9093400	0	0	0	0	0	0	0	0	0	1	3	0	0	0	0	0	0	3	2	2	0	0	0	3	3	3	0	0	0	0	0	0	0	0
A0A3B5XV32;A0A3B5YTF2	A0A3B5XV32	4565;4565	Cupin type-1 domain-containing protein	4		tr|A0A3B5XV32|A0A3B5XV32_WHEAT Cupin type-1 domain-containing protein OS=Triticum aestivum OX=4565 PE=3 SV=1	12386000	15258000	18467000	12222000	20922000	20559000	13971000	9108000	21440000	14489000	9098000	10502000	0	0	0	0	8158100	0	2	4	0	1	0	0	0	0	3	3	3	3	4	4	3	4	4	3	3	3	0	1	0	0	0
W5G5Q1	W5G5Q1	4565	Cytochrome b5 heme-binding domain-containing protein	4		tr|W5G5Q1|W5G5Q1_WHEAT Cytochrome b5 heme-binding domain-containing protein OS=Triticum aestivum OX=4565 PE=4 SV=1	8702000	9317400	9059200	18278000	11384000	13832000	12556000	10452000	9563500	10014000	8779400	8497800	0	0	0	0	0	0	1	4	0	0	0	0	0	0	4	3	4	4	4	4	3	3	3	3	3	3	0	0	0	0	0
A0A3B6NU95;A0A3B6QHL7;A0A3B6PQ55	A0A3B6NU95;A0A3B6QHL7;A0A3B6PQ55	4565;4565;4565	Dihydroorotate dehydrogenase domain-containing protein	4		tr|A0A3B6NU95|A0A3B6NU95_WHEAT Dihydroorotate dehydrogenase domain-containing protein OS=Triticum aestivum OX=4565 PE=4 SV=1;tr|A0A3B6QHL7|A0A3B6QHL7_WHEAT Dihydroorotate dehydrogenase domain-containing protein OS=Triticum aestivum OX=4565 PE=4 SV=1;tr|A0A	3727000	5722200	3855800	4501900	4838000	3912400	4408000	4576100	4500200	4865000	6805300	6097600	0	0	0	0	0	0	3	4	0	0	0	0	0	0	3	1	2	3	3	3	3	3	1	3	3	2	0	0	0	0	0
Q4U1A4	Q4U1A4	4565	Dimeric alpha-amylase inhibitor	4		tr|Q4U1A4|Q4U1A4_WHEAT Dimeric alpha-amylase inhibitor OS=Triticum aestivum OX=4565 PE=3 SV=1	360930000	329950000	406750000	594230000	342840000	253640000	112060000	137920000	78747000	291200000	363620000	223860000	0	0	0	0	0	0	1	0	0	0	0	0	0	0	2	2	2	4	3	4	1	1	1	3	3	2	0	0	0	0	0
A0A3B6ETJ2;A0A3B6FVQ2;A0A3B6H4N7	A0A3B6ETJ2;A0A3B6FVQ2;A0A3B6H4N7	4565;4565;4565	DUF255 domain-containing protein	4		tr|A0A3B6ETJ2|A0A3B6ETJ2_WHEAT DUF255 domain-containing protein OS=Triticum aestivum OX=4565 PE=4 SV=1;tr|A0A3B6FVQ2|A0A3B6FVQ2_WHEAT DUF255 domain-containing protein OS=Triticum aestivum OX=4565 PE=4 SV=1;tr|A0A3B6H4N7|A0A3B6H4N7_WHEAT DUF255 domain-conta	2979700	3294000	2721800	14534000	7941000	10235000	4959600	4320400	2344100	5144800	4982500	2357900	0	0	0	0	0	0	3	4	0	0	0	0	0	0	3	2	4	3	4	4	3	4	3	4	3	1	0	0	0	0	0
Q9ZR70	Q9ZR70	4565	Em protein	4	Em-D1	tr|Q9ZR70|Q9ZR70_WHEAT Em protein OS=Triticum aestivum OX=4565 GN=Em-D1 PE=3 SV=1	16753000	28687000	17229000	6755300	665090	706420	6622200	4052600	5612000	50613000	62640000	99357000	0	0	0	0	0	0	1	2	0	0	0	0	0	0	4	4	4	2	1	1	4	2	2	4	4	4	0	0	0	0	0
A0A3B6JG17;A0A3B6IKK3;A0A3B6I042;Q9C7S7	A0A3B6JG17;A0A3B6IKK3;A0A3B6I042	4565;4565;4565;-1	Endoplasmic reticulum oxidoreductin-1; Uncharacterized protein	4		tr|A0A3B6JG17|A0A3B6JG17_WHEAT Endoplasmic reticulum oxidoreductin-1 OS=Triticum aestivum OX=4565 PE=3 SV=1;tr|A0A3B6IKK3|A0A3B6IKK3_WHEAT Uncharacterized protein OS=Triticum aestivum OX=4565 PE=3 SV=1;tr|A0A3B6I042|A0A3B6I042_WHEAT Uncharacterized protein	5782800	3107000	7911000	2618300	4004600	3915000	3955100	0	2346500	7979400	9076000	3955200	0	0	0	0	0	0	4	4	0	0	0	0	0	0	2	2	2	3	3	2	1	0	1	3	2	2	0	0	0	0	0
A0A3B6PT07;A0A3B6QKC9	A0A3B6PT07;A0A3B6QKC9	4565;4565	Enoyl reductase (ER) domain-containing protein	4		tr|A0A3B6PT07|A0A3B6PT07_WHEAT Enoyl reductase (ER) domain-containing protein OS=Triticum aestivum OX=4565 PE=4 SV=1;tr|A0A3B6QKC9|A0A3B6QKC9_WHEAT Enoyl reductase (ER) domain-containing protein OS=Triticum aestivum OX=4565 PE=4 SV=1	4166200	8136600	4504200	14617000	8006200	10363000	4648500	4425800	3722800	5948100	2549200	6778700	0	0	0	0	0	0	2	2	0	0	0	0	0	0	2	1	1	2	3	3	1	3	1	3	1	1	0	0	0	0	0
A0A3B6LUH0;A0A3B6N0I9;A0A3B6KRE9;A0A3B6LUI8;A0A3B6KNA8;A0A3B6MZ29;A0A3B6LUR1;A0A3B6KNB3;A0A3B6N0I3;A0A3B6LUG5;A0A3B6KQP6	A0A3B6LUH0;A0A3B6N0I9;A0A3B6KRE9;A0A3B6LUI8;A0A3B6KNA8;A0A3B6MZ29	4565;4565;4565;4565;4565;4565;4565;4565;4565;4565;4565	FAD-binding PCMH-type domain-containing protein	4		tr|A0A3B6LUH0|A0A3B6LUH0_WHEAT FAD-binding PCMH-type domain-containing protein OS=Triticum aestivum OX=4565 PE=3 SV=1;tr|A0A3B6N0I9|A0A3B6N0I9_WHEAT FAD-binding PCMH-type domain-containing protein OS=Triticum aestivum OX=4565 PE=3 SV=1;tr|A0A3B6KRE9|A0A3B6	5374200	8738700	5874100	7385800	4477200	5699900	9641500	9210200	11415000	6775000	8267200	10066000	0	0	0	0	0	0	11	4	0	0	0	0	0	0	3	4	3	4	3	4	4	4	3	3	3	3	0	0	0	0	0
A0A3B6SE15	A0A3B6SE15	4565	Fe2OG dioxygenase domain-containing protein	4		tr|A0A3B6SE15|A0A3B6SE15_WHEAT Fe2OG dioxygenase domain-containing protein OS=Triticum aestivum OX=4565 PE=3 SV=1	1904400	2772300	1876700	4009800	7492700	6750900	2234000	1667200	0	6461800	6971100	14755000	0	0	0	0	0	0	1	4	0	0	0	0	0	0	1	1	2	4	4	3	1	1	0	4	4	2	0	0	0	0	0
A0A3B6HSI5	A0A3B6HSI5	4565	Gamma-interferon-inducible lysosomal thiol reductase	4		tr|A0A3B6HSI5|A0A3B6HSI5_WHEAT Gamma-interferon-inducible lysosomal thiol reductase OS=Triticum aestivum OX=4565 PE=3 SV=1	53144000	89729000	44772000	38408000	49359000	52911000	29291000	0	5080000	88210000	41671000	61493000	0	0	0	0	0	0	1	2	0	0	0	0	0	0	4	3	3	4	4	2	1	0	1	3	3	3	0	0	0	0	0
A0A3B5ZWW3;A0A3B5Y2X5	A0A3B5ZWW3;A0A3B5Y2X5	4565;4565	GH18 domain-containing protein	4		tr|A0A3B5ZWW3|A0A3B5ZWW3_WHEAT GH18 domain-containing protein OS=Triticum aestivum OX=4565 PE=3 SV=1;tr|A0A3B5Y2X5|A0A3B5Y2X5_WHEAT GH18 domain-containing protein OS=Triticum aestivum OX=4565 PE=3 SV=1	14706000	14874000	14947000	16293000	16219000	6173600	26809000	38093000	34573000	12573000	22894000	19084000	0	0	0	0	0	0	2	4	0	0	0	0	0	0	2	2	4	4	2	2	3	4	4	3	2	1	0	0	0	0	0
A0A3B6FX77;A0A3B6EQQ1;Q02437;A0A3B6ESC8	A0A3B6FX77	4565;4565;-1;4565	Glucan endo-1,3-beta-D-glucosidase	4		tr|A0A3B6FX77|A0A3B6FX77_WHEAT Glucan endo-1,3-beta-D-glucosidase OS=Triticum aestivum OX=4565 PE=3 SV=1	9100800	12262000	10621000	9680400	10191000	7300700	9602700	5529300	6359800	14405000	10742000	9784800	0	23878000	0	0	0	0	4	3	0	0	0	0	1	0	3	2	1	2	3	4	3	3	2	2	3	4	0	0	0	0	1
A0A3B6MTB1;A0A3B6KKG1;A0A3B6LNA8;Q8H103	A0A3B6MTB1;A0A3B6KKG1;A0A3B6LNA8	4565;4565;4565;-1	Glucose-6-phosphate isomerase	4		tr|A0A3B6MTB1|A0A3B6MTB1_WHEAT Glucose-6-phosphate isomerase OS=Triticum aestivum OX=4565 PE=3 SV=1;tr|A0A3B6KKG1|A0A3B6KKG1_WHEAT Glucose-6-phosphate isomerase OS=Triticum aestivum OX=4565 PE=3 SV=1;tr|A0A3B6LNA8|A0A3B6LNA8_WHEAT Glucose-6-phosphate isome	5716700	8123100	6246500	3826500	5332600	3669700	3608600	8166700	7896800	4633900	5622800	3064400	0	0	0	0	0	0	4	4	0	0	0	0	0	0	3	1	3	4	4	4	1	3	2	3	3	2	0	0	0	0	0
A0A3B5ZPL5;A0A3B5YU15;A0A3B5XV82;A0A3B5XVG0;A0A3B5YTU4	A0A3B5ZPL5;A0A3B5YU15;A0A3B5XV82;A0A3B5XVG0;A0A3B5YTU4	4565;4565;4565;4565;4565	glutathione transferase	4		tr|A0A3B5ZPL5|A0A3B5ZPL5_WHEAT glutathione transferase OS=Triticum aestivum OX=4565 PE=2 SV=1;tr|A0A3B5YU15|A0A3B5YU15_WHEAT glutathione transferase OS=Triticum aestivum OX=4565 PE=3 SV=1;tr|A0A3B5XV82|A0A3B5XV82_WHEAT glutathione transferase OS=Triticum a	51501000	57010000	49025000	18910000	10809000	14250000	66984000	60486000	49621000	9229800	7347000	8099300	0	0	6094700	0	0	0	5	4	0	0	0	0	0	1	3	4	3	3	4	4	2	3	2	3	3	4	0	0	0	0	0
A0A3B6FUF0;Q9SP56;A0A3B6EIU5	A0A3B6FUF0;Q9SP56;A0A3B6EIU5	4565;4565;4565	glutathione transferase	4	GST1	tr|A0A3B6FUF0|A0A3B6FUF0_WHEAT glutathione transferase OS=Triticum aestivum OX=4565 PE=3 SV=1;tr|Q9SP56|Q9SP56_WHEAT glutathione transferase OS=Triticum aestivum OX=4565 GN=GST1 PE=2 SV=1;tr|A0A3B6EIU5|A0A3B6EIU5_WHEAT glutathione transferase OS=Triticum a	0	5500500	0	4817700	11680000	5284300	5481400	1634400	0	5038900	0	0	0	0	0	0	0	0	3	4	0	0	0	0	0	0	0	1	0	2	4	2	2	2	0	1	0	1	0	0	0	0	0
P09842;Q9S7N5;B3V9H7;P27736;P04713;Q43134	P09842;Q9S7N5;B3V9H7;P27736;P04713;Q43134	-1;4565;4565;4565;-1;-1	Granule-bound starch synthase 1, chloroplastic/amyloplastic; Starch synthase, chloroplastic/amyloplastic	4	WAXY;waxy	sp|P09842|SSG1_HORVU Granule-bound starch synthase 1, chloroplastic/amyloplastic OS=Hordeum vulgare OX=4513 GN=WAXY PE=1 SV=1;tr|Q9S7N5|Q9S7N5_WHEAT Starch synthase, chloroplastic/amyloplastic OS=Triticum aestivum OX=4565 GN=waxy PE=2 SV=1;tr|B3V9H7|B3V9H7	4378000	5632000	6511400	0	0	3079600	0	0	26957000	2445100	2893400	6556700	0	0	0	0	0	0	6	2	0	0	0	0	0	0	3	2	1	0	0	1	0	0	4	1	2	1	0	0	0	0	0
A0A3B6QGD5;A0A3B6PLK1;A0A3B6NRZ2	A0A3B6QGD5;A0A3B6PLK1;A0A3B6NRZ2	4565;4565;4565	HMG box domain-containing protein	4		tr|A0A3B6QGD5|A0A3B6QGD5_WHEAT HMG box domain-containing protein OS=Triticum aestivum OX=4565 PE=4 SV=1;tr|A0A3B6PLK1|A0A3B6PLK1_WHEAT HMG box domain-containing protein OS=Triticum aestivum OX=4565 PE=4 SV=1;tr|A0A3B6NRZ2|A0A3B6NRZ2_WHEAT HMG box domain-co	8845200	7042000	6703700	4855600	3834000	3720700	26966000	21651000	12346000	5225000	3602700	3242300	0	0	0	0	0	0	3	4	0	0	0	0	0	0	3	2	4	2	2	2	2	4	2	2	3	1	0	0	0	0	0
A0A3B6JD70;A0A3B6IL62;A0A3B6I016;X2D2V6;P29114	A0A3B6JD70;A0A3B6IL62	4565;4565;4565;4565;-1	Lipoxygenase	4		tr|A0A3B6JD70|A0A3B6JD70_WHEAT Lipoxygenase OS=Triticum aestivum OX=4565 PE=3 SV=1;tr|A0A3B6IL62|A0A3B6IL62_WHEAT Lipoxygenase OS=Triticum aestivum OX=4565 PE=3 SV=1	4807800	4518500	2865800	6304900	4654000	4194200	2574700	4767700	3741200	2349800	2314000	1960100	0	0	0	0	0	0	5	4	0	0	0	0	0	0	1	1	1	3	4	4	1	2	2	3	2	2	0	0	0	0	0
A0A3B5ZWX4;A0A3B5YY70	A0A3B5ZWX4;A0A3B5YY70	4565;4565	NAC-A/B domain-containing protein	4		tr|A0A3B5ZWX4|A0A3B5ZWX4_WHEAT NAC-A/B domain-containing protein OS=Triticum aestivum OX=4565 PE=4 SV=1;tr|A0A3B5YY70|A0A3B5YY70_WHEAT NAC-A/B domain-containing protein OS=Triticum aestivum OX=4565 PE=4 SV=1	14501000	5192100	9421100	33825000	21358000	15542000	9365300	8116000	13668000	25984000	32958000	23473000	0	0	15439000	0	0	0	2	3	0	0	0	0	0	1	2	2	2	4	4	4	1	3	2	4	4	3	0	0	0	0	0
A0A3B6LWL0;A0A3B6N2D1;A0A3B6KSP7	A0A3B6LWL0;A0A3B6N2D1;A0A3B6KSP7	4565;4565;4565	NAD(P)-binding domain-containing protein	4		tr|A0A3B6LWL0|A0A3B6LWL0_WHEAT NAD(P)-binding domain-containing protein OS=Triticum aestivum OX=4565 PE=4 SV=1;tr|A0A3B6N2D1|A0A3B6N2D1_WHEAT NAD(P)-binding domain-containing protein OS=Triticum aestivum OX=4565 PE=4 SV=1;tr|A0A3B6KSP7|A0A3B6KSP7_WHEAT NAD	7428600	4092700	7314700	5896300	5182100	5586400	8799100	9141400	7699000	8085500	9884900	6032500	0	0	0	0	0	0	3	4	0	0	0	0	0	0	3	2	3	3	3	3	1	3	3	3	3	2	0	0	0	0	0
A0A3B6NXQ9;Q40648	A0A3B6NXQ9	4565;-1	NADP-dependent oxidoreductase domain-containing protein	4		tr|A0A3B6NXQ9|A0A3B6NXQ9_WHEAT NADP-dependent oxidoreductase domain-containing protein OS=Triticum aestivum OX=4565 PE=3 SV=1	7040200	1067000	4262700	1306600	4776800	684960	1667500	3729300	2792500	5037200	22460000	3014200	0	0	0	0	0	0	2	0	0	0	0	0	0	0	2	2	2	2	4	3	2	2	2	4	4	1	0	0	0	0	0
A0A3B6IRG5;A0A3B6HVU8	A0A3B6IRG5;A0A3B6HVU8	4565;4565	Non-specific lipid-transfer protein	4		tr|A0A3B6IRG5|A0A3B6IRG5_WHEAT Non-specific lipid-transfer protein OS=Triticum aestivum OX=4565 PE=3 SV=1;tr|A0A3B6HVU8|A0A3B6HVU8_WHEAT Non-specific lipid-transfer protein OS=Triticum aestivum OX=4565 PE=3 SV=1	191090000	225320000	192040000	13448000	14059000	18060000	267240000	363060000	293810000	64537000	48417000	98984000	0	0	0	0	0	0	2	2	0	0	0	0	0	0	4	4	4	2	3	3	3	4	4	3	3	3	0	0	0	0	0
P24296;Q8GZB0	P24296;Q8GZB0	-1;4565	Non-specific lipid-transfer protein (Fragment); Non-specific lipid-transfer protein	4	LTP1500	sp|P24296|NLTP1_WHEAT Non-specific lipid-transfer protein (Fragment) OS=Triticum aestivum OX=4565 PE=1 SV=2;tr|Q8GZB0|Q8GZB0_WHEAT Non-specific lipid-transfer protein OS=Triticum aestivum OX=4565 GN=LTP1500 PE=3 SV=1	2732800000	7.582e+09	4403500000	7.5586e+09	15255000000	24676000000	4885800000	4423800000	1.5765e+09	1.7441e+09	1148400000	1.8933e+09	155780000	0	36712000	0	0	0	2	3	0	0	0	1	0	1	2	2	2	2	3	3	2	2	2	2	2	2	0	0	0	0	0
A0A341YDG0	A0A341YDG0	4565	NTF2 domain-containing protein	4		tr|A0A341YDG0|A0A341YDG0_WHEAT NTF2 domain-containing protein OS=Triticum aestivum OX=4565 PE=4 SV=1	3533400	4068800	4230100	14542000	10310000	11776000	5936700	3497700	4485000	18436000	17201000	21286000	0	0	0	0	0	0	1	1	0	0	0	0	0	0	2	2	2	3	3	3	2	2	2	3	3	3	0	0	0	0	0
A0A3B5Y072;A0A3B5YXK3;P47922	A0A3B5Y072;A0A3B5YXK3	4565;4565;-1	Nucleoside diphosphate kinase	4		tr|A0A3B5Y072|A0A3B5Y072_WHEAT Nucleoside diphosphate kinase OS=Triticum aestivum OX=4565 PE=3 SV=1;tr|A0A3B5YXK3|A0A3B5YXK3_WHEAT Nucleoside diphosphate kinase OS=Triticum aestivum OX=4565 PE=3 SV=1	73904000	85888000	75302000	32226000	42274000	42733000	90026000	108010000	61838000	48194000	54695000	55676000	0	0	0	0	0	0	3	1	0	0	0	0	0	0	4	3	3	4	4	4	3	3	3	4	4	3	0	0	0	0	0
A0A3B6D6N4;A0A3B6C068;A0A3B6ATJ8	A0A3B6D6N4;A0A3B6C068;A0A3B6ATJ8	4565;4565;4565	PA domain-containing protein	4		tr|A0A3B6D6N4|A0A3B6D6N4_WHEAT PA domain-containing protein OS=Triticum aestivum OX=4565 PE=4 SV=1;tr|A0A3B6C068|A0A3B6C068_WHEAT PA domain-containing protein OS=Triticum aestivum OX=4565 PE=4 SV=1;tr|A0A3B6ATJ8|A0A3B6ATJ8_WHEAT PA domain-containing protei	8736000	6849700	543270	9866900	7323200	2239300	0	0	0	14543000	8268400	5058600	0	0	0	0	0	0	3	4	0	0	0	0	0	0	2	2	1	1	2	1	0	0	0	4	3	2	0	0	0	0	0
A0A3B6TGM9;A0A3B6R6U9;A0A3B6U4X7	A0A3B6TGM9;A0A3B6R6U9;A0A3B6U4X7	4565;4565;4565	Pectate_lyase_3 domain-containing protein	4		tr|A0A3B6TGM9|A0A3B6TGM9_WHEAT Pectate_lyase_3 domain-containing protein OS=Triticum aestivum OX=4565 PE=3 SV=1;tr|A0A3B6R6U9|A0A3B6R6U9_WHEAT Pectate_lyase_3 domain-containing protein OS=Triticum aestivum OX=4565 PE=3 SV=1;tr|A0A3B6U4X7|A0A3B6U4X7_WHEAT P	6156300	7872700	6126800	5541200	4023800	3336100	0	5133100	0	11426000	10138000	10915000	0	0	0	0	0	0	3	4	0	0	0	0	0	0	1	2	1	1	2	1	0	1	0	2	4	2	0	0	0	0	0
A0A3B6MK27;A0A3B6KBS9;A0A3B6LFP7;A0A3B6LDT6;W5FPD2;A0A3B6MJY0	A0A3B6MK27;A0A3B6KBS9	4565;4565;4565;4565;4565;4565	Pectinesterase inhibitor domain-containing protein	4		tr|A0A3B6MK27|A0A3B6MK27_WHEAT Pectinesterase inhibitor domain-containing protein OS=Triticum aestivum OX=4565 PE=4 SV=1;tr|A0A3B6KBS9|A0A3B6KBS9_WHEAT Pectinesterase inhibitor domain-containing protein OS=Triticum aestivum OX=4565 PE=4 SV=1	6505900	0	5051700	15977000	9169200	13778000	0	0	0	0	0	0	0	0	0	0	0	0	6	4	0	0	0	0	0	0	1	0	1	3	4	4	0	0	0	0	0	0	0	0	0	0	0
Q6XPZ6;A0A3B5XSZ5;Q6XPZ4;P82536	Q6XPZ6;A0A3B5XSZ5;Q6XPZ4	4565;4565;4565;-1	Peptidyl-prolyl cis-trans isomerase	4	CYP20-1	tr|Q6XPZ6|Q6XPZ6_WHEAT Peptidyl-prolyl cis-trans isomerase OS=Triticum aestivum OX=4565 GN=CYP20-1 PE=2 SV=1;tr|A0A3B5XSZ5|A0A3B5XSZ5_WHEAT Peptidyl-prolyl cis-trans isomerase OS=Triticum aestivum OX=4565 PE=3 SV=1;tr|Q6XPZ4|Q6XPZ4_WHEAT Peptidyl-prolyl ci	19293000	17901000	24228000	6909500	9060400	8117200	35750000	42378000	24725000	19594000	10746000	14224000	0	0	0	0	0	0	4	4	0	0	0	0	0	0	1	2	2	1	4	3	1	1	2	4	3	2	0	0	0	0	0
A0A3B6B876;A0A3B6DMX2;A0A3B6CHB0	A0A3B6B876;A0A3B6DMX2;A0A3B6CHB0	4565;4565;4565	Peroxidase	4		tr|A0A3B6B876|A0A3B6B876_WHEAT Peroxidase OS=Triticum aestivum OX=4565 PE=3 SV=1;tr|A0A3B6DMX2|A0A3B6DMX2_WHEAT Peroxidase OS=Triticum aestivum OX=4565 PE=3 SV=1;tr|A0A3B6CHB0|A0A3B6CHB0_WHEAT Plant heme peroxidase family profile domain-containing protein	11685000	16998000	42621000	0	0	0	52756000	97915000	49378000	6377800	7439700	24567000	0	0	31136000	0	0	0	3	4	0	0	0	0	0	1	2	2	1	0	0	0	4	4	4	2	2	1	0	0	0	0	0
A0A3B6DAI8;A0A3B6D7C1;A0A3B6C0H2;A0A3B6C0C8;A0A3B6C064;Q05855;A0A3B6C061;A0A3B6ATN9;C6ETA5;C6ETA3;B4F6E7;P27337	A0A3B6DAI8;A0A3B6D7C1;A0A3B6C0H2;A0A3B6C0C8;A0A3B6C064	4565;4565;4565;4565;4565;-1;4565;4565;4565;4565;4565;-1	Peroxidase	4		tr|A0A3B6DAI8|A0A3B6DAI8_WHEAT Peroxidase OS=Triticum aestivum OX=4565 PE=3 SV=1;tr|A0A3B6D7C1|A0A3B6D7C1_WHEAT Peroxidase OS=Triticum aestivum OX=4565 PE=3 SV=1;tr|A0A3B6C0H2|A0A3B6C0H2_WHEAT Peroxidase OS=Triticum aestivum OX=4565 PE=3 SV=1;tr|A0A3B6C0C8	11981000	20358000	15673000	0	0	0	9849800	26901000	18909000	494040	533120	707450	0	0	0	0	0	0	12	4	0	0	0	0	0	0	4	4	4	0	0	0	4	4	4	1	1	1	0	0	0	0	0
A0A3B6H2L0	A0A3B6H2L0	4565	Peroxidase	4		tr|A0A3B6H2L0|A0A3B6H2L0_WHEAT Peroxidase OS=Triticum aestivum OX=4565 PE=3 SV=1	10942000	8652000	8960000	12881000	14507000	12773000	11810000	7401200	11356000	6075700	4825900	8080200	0	0	0	0	0	0	1	2	0	0	0	0	0	0	3	3	3	3	3	4	2	1	3	3	4	1	0	0	0	0	0
A0A3B6FKP0;A0A3B6GMS8;A0A3B6ECS7;A0A3B6GR59;A0A3B6EAQ6;A0A077RQ21	A0A3B6FKP0;A0A3B6GMS8;A0A3B6ECS7;A0A3B6GR59	4565;4565;4565;4565;4565;4565	PH domain-containing protein	4		tr|A0A3B6FKP0|A0A3B6FKP0_WHEAT PH domain-containing protein OS=Triticum aestivum OX=4565 PE=4 SV=1;tr|A0A3B6GMS8|A0A3B6GMS8_WHEAT PH domain-containing protein OS=Triticum aestivum OX=4565 PE=4 SV=1;tr|A0A3B6ECS7|A0A3B6ECS7_WHEAT PH domain-containing protei	6550800	5630100	5321300	25594000	15911000	24044000	6107600	4907700	5399100	9453600	8867000	7582800	0	0	0	0	0	0	6	4	0	0	0	0	0	0	3	2	2	4	4	4	1	3	3	2	3	2	0	0	0	0	0
A0A3B6N0U3;A0A3B6KPJ4;A0A3B6N050;A0A3B6KRU3;A0A3B6LW56;A0A3B6LVU3;A0A3B6MZ37;A0A3B6LVY3;A0A3B6KS36;A0A3B6LUM1	A0A3B6N0U3;A0A3B6KPJ4;A0A3B6N050;A0A3B6KRU3;A0A3B6LW56;A0A3B6LVU3;A0A3B6MZ37;A0A3B6LVY3;A0A3B6KS36	4565;4565;4565;4565;4565;4565;4565;4565;4565;4565	Phytocyanin domain-containing protein	4		tr|A0A3B6N0U3|A0A3B6N0U3_WHEAT Phytocyanin domain-containing protein OS=Triticum aestivum OX=4565 PE=4 SV=1;tr|A0A3B6KPJ4|A0A3B6KPJ4_WHEAT Phytocyanin domain-containing protein OS=Triticum aestivum OX=4565 PE=4 SV=1;tr|A0A3B6N050|A0A3B6N050_WHEAT Phytocyan	15719000	17787000	13571000	40256000	36960000	43710000	14481000	12806000	9888600	9353400	13023000	10061000	0	0	0	0	0	0	10	0	0	0	0	0	0	0	4	3	4	4	4	4	2	3	3	4	3	3	0	0	0	0	0
H9U3X3;A0A3B6FVE1	H9U3X3;A0A3B6FVE1	4565;4565	PR61; Uncharacterized protein	4	PR61	tr|H9U3X3|H9U3X3_WHEAT PR61 OS=Triticum aestivum OX=4565 GN=PR61 PE=2 SV=1;tr|A0A3B6FVE1|A0A3B6FVE1_WHEAT Uncharacterized protein OS=Triticum aestivum OX=4565 PE=4 SV=1	49186000	61318000	40520000	187110000	135060000	189820000	34848000	35800000	26587000	42766000	32644000	48254000	0	0	0	0	0	32564000	2	1	0	0	1	0	0	0	2	2	2	4	4	4	2	1	2	3	2	2	0	0	0	0	0
A0A3B6LQR8;A0A3B6MU17;Q69NG5;A2Z3C4	A0A3B6LQR8;A0A3B6MU17	4565;4565;-1;-1	Probable 6-phosphogluconolactonase	4		tr|A0A3B6LQR8|A0A3B6LQR8_WHEAT Probable 6-phosphogluconolactonase OS=Triticum aestivum OX=4565 PE=3 SV=1;tr|A0A3B6MU17|A0A3B6MU17_WHEAT Probable 6-phosphogluconolactonase OS=Triticum aestivum OX=4565 PE=3 SV=1	12886000	9019600	15069000	5421200	12702000	5160600	19303000	29012000	14401000	11323000	4982600	6167300	0	0	8911700	0	0	0	4	4	0	0	0	0	0	1	4	3	4	1	1	3	4	4	3	4	3	2	0	0	0	0	0
A0A1D6D1Q3;A0A3B6SGS8	A0A1D6D1Q3;A0A3B6SGS8	4565;4565	Pyrophosphate--fructose 6-phosphate 1-phosphotransferase subunit beta	4	PFP-BETA	tr|A0A1D6D1Q3|A0A1D6D1Q3_WHEAT Pyrophosphate--fructose 6-phosphate 1-phosphotransferase subunit beta OS=Triticum aestivum OX=4565 GN=PFP-BETA PE=3 SV=1;tr|A0A3B6SGS8|A0A3B6SGS8_WHEAT Pyrophosphate--fructose 6-phosphate 1-phosphotransferase subunit beta OS=	4347800	4024200	4282100	3847900	2913500	2607100	2942300	2899300	2613100	8540600	7562200	4081300	0	0	0	0	0	0	2	4	0	0	0	0	0	0	2	1	1	4	4	4	2	2	2	4	3	2	0	0	0	0	0
A0A3B6GM87	A0A3B6GM87	4565	pyruvate decarboxylase	4		tr|A0A3B6GM87|A0A3B6GM87_WHEAT pyruvate decarboxylase OS=Triticum aestivum OX=4565 PE=3 SV=1	2523100	3456500	3264100	9681800	8741900	14758000	2204200	2352200	2665200	5263600	3013100	3841100	0	0	0	0	0	0	1	3	0	0	0	0	0	0	2	2	3	4	4	4	1	1	2	4	4	2	0	0	0	0	0
A0A1D5UPJ6;A0A3B6CIR4	A0A1D5UPJ6;A0A3B6CIR4	4565;4565	Pyruvate kinase	4	CAMPLR22A2D_LOCUS5537	tr|A0A1D5UPJ6|A0A1D5UPJ6_WHEAT Pyruvate kinase OS=Triticum aestivum OX=4565 GN=CAMPLR22A2D_LOCUS5537 PE=3 SV=1;tr|A0A3B6CIR4|A0A3B6CIR4_WHEAT Pyruvate kinase OS=Triticum aestivum OX=4565 PE=3 SV=1	4770200	2791100	2561600	2864300	1563200	2449500	3150800	4613900	3420500	2759600	4969900	1004000	0	0	12695000	0	0	0	2	1	0	0	0	0	0	1	2	2	1	3	4	2	2	3	3	3	3	1	0	0	0	0	0
Q41579	Q41579	4565	Rab protein	4	rab	tr|Q41579|Q41579_WHEAT Rab protein OS=Triticum aestivum OX=4565 GN=rab 15B PE=2 SV=1	32262000	57910000	36672000	50093000	87406000	110170000	41586000	19025000	61980000	38756000	25048000	33759000	0	0	0	0	0	0	1	2	0	0	0	0	0	0	4	3	4	4	4	4	3	2	4	4	4	4	0	0	0	0	0
A0A3B6B204;Q9AT35;O22644;Q07761;Q9M3C3;Q8LD46	A0A3B6B204;Q9AT35;O22644;Q07761;Q9M3C3;Q8LD46	4565;-1;-1;-1;-1;-1	Ribosomal protein L23/L25 N-terminal domain-containing protein; 60S ribosomal protein L23a	4	RPL23A	tr|A0A3B6B204|A0A3B6B204_WHEAT Ribosomal protein L23/L25 N-terminal domain-containing protein OS=Triticum aestivum OX=4565 PE=3 SV=1;sp|Q9AT35|RL23A_DAUCA 60S ribosomal protein L23a OS=Daucus carota OX=4039 GN=RPL23A PE=2 SV=1;sp|O22644|RL23A_FRIAG 60S rib	33478000	30932000	27657000	12062000	10719000	11779000	30419000	32249000	43235000	19800000	17656000	34005000	56655000	73323000	0	0	0	0	6	4	0	0	0	1	1	0	4	4	4	4	4	4	3	3	3	4	4	3	0	0	0	1	1
A0A3B6TJK6;A0A3B6MKF1;A0A3B6K9W5	A0A3B6TJK6;A0A3B6MKF1;A0A3B6K9W5	4565;4565;4565	Ribosomal protein S10 domain-containing protein	4		tr|A0A3B6TJK6|A0A3B6TJK6_WHEAT Ribosomal protein S10 domain-containing protein OS=Triticum aestivum OX=4565 PE=3 SV=1;tr|A0A3B6MKF1|A0A3B6MKF1_WHEAT Ribosomal protein S10 domain-containing protein OS=Triticum aestivum OX=4565 PE=3 SV=1;tr|A0A3B6K9W5|A0A3B6	22379000	24828000	22879000	16420000	14201000	17124000	28567000	48034000	24069000	21667000	30918000	29937000	0	0	0	0	0	0	3	4	0	0	0	0	0	0	3	3	3	3	2	2	3	2	3	2	2	3	0	0	0	0	0
W5I035;Q05761;Q69UI1;P62302	W5I035;Q05761;Q69UI1;P62302	4565;-1;-1;-1	Ribosomal protein S13/S15 N-terminal domain-containing protein; 40S ribosomal protein S13	4	RPS13	tr|W5I035|W5I035_WHEAT Ribosomal protein S13/S15 N-terminal domain-containing protein OS=Triticum aestivum OX=4565 PE=3 SV=1;sp|Q05761|RS13_MAIZE 40S ribosomal protein S13 OS=Zea mays OX=4577 GN=RPS13 PE=2 SV=1;sp|Q69UI1|RS132_ORYSJ 40S ribosomal protein S	31087000	43136000	31512000	14280000	9949800	14579000	45191000	55802000	41029000	19653000	16840000	18147000	0	0	0	0	0	0	4	4	0	0	0	0	0	0	3	3	3	2	2	3	4	3	3	4	3	4	0	0	0	0	0
A0A3B6H402;W5CRM8;P10979;Q99070;A0A3B6EN15	A0A3B6H402;W5CRM8	4565;4565;-1;-1;4565	RRM domain-containing protein	4	TRAES_3BF152900030CFD_c1	tr|A0A3B6H402|A0A3B6H402_WHEAT RRM domain-containing protein OS=Triticum aestivum OX=4565 PE=4 SV=1;tr|W5CRM8|W5CRM8_WHEAT RRM domain-containing protein OS=Triticum aestivum OX=4565 GN=TRAES_3BF152900030CFD_c1 PE=4 SV=1	26610000	31533000	33452000	20869000	13221000	17813000	49434000	38332000	31294000	11512000	14002000	16461000	0	0	0	0	0	0	5	4	0	0	0	0	0	0	3	3	3	2	3	3	3	3	2	4	4	3	0	0	0	0	0
A0A3B6CE87;A0A1D5UPW5	A0A3B6CE87;A0A1D5UPW5	4565;4565	Serine hydroxymethyltransferase	4	CAMPLR22A2D_LOCUS4912	tr|A0A3B6CE87|A0A3B6CE87_WHEAT Serine hydroxymethyltransferase OS=Triticum aestivum OX=4565 PE=3 SV=1;tr|A0A1D5UPW5|A0A1D5UPW5_WHEAT Serine hydroxymethyltransferase OS=Triticum aestivum OX=4565 GN=CAMPLR22A2D_LOCUS4912 PE=3 SV=1	9056200	4159700	9109200	9034900	7295200	6541900	6243900	7643200	6714500	4580300	9235000	6660800	0	0	0	0	0	0	2	3	0	0	0	0	0	0	4	4	3	3	3	3	2	3	4	3	3	3	0	0	0	0	0
A0A3B5Y1D7;A0A3B5ZV64;A0A3B5YZ07	A0A3B5Y1D7;A0A3B5ZV64;A0A3B5YZ07	4565;4565;4565	Serine hydroxymethyltransferase	4		tr|A0A3B5Y1D7|A0A3B5Y1D7_WHEAT Serine hydroxymethyltransferase OS=Triticum aestivum OX=4565 PE=3 SV=1;tr|A0A3B5ZV64|A0A3B5ZV64_WHEAT Serine hydroxymethyltransferase OS=Triticum aestivum OX=4565 PE=3 SV=1;tr|A0A3B5YZ07|A0A3B5YZ07_WHEAT Serine hydroxymethylt	8316100	8950700	7447300	7820600	5570200	5405300	8185800	8727500	6969100	8284100	8353200	7614600	0	0	0	0	0	0	3	3	0	0	0	0	0	0	3	4	3	4	4	4	2	4	2	4	4	3	0	0	0	0	0
A0A3B6TMC9;A0A3B6TNG6;A0A3B6RFT5	A0A3B6TMC9;A0A3B6TNG6;A0A3B6RFT5	4565;4565;4565	SHSP domain-containing protein	4		tr|A0A3B6TMC9|A0A3B6TMC9_WHEAT SHSP domain-containing protein OS=Triticum aestivum OX=4565 PE=3 SV=1;tr|A0A3B6TNG6|A0A3B6TNG6_WHEAT SHSP domain-containing protein OS=Triticum aestivum OX=4565 PE=3 SV=1;tr|A0A3B6RFT5|A0A3B6RFT5_WHEAT SHSP domain-containing	18783000	19808000	20396000	25812000	35277000	45085000	16853000	2667100	12177000	42588000	37675000	50006000	0	0	0	0	0	0	3	2	0	0	0	0	0	0	4	4	4	4	4	4	3	2	4	3	4	3	0	0	0	0	0
A0A3B6HQY4;A0A3B6HNY3;Q9SBB7;Q00445	A0A3B6HQY4;A0A3B6HNY3;Q9SBB7;Q00445	4565;4565;4565;4565	SHSP domain-containing protein	4		tr|A0A3B6HQY4|A0A3B6HQY4_WHEAT SHSP domain-containing protein OS=Triticum aestivum OX=4565 PE=3 SV=1;tr|A0A3B6HNY3|A0A3B6HNY3_WHEAT SHSP domain-containing protein OS=Triticum aestivum OX=4565 PE=3 SV=1;tr|Q9SBB7|Q9SBB7_WHEAT Chloroplast small heat shock pr	12708000	13087000	10113000	21096000	22388000	22439000	7121800	8373800	11694000	28311000	29713000	32963000	0	0	0	0	0	0	4	2	0	0	0	0	0	0	3	2	2	3	3	3	2	3	3	4	3	4	0	0	0	0	0
W5CVF8;A0A3B6GNZ4;A0A1D5WXA1;A0A3B6GRY2;A0A3B6ED29;A0A077RQH1;A0A077RX64;Q94KM0;A0A3B6JJG2;A0A3B6GSJ9;A0A3B6JIZ5;A0A3B6SLN9;A0A077RWR2;A0A077RQG8;A0A3B6FI18	W5CVF8;A0A3B6GNZ4;A0A1D5WXA1;A0A3B6GRY2;A0A3B6ED29;A0A077RQH1;A0A077RX64;Q94KM0;A0A3B6JJG2	4565;4565;4565;4565;4565;4565;4565;4565;4565;4565;4565;4565;4565;4565;4565	SHSP domain-containing protein	4	TRAES_3BF066700100CFD_c1	tr|W5CVF8|W5CVF8_WHEAT SHSP domain-containing protein OS=Triticum aestivum OX=4565 GN=TRAES_3BF066700100CFD_c1 PE=3 SV=1;tr|A0A3B6GNZ4|A0A3B6GNZ4_WHEAT SHSP domain-containing protein OS=Triticum aestivum OX=4565 PE=3 SV=1;tr|A0A1D5WXA1|A0A1D5WXA1_WHEAT SHS	35357000	35200000	27119000	57232000	39861000	40835000	34811000	28010000	33356000	50716000	60604000	57180000	0	0	0	0	0	0	15	1	0	0	0	0	0	0	2	2	2	4	3	4	1	1	2	2	3	3	0	0	0	0	0
A0A3B6HNC1	A0A3B6HNC1	4565	SMP domain-containing protein	4		tr|A0A3B6HNC1|A0A3B6HNC1_WHEAT SMP domain-containing protein OS=Triticum aestivum OX=4565 PE=3 SV=1	0	6509400	2683700	14764000	31416000	26408000	0	969350	0	11321000	9115400	4903100	0	0	0	0	0	0	1	4	0	0	0	0	0	0	0	2	1	3	4	4	0	1	0	3	4	3	0	0	0	0	0
A0A3B6LFE7	A0A3B6LFE7	4565	SMP domain-containing protein	4		tr|A0A3B6LFE7|A0A3B6LFE7_WHEAT SMP domain-containing protein OS=Triticum aestivum OX=4565 PE=3 SV=1	0	0	0	9457300	7288700	7830400	0	0	0	5707900	6021900	7050800	0	0	0	0	0	0	1	4	0	0	0	0	0	0	0	0	0	4	4	4	0	0	0	2	2	2	0	0	0	0	0
A0A3B6KMM5	A0A3B6KMM5	4565	SMP domain-containing protein	4		tr|A0A3B6KMM5|A0A3B6KMM5_WHEAT SMP domain-containing protein OS=Triticum aestivum OX=4565 PE=3 SV=1	1918800	0	0	138030000	59197000	65476000	0	0	0	76709000	86398000	41878000	0	0	0	0	0	0	1	3	0	0	0	0	0	0	1	0	0	4	4	4	0	0	0	4	4	4	0	0	0	0	0
A0A3B6KBL0	A0A3B6KBL0	4565	SMP domain-containing protein	4		tr|A0A3B6KBL0|A0A3B6KBL0_WHEAT SMP domain-containing protein OS=Triticum aestivum OX=4565 PE=3 SV=1	777890	0	0	19671000	8993000	9329400	0	0	0	2073500	5365300	1569600	0	0	0	0	0	0	1	3	0	0	0	0	0	0	1	0	1	3	2	2	0	0	0	2	2	2	0	0	0	0	0
P31922;A0A3B6REV7;A0A3B6TB41;A0A3B6SER7;P30298;P04712;Q01390;P49039;P13708;O65026;P31926;P49034;P49037;P10691	P31922;A0A3B6REV7;A0A3B6TB41;A0A3B6SER7;P30298	-1;4565;4565;4565;-1;-1;-1;-1;-1;-1;-1;-1;-1;-1	Sucrose synthase 1; Sucrose synthase	4	SS1	sp|P31922|SUS1_HORVU Sucrose synthase 1 OS=Hordeum vulgare OX=4513 GN=SS1 PE=1 SV=1;tr|A0A3B6REV7|A0A3B6REV7_WHEAT Sucrose synthase OS=Triticum aestivum OX=4565 PE=3 SV=1;tr|A0A3B6TB41|A0A3B6TB41_WHEAT Sucrose synthase OS=Triticum aestivum OX=4565 PE=3 SV=	29141000	18295000	14683000	2051300	2681800	1574100	6289000	12954000	12533000	41331000	36075000	43649000	0	0	0	0	0	0	14	3	0	0	0	0	0	0	3	3	2	1	4	2	3	3	3	4	4	3	0	0	0	0	0
H9NAV6;A0A3B6ASA5	H9NAV6;A0A3B6ASA5	4565;4565	Superoxide dismutase [Cu-Zn]	4	CAMPLR22A2D_LOCUS1074	tr|H9NAV6|H9NAV6_WHEAT Superoxide dismutase [Cu-Zn] OS=Triticum aestivum OX=4565 GN=CAMPLR22A2D_LOCUS1074 PE=2 SV=1;tr|A0A3B6ASA5|A0A3B6ASA5_WHEAT Superoxide dismutase [Cu-Zn] OS=Triticum aestivum OX=4565 PE=3 SV=1	117130000	64754000	137910000	38343000	93005000	62239000	134700000	184400000	103030000	122680000	88698000	66517000	17716000	0	0	0	0	0	2	4	0	0	0	1	0	0	3	2	3	4	4	3	2	3	2	4	4	2	0	0	0	1	0
Q9M5G3	Q9M5G3	-1	Translationally-controlled tumor protein homolog	4	TCTP	sp|Q9M5G3|TCTP_HORVU Translationally-controlled tumor protein homolog OS=Hordeum vulgare OX=4513 GN=TCTP PE=2 SV=2	6104600	5349700	6185600	3094900	6033100	2205600	8808900	16446000	5339000	9302000	11930000	2971800	0	0	0	0	0	0	1	1	0	0	0	0	0	0	4	3	3	2	2	2	3	4	3	4	4	3	0	0	0	0	0
A0A3B5Z3R9	A0A3B5Z3R9	4565	Uncharacterized protein	4		tr|A0A3B5Z3R9|A0A3B5Z3R9_WHEAT Uncharacterized protein OS=Triticum aestivum OX=4565 PE=3 SV=1	11371000	20597000	10805000	24952000	24777000	39722000	16120000	1970600	8653800	4095900	4102200	8091600	0	0	0	0	0	0	1	4	0	0	0	0	0	0	2	4	2	4	3	4	2	1	2	2	2	3	0	0	0	0	0
A0A3B5ZVX4;A0A3B5YZK0	A0A3B5ZVX4	4565;4565	Uncharacterized protein	4		tr|A0A3B5ZVX4|A0A3B5ZVX4_WHEAT Uncharacterized protein OS=Triticum aestivum OX=4565 PE=4 SV=1	11097000	10315000	10920000	17490000	19649000	27623000	31844000	21208000	15822000	6952800	4582300	9351200	0	0	0	0	0	0	2	4	0	0	0	0	0	0	2	2	2	3	4	4	3	2	3	3	2	3	0	0	0	0	0
A0A3B6LNN9	A0A3B6LNN9	4565	Uncharacterized protein	4		tr|A0A3B6LNN9|A0A3B6LNN9_WHEAT Uncharacterized protein OS=Triticum aestivum OX=4565 PE=4 SV=1	7056600	6872900	6701900	10590000	8918900	7824700	0	0	2616800	11028000	8672800	9538200	0	0	0	0	0	0	1	4	0	0	0	0	0	0	2	2	2	3	3	4	0	0	1	3	4	3	0	0	0	0	0
A0A3B6RNX6;A0A3B6TNZ4;A0A3B6SHJ3	A0A3B6RNX6;A0A3B6TNZ4;A0A3B6SHJ3	4565;4565;4565	Uncharacterized protein	4		tr|A0A3B6RNX6|A0A3B6RNX6_WHEAT Uncharacterized protein OS=Triticum aestivum OX=4565 PE=3 SV=1;tr|A0A3B6TNZ4|A0A3B6TNZ4_WHEAT Uncharacterized protein OS=Triticum aestivum OX=4565 PE=3 SV=1;tr|A0A3B6SHJ3|A0A3B6SHJ3_WHEAT Uncharacterized protein OS=Triticum a	6644600	7437900	6382400	7023300	5138200	4246500	6014900	6183900	5971200	10192000	10446000	14242000	0	0	0	0	0	0	3	4	0	0	0	0	0	0	2	1	2	3	3	2	2	2	2	2	2	1	0	0	0	0	0
A0A3B6EPI0;A0A3B6FWB2;A0A3B6H4Q3	A0A3B6EPI0;A0A3B6FWB2;A0A3B6H4Q3	4565;4565;4565	Uncharacterized protein	4		tr|A0A3B6EPI0|A0A3B6EPI0_WHEAT Uncharacterized protein OS=Triticum aestivum OX=4565 PE=4 SV=1;tr|A0A3B6FWB2|A0A3B6FWB2_WHEAT Uncharacterized protein OS=Triticum aestivum OX=4565 PE=4 SV=1;tr|A0A3B6H4Q3|A0A3B6H4Q3_WHEAT Uncharacterized protein OS=Triticum a	3425600	3551400	4187600	21402000	22285000	24809000	1620200	2083200	2325200	6379500	5468400	3452000	0	0	0	0	0	0	3	4	0	0	0	0	0	0	1	1	1	4	4	4	2	2	3	4	3	3	0	0	0	0	0
A0A3B6B5W8;A0A3B6DJ83;A0A3B6CCK4	A0A3B6B5W8;A0A3B6DJ83;A0A3B6CCK4	4565;4565;4565	Uncharacterized protein	4		tr|A0A3B6B5W8|A0A3B6B5W8_WHEAT Uncharacterized protein OS=Triticum aestivum OX=4565 PE=3 SV=1;tr|A0A3B6DJ83|A0A3B6DJ83_WHEAT Uncharacterized protein OS=Triticum aestivum OX=4565 PE=3 SV=1;tr|A0A3B6CCK4|A0A3B6CCK4_WHEAT Uncharacterized protein OS=Triticum a	2912100	1692100	7187200	8862200	13045000	23667000	3865600	2881000	19865000	7167100	11245000	17037000	0	0	0	0	0	0	3	4	0	0	0	0	0	0	3	3	3	4	4	4	3	2	3	4	3	4	0	0	0	0	0
A0A3B6EIX7	A0A3B6EIX7	4565	Uncharacterized protein	4		tr|A0A3B6EIX7|A0A3B6EIX7_WHEAT Uncharacterized protein OS=Triticum aestivum OX=4565 PE=3 SV=1	5353500	8146000	5435100	18207000	16582000	7800000	4015500	5278700	8823300	7490500	14373000	26693000	6503700	0	0	0	0	0	1	3	0	0	0	1	0	0	3	2	3	2	4	4	3	2	2	2	3	1	0	0	0	0	0
A0A3B6I2A6;A0A3B6RB72;A0A3B6TBW8;Q43831;P08927;Q9LJE4;C0Z361;P21240;A0A3B6PFN0;B8FM86;P21241	A0A3B6I2A6;A0A3B6RB72;A0A3B6TBW8;Q43831;P08927;Q9LJE4;C0Z361;P21240	4565;4565;4565;-1;-1;-1;-1;-1;4565;-1;-1	Uncharacterized protein	4		tr|A0A3B6I2A6|A0A3B6I2A6_WHEAT Uncharacterized protein OS=Triticum aestivum OX=4565 PE=3 SV=1;tr|A0A3B6RB72|A0A3B6RB72_WHEAT Uncharacterized protein OS=Triticum aestivum OX=4565 PE=3 SV=1;tr|A0A3B6TBW8|A0A3B6TBW8_WHEAT Uncharacterized protein OS=Triticum a	5956800	7386500	5216100	5675800	4571200	4831300	8077500	10089000	13131000	12445000	17533000	10316000	16483000	0	8002100	0	0	0	11	2	0	0	0	1	0	1	3	3	3	3	4	3	1	4	1	3	4	2	0	0	0	0	0
A0A3B6MQK1	A0A3B6MQK1	4565	Uncharacterized protein	4		tr|A0A3B6MQK1|A0A3B6MQK1_WHEAT Uncharacterized protein OS=Triticum aestivum OX=4565 PE=3 SV=1	2335400	0	0	11552000	6839400	6517800	0	2115700	4338100	5104200	5055500	7223700	0	0	5863800	0	0	0	1	2	0	0	0	0	0	1	1	0	1	3	2	2	0	1	3	2	3	2	0	0	0	0	0
A0A3B5YWB5	A0A3B5YWB5	4565	Uncharacterized protein	4		tr|A0A3B5YWB5|A0A3B5YWB5_WHEAT Uncharacterized protein OS=Triticum aestivum OX=4565 PE=4 SV=1	28420000	38024000	30204000	73550000	57932000	52761000	33064000	22432000	24305000	14809000	11474000	17277000	0	0	0	0	0	0	1	2	0	0	0	0	0	0	4	2	4	4	4	4	4	4	4	4	4	3	0	0	0	0	0
A0A3B6B8S2;A0A1D5US94	A0A3B6B8S2;A0A1D5US94	4565;4565	Uncharacterized protein; Genome assembly, chromosome: II	4	CAMPLR22A2D_LOCUS5496	tr|A0A3B6B8S2|A0A3B6B8S2_WHEAT Uncharacterized protein OS=Triticum aestivum OX=4565 PE=4 SV=1;tr|A0A1D5US94|A0A1D5US94_WHEAT Genome assembly, chromosome: II OS=Triticum aestivum OX=4565 GN=CAMPLR22A2D_LOCUS5496 PE=4 SV=1	1234500	1526300	1140500	10509000	5035800	7718300	0	0	0	1121300	1192800	1337100	0	0	0	0	0	0	2	4	0	0	0	0	0	0	2	1	1	2	4	3	0	0	0	3	1	2	0	0	0	0	0
A0A3B6JED4;A0A3B6IMR5;A0A3B6HZD9	A0A3B6JED4;A0A3B6IMR5;A0A3B6HZD9	4565;4565;4565	VOC domain-containing protein	4		tr|A0A3B6JED4|A0A3B6JED4_WHEAT VOC domain-containing protein OS=Triticum aestivum OX=4565 PE=4 SV=1;tr|A0A3B6IMR5|A0A3B6IMR5_WHEAT VOC domain-containing protein OS=Triticum aestivum OX=4565 PE=4 SV=1;tr|A0A3B6HZD9|A0A3B6HZD9_WHEAT VOC domain-containing pro	48837000	87340000	59688000	36954000	74351000	24138000	51893000	112170000	58358000	54631000	74031000	59808000	0	0	0	0	0	0	3	4	0	0	0	0	0	0	3	1	2	4	4	4	3	2	2	4	3	2	0	0	0	0	0
A0A3B6IS82	A0A3B6IS82	4565	VOC domain-containing protein	4		tr|A0A3B6IS82|A0A3B6IS82_WHEAT VOC domain-containing protein OS=Triticum aestivum OX=4565 PE=4 SV=1	16600000	20174000	12832000	37615000	19182000	23272000	12556000	27358000	13439000	14378000	12342000	11607000	0	0	0	0	0	0	1	2	0	0	0	0	0	0	3	4	3	4	4	4	2	2	1	2	2	2	0	0	0	0	0
A0A3B6GU21;A0A3B6ED63	A0A3B6GU21;A0A3B6ED63	4565;4565	Water stress and hypersensitive response domain-containing protein	4		tr|A0A3B6GU21|A0A3B6GU21_WHEAT Water stress and hypersensitive response domain-containing protein OS=Triticum aestivum OX=4565 PE=3 SV=1;tr|A0A3B6ED63|A0A3B6ED63_WHEAT Water stress and hypersensitive response domain-containing protein OS=Triticum aestivum	10979000	3497900	8745300	34167000	16154000	16291000	2120200	9878800	10662000	13882000	9253300	0	0	0	0	0	0	0	2	4	0	0	0	0	0	0	3	2	3	2	3	4	2	3	2	3	3	0	0	0	0	0	0
A0A3B6EQ46;A0A3B6H0Q3;A0A3B6FZU6	A0A3B6EQ46;A0A3B6H0Q3;A0A3B6FZU6	4565;4565;4565	111Peptidase A1 domain-containing protein	3		tr|A0A3B6EQ46|A0A3B6EQ46_WHEAT Peptidase A1 domain-containing protein OS=Triticum aestivum OX=4565 PE=3 SV=1;tr|A0A3B6H0Q3|A0A3B6H0Q3_WHEAT Peptidase A1 domain-containing protein OS=Triticum aestivum OX=4565 PE=3 SV=1;tr|A0A3B6FZU6|A0A3B6FZU6_WHEAT Peptida	27896000	8922800	26429000	0	0	0	4927000	7114900	6608300	1909000	5037800	0	0	0	0	0	0	0	3	3	0	0	0	0	0	0	3	3	3	0	0	0	2	3	3	1	1	0	0	0	0	0	0
A0A3B6FG58;A0A3B6EBI2;A0A3B6GKE8	A0A3B6FG58;A0A3B6EBI2	4565;4565;4565	111Peptidase A1 domain-containing protein	3		tr|A0A3B6FG58|A0A3B6FG58_WHEAT Peptidase A1 domain-containing protein OS=Triticum aestivum OX=4565 PE=3 SV=1;tr|A0A3B6EBI2|A0A3B6EBI2_WHEAT Peptidase A1 domain-containing protein OS=Triticum aestivum OX=4565 PE=3 SV=1	22527000	53112000	36362000	3291500	944350	811550	65040000	61248000	14916000	1494100	1704000	2128100	0	0	0	0	0	0	3	1	0	0	0	0	0	0	3	3	3	1	1	1	3	3	3	1	2	2	0	0	0	0	0
P08819;A0A3B5YSY9;A0A3B5ZPT5;A0A3B5XVG1;P08818;A0A3B6GST8;A0A077RXY9;A0A3B6ELL9	P08819;A0A3B5YSY9;A0A3B5ZPT5;A0A3B5XVG1;P08818	4565;4565;4565;4565;-1;4565;4565;4565	111Serine carboxypeptidase 2; Carboxypeptidase	3	CBP2	sp|P08819|CBP2_WHEAT Serine carboxypeptidase 2 OS=Triticum aestivum OX=4565 GN=CBP2 PE=1 SV=2;tr|A0A3B5YSY9|A0A3B5YSY9_WHEAT Carboxypeptidase OS=Triticum aestivum OX=4565 PE=3 SV=1;tr|A0A3B5ZPT5|A0A3B5ZPT5_WHEAT Carboxypeptidase OS=Triticum aestivum OX=456	15064000	7718900	14910000	4372600	8155800	8470600	29646000	20226000	24370000	18862000	9435800	18285000	0	0	0	0	0	0	8	3	0	0	0	0	0	0	2	2	2	2	3	3	2	2	3	2	2	2	0	0	0	0	0
Q2F637;Q26537	Q2F637	-1;-1	14-3-3 protein zeta	3	14-3-3zeta	sp|Q2F637|1433Z_BOMMO 14-3-3 protein zeta OS=Bombyx mori OX=7091 GN=14-3-3zeta PE=2 SV=2	10032000	12646000	13735000	0	0	0	11626000	6540100	8376900	0	0	0	0	0	0	0	0	0	2	2	0	0	0	0	0	0	3	3	3	0	0	0	3	2	2	0	0	0	0	0	0	0	0
A0A3B6H4R5;A0A3B6ENW8;A0A077RU01;Q0JMH0	A0A3B6H4R5;A0A3B6ENW8;A0A077RU01;Q0JMH0	4565;4565;4565;-1	2-hydroxyacyl-CoA lyase	3		tr|A0A3B6H4R5|A0A3B6H4R5_WHEAT 2-hydroxyacyl-CoA lyase OS=Triticum aestivum OX=4565 PE=3 SV=1;tr|A0A3B6ENW8|A0A3B6ENW8_WHEAT 2-hydroxyacyl-CoA lyase OS=Triticum aestivum OX=4565 PE=3 SV=1;tr|A0A077RU01|A0A077RU01_WHEAT 2-hydroxyacyl-CoA lyase OS=Triticum a	1574900	902020	1845400	1120400	1294500	949910	695080	975850	1604600	2241500	4667000	3659500	0	0	0	0	0	0	4	3	0	0	0	0	0	0	2	2	2	2	3	2	1	2	1	3	3	2	0	0	0	0	0
Q9SIV2;A0A3B6QDH8;A0A3B6NM78;A0A3B6PII1;Q6XJG8;Q7S8R8;P87048	Q9SIV2;A0A3B6QDH8;A0A3B6NM78;A0A3B6PII1;Q6XJG8	-1;4565;4565;4565;-1;-1;-1	26S proteasome non-ATPase regulatory subunit 2 homolog A; 26S proteasome non-ATPase regulatory subunit 2 homolog	3	RPN1A	sp|Q9SIV2|PSD2A_ARATH 26S proteasome non-ATPase regulatory subunit 2 homolog A OS=Arabidopsis thaliana OX=3702 GN=RPN1A PE=1 SV=2;tr|A0A3B6QDH8|A0A3B6QDH8_WHEAT 26S proteasome non-ATPase regulatory subunit 2 homolog OS=Triticum aestivum OX=4565 PE=3 SV=1;t	8896400	9914300	5228400	2789900	3632900	3341700	10647000	10700000	3661700	4970600	3384900	5856800	0	0	0	0	0	0	7	3	0	0	0	0	0	0	1	1	1	2	3	3	2	3	1	3	3	2	0	0	0	0	0
G0Z6F1;A0A3B5ZV55;A0A3B5Y1D2	G0Z6F1;A0A3B5ZV55;A0A3B5Y1D2	4565;4565;4565	26s proteasome non-ATPase regulatory subunit; MPN domain-containing protein	3	TRAES_3BF102700120CFD_c1	tr|G0Z6F1|G0Z6F1_WHEAT 26s proteasome non-ATPase regulatory subunit OS=Triticum aestivum OX=4565 GN=TRAES_3BF102700120CFD_c1 PE=2 SV=1;tr|A0A3B5ZV55|A0A3B5ZV55_WHEAT MPN domain-containing protein OS=Triticum aestivum OX=4565 PE=4 SV=1;tr|A0A3B5Y1D2|A0A3B5Y	3843100	7576400	4665400	2757200	2502300	2001100	5330000	6148400	6728700	2393700	2756600	2675300	0	0	0	0	0	0	3	2	0	0	0	0	0	0	2	1	1	1	2	2	1	1	1	1	3	2	0	0	0	0	0
A0A3B6TTR2;A0A3B6SJ58;A0A3B6RMI0	A0A3B6TTR2;A0A3B6SJ58;A0A3B6RMI0	4565;4565;4565	3-hydroxyisobutyryl-CoA hydrolase	3		tr|A0A3B6TTR2|A0A3B6TTR2_WHEAT 3-hydroxyisobutyryl-CoA hydrolase OS=Triticum aestivum OX=4565 PE=3 SV=1;tr|A0A3B6SJ58|A0A3B6SJ58_WHEAT 3-hydroxyisobutyryl-CoA hydrolase OS=Triticum aestivum OX=4565 PE=3 SV=1;tr|A0A3B6RMI0|A0A3B6RMI0_WHEAT 3-hydroxyisobutyr	6113300	8421000	6246600	6152900	7501200	3905300	11536000	14061000	9657600	3795500	5649900	9664500	18424000	0	18387000	0	0	0	3	3	0	0	0	1	0	1	2	2	2	3	1	3	2	1	2	3	3	3	0	0	0	1	0
P0DKK9;P0DKK8;W5BSX7;W5AUH7	P0DKK9;P0DKK8;W5BSX7;W5AUH7	-1;-1;4565;4565	40S ribosomal protein S10-2; 40S ribosomal protein S10-1	3	RPS10-2;RPS10-1	sp|P0DKK9|RS10B_ORYSJ 40S ribosomal protein S10-2 OS=Oryza sativa subsp. japonica OX=39947 GN=RPS10-2 PE=2 SV=1;sp|P0DKK8|RS10A_ORYSJ 40S ribosomal protein S10-1 OS=Oryza sativa subsp. japonica OX=39947 GN=RPS10-1 PE=2 SV=1;tr|W5BSX7|W5BSX7_WHEAT Genome as	14170000	12873000	12293000	11559000	11323000	15315000	16419000	20014000	18618000	12105000	12374000	12094000	0	0	0	0	0	0	4	3	0	0	0	0	0	0	1	1	1	2	2	2	1	2	1	2	2	2	0	0	0	0	0
A0A0C4BJ86;W5EL62;A0A3B6FEG0;A0A3B6BY95;A0A3B6ISR9	A0A0C4BJ86;W5EL62;A0A3B6FEG0;A0A3B6BY95	4565;4565;4565;4565;4565	40S ribosomal protein S21	3		tr|A0A0C4BJ86|A0A0C4BJ86_WHEAT 40S ribosomal protein S21 OS=Triticum aestivum OX=4565 PE=3 SV=1;tr|W5EL62|W5EL62_WHEAT 40S ribosomal protein S21 OS=Triticum aestivum OX=4565 PE=3 SV=1;tr|A0A3B6FEG0|A0A3B6FEG0_WHEAT 40S ribosomal protein S21 OS=Triticum aes	11436000	6878300	11612000	7616700	5221200	6605700	5397700	16843000	6978900	6992800	6643100	2243100	0	0	0	0	0	0	5	3	0	0	0	0	0	0	3	3	2	3	3	3	1	2	2	2	2	2	0	0	0	0	0
A0A3B6RHV8;A0A1D6DK86	A0A3B6RHV8;A0A1D6DK86	4565;4565	40S ribosomal protein S24	3		tr|A0A3B6RHV8|A0A3B6RHV8_WHEAT 40S ribosomal protein S24 OS=Triticum aestivum OX=4565 PE=3 SV=1;tr|A0A1D6DK86|A0A1D6DK86_WHEAT 40S ribosomal protein S24 OS=Triticum aestivum OX=4565 PE=3 SV=1	15059000	13221000	10209000	16217000	14317000	7859800	18129000	27527000	13498000	10443000	9729900	6210200	0	0	0	0	0	0	2	2	0	0	0	0	0	0	3	3	1	3	3	3	3	2	2	3	3	3	0	0	0	0	0
A0A3B6SS55;W5EP45;A0A3B6I211;A0A3B6B2P8	A0A3B6SS55;W5EP45;A0A3B6I211;A0A3B6B2P8	4565;4565;4565;4565	40S ribosomal protein S25	3		tr|A0A3B6SS55|A0A3B6SS55_WHEAT 40S ribosomal protein S25 OS=Triticum aestivum OX=4565 PE=3 SV=1;tr|W5EP45|W5EP45_WHEAT 40S ribosomal protein S25 OS=Triticum aestivum OX=4565 PE=3 SV=1;tr|A0A3B6I211|A0A3B6I211_WHEAT 40S ribosomal protein S25 OS=Triticum aes	7156300	5561000	10599000	11378000	5474100	4735400	6713300	6734400	12183000	10647000	8013000	9053900	0	0	0	0	0	0	4	3	0	0	0	0	0	0	2	2	2	3	2	2	3	3	3	2	3	2	0	0	0	0	0
Q2QLY5;Q2QLY4;Q42662;Q42699;P93263;Q9SRV5;O50008	Q2QLY5;Q2QLY4	-1;-1;-1;-1;-1;-1;-1	5-methyltetrahydropteroyltriglutamate--homocysteine methyltransferase 1	3	Os12g0623900	sp|Q2QLY5|METE1_ORYSJ 5-methyltetrahydropteroyltriglutamate--homocysteine methyltransferase 1 OS=Oryza sativa subsp. japonica OX=39947 GN=Os12g0623900 PE=2 SV=1;sp|Q2QLY4|METE2_ORYSJ 5-methyltetrahydropteroyltriglutamate--homocysteine methyltransferase 2 O	74114000	0	0	0	52023000	68096000	0	67666000	64984000	61502000	59354000	63702000	0	0	0	0	0	0	7	1	0	0	0	0	0	1	2	1	1	1	2	2	1	2	2	2	2	2	0	0	0	0	0
A0A3B5XUY8;A0A3B5XVX5;A0A3B5XUN1	A0A3B5XUY8;A0A3B5XVX5;A0A3B5XUN1	4565;4565;4565	AAI domain-containing protein	3		tr|A0A3B5XUY8|A0A3B5XUY8_WHEAT AAI domain-containing protein OS=Triticum aestivum OX=4565 PE=4 SV=1;tr|A0A3B5XVX5|A0A3B5XVX5_WHEAT AAI domain-containing protein OS=Triticum aestivum OX=4565 PE=4 SV=1;tr|A0A3B5XUN1|A0A3B5XUN1_WHEAT Bifunctional inhibitor/pl	616980000	898530000	548640000	929820000	530620000	1390100000	546730000	408980000	389700000	449560000	527950000	1143500000	0	0	0	0	0	0	3	1	0	0	0	0	0	0	2	2	2	2	2	2	1	1	1	3	2	2	0	0	0	0	0
A0A3B6N2S9;A0A3B6I1K9;A0A3B6LX28;A0A3B6N040;A0A3B6H3K4;A0A3B6FIJ4;A0A3B6ES79;A0A077RF64	A0A3B6N2S9;A0A3B6I1K9;A0A3B6LX28;A0A3B6N040	4565;4565;4565;4565;4565;4565;4565;4565	AB hydrolase-1 domain-containing protein	3		tr|A0A3B6N2S9|A0A3B6N2S9_WHEAT AB hydrolase-1 domain-containing protein OS=Triticum aestivum OX=4565 PE=4 SV=1;tr|A0A3B6I1K9|A0A3B6I1K9_WHEAT AB hydrolase-1 domain-containing protein OS=Triticum aestivum OX=4565 PE=4 SV=1;tr|A0A3B6LX28|A0A3B6LX28_WHEAT AB	3908900	5767000	2125500	11663000	9382200	11993000	3672000	3968000	3741100	3834300	5404900	8006400	0	0	0	0	0	0	8	3	0	0	0	0	0	0	1	2	2	2	3	3	1	1	1	3	3	2	0	0	0	0	0
A0A1D6D5I2;Q39779;P57752	A0A1D6D5I2	4565;-1;-1	ACB domain-containing protein	3		tr|A0A1D6D5I2|A0A1D6D5I2_WHEAT ACB domain-containing protein OS=Triticum aestivum OX=4565 PE=3 SV=1	7255400	8811100	6993700	6879100	7243400	8956900	11952000	10225000	8896600	7732600	5018300	7454000	0	0	0	0	0	0	3	2	0	0	0	0	0	0	3	2	3	3	3	3	2	2	2	2	3	2	0	0	0	0	0
A0A3B6LV66;A0A3B6MZL4;A0A3B6KQ21	A0A3B6LV66;A0A3B6MZL4;A0A3B6KQ21	4565;4565;4565	ADF-H domain-containing protein	3		tr|A0A3B6LV66|A0A3B6LV66_WHEAT ADF-H domain-containing protein OS=Triticum aestivum OX=4565 PE=3 SV=1;tr|A0A3B6MZL4|A0A3B6MZL4_WHEAT ADF-H domain-containing protein OS=Triticum aestivum OX=4565 PE=3 SV=1;tr|A0A3B6KQ21|A0A3B6KQ21_WHEAT ADF-H domain-containi	2505500	0	2530800	2646700	1804800	601920	4273000	2800200	2901200	6210400	3749300	4949400	0	0	0	0	0	0	3	3	0	0	0	0	0	0	2	0	2	2	1	1	1	1	1	3	3	2	0	0	0	0	0
A0A1D5YM85;W5FWW5;W5FER5	A0A1D5YM85;W5FWW5;W5FER5	4565;4565;4565	alanine transaminase	3	TaAQsd1;TaCQsd1	tr|A0A1D5YM85|A0A1D5YM85_WHEAT alanine transaminase OS=Triticum aestivum OX=4565 GN=TaAQsd1 PE=3 SV=1;tr|W5FWW5|W5FWW5_WHEAT alanine transaminase OS=Triticum aestivum OX=4565 GN=TaCQsd1 PE=2 SV=1;tr|W5FER5|W5FER5_WHEAT alanine transaminase OS=Triticum aest	3726800	4752400	4369800	4094500	2687400	3417400	6408300	10814000	0	4750600	4761600	4259600	0	0	0	0	0	0	3	3	0	0	0	0	0	0	3	2	2	3	2	3	1	1	0	1	1	3	0	0	0	0	0
A0A3B6RFJ8;A0A3B6SA59	A0A3B6RFJ8	4565;4565	Annexin	3		tr|A0A3B6RFJ8|A0A3B6RFJ8_WHEAT Annexin OS=Triticum aestivum OX=4565 PE=3 SV=1	3757900	3871200	4074300	7964600	5984700	5229100	4326900	4268900	4798800	5150300	7834600	4607600	0	0	0	0	0	0	2	1	0	0	0	0	0	0	1	1	2	3	3	2	2	1	1	1	2	1	0	0	0	0	0
A0A3B6NJ31;A0A3B6Q8Z9;A0A3B6THT8;A0A3B6SN10;A0A3B6RIH1;A0A3B6PG68	A0A3B6NJ31;A0A3B6Q8Z9;A0A3B6THT8;A0A3B6SN10;A0A3B6RIH1;A0A3B6PG68	4565;4565;4565;4565;4565;4565	Aspartate aminotransferase	3		tr|A0A3B6NJ31|A0A3B6NJ31_WHEAT Aspartate aminotransferase OS=Triticum aestivum OX=4565 PE=3 SV=1;tr|A0A3B6Q8Z9|A0A3B6Q8Z9_WHEAT Aspartate aminotransferase OS=Triticum aestivum OX=4565 PE=3 SV=1;tr|A0A3B6THT8|A0A3B6THT8_WHEAT Aspartate aminotransferase OS=T	4101400	0	0	9871000	7054000	9681400	10406000	8015000	9688100	10714000	12146000	12972000	0	0	0	0	0	0	6	3	0	0	0	0	0	0	1	0	0	2	2	2	1	1	1	3	3	2	0	0	0	0	0
A0A3B6TIW5;A0A3B6SPA2;A0A3B6RJT9;A0A3B6EF27;A0A3B6FPH1;Q93VT8;Q9FGX1;Q9C522	A0A3B6TIW5;A0A3B6SPA2;A0A3B6RJT9;A0A3B6EF27;A0A3B6FPH1;Q93VT8;Q9FGX1;Q9C522	4565;4565;4565;4565;4565;-1;-1;-1	ATP citrate synthase	3		tr|A0A3B6TIW5|A0A3B6TIW5_WHEAT ATP citrate synthase OS=Triticum aestivum OX=4565 PE=4 SV=1;tr|A0A3B6SPA2|A0A3B6SPA2_WHEAT ATP citrate synthase OS=Triticum aestivum OX=4565 PE=4 SV=1;tr|A0A3B6RJT9|A0A3B6RJT9_WHEAT ATP citrate synthase OS=Triticum aestivum O	2245100	7043000	2757700	0	1941400	0	4059600	5442800	5102800	2987400	2743500	0	32706000	0	19120000	0	0	0	8	3	0	0	0	1	0	2	1	1	1	2	1	1	1	3	2	1	2	0	0	0	0	1	0
Q2A784;P0CZ10;A0A3B6I494	Q2A784;P0CZ10;A0A3B6I494	-1;-1;4565	Avenin-like a1; Avenin-like a6	3	AVNLA	sp|Q2A784|AVLA1_WHEAT Avenin-like a1 OS=Triticum aestivum OX=4565 GN=AVNLA PE=2 SV=1;sp|P0CZ10|AVLA6_WHEAT Avenin-like a6 OS=Triticum aestivum OX=4565 PE=3 SV=1;tr|A0A3B6I494|A0A3B6I494_WHEAT Bifunctional inhibitor/plant lipid transfer protein/seed storage	50505000	41125000	48307000	191240000	127940000	134740000	19522000	39293000	23949000	100560000	99230000	90959000	0	0	0	0	0	0	3	3	0	0	0	0	0	0	2	2	2	3	3	3	2	2	2	3	3	3	0	0	0	0	0
Q9FRV0	Q9FRV0	-1	Basic endochitinase C	3	rscc	sp|Q9FRV0|CHIC_SECCE Basic endochitinase C OS=Secale cereale OX=4550 GN=rscc PE=1 SV=1	58600000	0	21662000	1681900	1861300	2706700	541420	2500100	1098000	80904000	156390000	23431000	0	0	0	0	0	0	1	3	0	0	0	0	0	0	1	0	1	2	1	2	1	1	1	3	3	2	0	0	0	0	0
A0A3B6PE52	A0A3B6PE52	4565	Bifunctional inhibitor/plant lipid transfer protein/seed storage helical domain-containing protein	3		tr|A0A3B6PE52|A0A3B6PE52_WHEAT Bifunctional inhibitor/plant lipid transfer protein/seed storage helical domain-containing protein OS=Triticum aestivum OX=4565 PE=3 SV=1	264030000	230090000	232380000	24349000	14820000	18047000	44197000	39499000	37519000	579180000	648230000	757750000	0	0	0	0	0	0	1	3	0	0	0	0	0	0	3	3	2	3	3	3	2	3	2	3	3	3	0	0	0	0	0
A0A3B6JR20;P11643	A0A3B6JR20	4565;-1	Bifunctional inhibitor/plant lipid transfer protein/seed storage helical domain-containing protein	3		tr|A0A3B6JR20|A0A3B6JR20_WHEAT Bifunctional inhibitor/plant lipid transfer protein/seed storage helical domain-containing protein OS=Triticum aestivum OX=4565 PE=3 SV=1	154390000	217060000	162600000	248590000	107450000	151700000	75991000	58928000	63786000	104480000	111560000	129150000	0	0	0	0	0	0	2	3	0	0	0	0	0	0	1	2	1	2	3	3	1	1	1	1	3	2	0	0	0	0	0
A0A3B6CCF4;A0A3B6B426;A0A3B6CEX6;A0A3B6CCK8;A0A3B6DMN6	A0A3B6CCF4	4565;4565;4565;4565;4565	Bifunctional inhibitor/plant lipid transfer protein/seed storage helical domain-containing protein	3		tr|A0A3B6CCF4|A0A3B6CCF4_WHEAT Bifunctional inhibitor/plant lipid transfer protein/seed storage helical domain-containing protein OS=Triticum aestivum OX=4565 PE=4 SV=1	2573500	2689600	2804800	32235000	31036000	33804000	2960100	2255900	2175900	3642100	2845500	4321700	0	0	0	0	0	0	5	3	0	0	0	0	0	0	1	1	2	3	3	3	3	2	2	2	3	3	0	0	0	0	0
A0A3B6TKB5;W5HK94;A0A3B6TQ10;A0A3B6RQ71	A0A3B6TKB5	4565;4565;4565;4565	Bifunctional inhibitor/plant lipid transfer protein/seed storage helical domain-containing protein	3		tr|A0A3B6TKB5|A0A3B6TKB5_WHEAT Bifunctional inhibitor/plant lipid transfer protein/seed storage helical domain-containing protein OS=Triticum aestivum OX=4565 PE=4 SV=1	12699000	8764900	11109000	10916000	15608000	16364000	18740000	14587000	9337200	10930000	8193200	6504700	0	0	0	0	0	0	4	2	0	0	0	0	0	0	3	2	2	3	3	3	1	3	2	3	3	3	0	0	0	0	0
A0A3B6TZ71;A0A3B6U3X1;A0A3B6UA86;A0A3B6J040;A0A3B6IX27	A0A3B6TZ71;A0A3B6U3X1;A0A3B6UA86;A0A3B6J040	4565;4565;4565;4565;4565	Bifunctional inhibitor/plant lipid transfer protein/seed storage helical domain-containing protein	3		tr|A0A3B6TZ71|A0A3B6TZ71_WHEAT Bifunctional inhibitor/plant lipid transfer protein/seed storage helical domain-containing protein OS=Triticum aestivum OX=4565 PE=3 SV=1;tr|A0A3B6U3X1|A0A3B6U3X1_WHEAT Bifunctional inhibitor/plant lipid transfer protein/seed	79938000	78378000	92481000	145130000	101220000	95099000	94313000	58913000	99247000	214750000	169720000	276620000	0	0	0	0	0	0	5	1	0	0	0	0	0	0	2	2	2	2	2	2	2	2	1	2	1	2	0	0	0	0	0
A0A3B6I2R2;D2KFH1	A0A3B6I2R2;D2KFH1	4565;4565	Bifunctional inhibitor/plant lipid transfer protein/seed storage helical domain-containing protein; Avenin-like a4	3		tr|A0A3B6I2R2|A0A3B6I2R2_WHEAT Bifunctional inhibitor/plant lipid transfer protein/seed storage helical domain-containing protein OS=Triticum aestivum OX=4565 PE=4 SV=1;sp|D2KFH1|AVLA4_WHEAT Avenin-like a4 OS=Triticum aestivum OX=4565 PE=2 SV=1	139160000	147900000	125820000	432500000	208850000	228880000	66323000	50726000	71083000	340050000	380140000	952420000	0	0	0	0	0	0	2	3	0	0	0	0	0	0	2	3	3	3	3	3	2	2	2	3	3	3	0	0	0	0	0
A0A3B6A2W3;A0A3B5Y850	A0A3B6A2W3;A0A3B5Y850	4565;4565	C2H2-type domain-containing protein	3		tr|A0A3B6A2W3|A0A3B6A2W3_WHEAT C2H2-type domain-containing protein OS=Triticum aestivum OX=4565 PE=3 SV=1;tr|A0A3B5Y850|A0A3B5Y850_WHEAT C2H2-type domain-containing protein OS=Triticum aestivum OX=4565 PE=4 SV=1	8089900	5599000	4369100	1952100	926520	1520400	8680700	7472200	6458400	4312500	7152800	1498800	0	0	0	0	0	0	2	3	0	0	0	0	0	0	1	2	2	3	2	3	1	1	2	3	3	3	0	0	0	0	0
W5BUF4;A0A3B6B2Z6	W5BUF4;A0A3B6B2Z6	4565;4565	Caleosin	3	Clo1	tr|W5BUF4|W5BUF4_WHEAT Caleosin OS=Triticum aestivum OX=4565 GN=Clo1 PE=2 SV=1;tr|A0A3B6B2Z6|A0A3B6B2Z6_WHEAT Caleosin OS=Triticum aestivum OX=4565 PE=3 SV=1	11207000	0	15225000	11899000	15987000	20111000	6218500	34341000	32318000	11183000	8215300	15128000	0	0	0	0	0	0	2	1	0	0	0	0	0	0	2	0	2	1	2	1	3	2	3	2	1	2	0	0	0	0	0
A0A077S6B3;A0A3B6H2R9;Q0JGZ6;A0A3B6ENQ4;A2WXV8;A0A3B6SG99;A0A3B6TC34;A0A3B6RBW2;Q7XJ81;Q42896;A0A3B6LPR1;P37829;Q6XZ79;A0A3B6KL31;A0A3B6MVT8;Q9M1B9;Q9LNE3;Q9FLH8;Q9LNE4;Q9SID0	A0A077S6B3;A0A3B6H2R9;Q0JGZ6;A0A3B6ENQ4;A2WXV8	4565;4565;-1;4565;-1;4565;4565;4565;-1;-1;4565;-1;-1;4565;4565;-1;-1;-1;-1;-1	Carbohydrate kinase PfkB domain-containing protein	3	TRAES_3BF078000040CFD_c1	tr|A0A077S6B3|A0A077S6B3_WHEAT Carbohydrate kinase PfkB domain-containing protein OS=Triticum aestivum OX=4565 GN=TRAES_3BF078000040CFD_c1 PE=3 SV=1;tr|A0A3B6H2R9|A0A3B6H2R9_WHEAT Carbohydrate kinase PfkB domain-containing protein OS=Triticum aestivum OX=4	3960800	5300400	3196900	4493900	3576700	3617200	3934600	4558300	5870300	5918800	5769200	6400400	0	0	0	0	0	0	20	3	0	0	0	0	0	0	2	2	1	2	2	2	1	1	2	2	2	2	0	0	0	0	0
Q5KTS7	Q5KTS7	-1	Carrot ABA-induced in somatic embryos 3	3	CAISE3	sp|Q5KTS7|EML_DAUCA Carrot ABA-induced in somatic embryos 3 OS=Daucus carota OX=4039 GN=CAISE3 PE=2 SV=1	587120000	63264000	1.8301e+09	163150000	255480000	299180000	587380000	496210000	329860000	643620000	1356500000	0	0	0	0	0	0	0	1	1	0	0	0	0	0	0	1	1	1	1	1	1	1	1	1	2	1	1	0	0	0	0	0
A0A0H4LXI0;A0A3B6SLN2;P55313;P55307;A0A3B6U183;A0A3B6RP85;Q0D9C4;P18122;A2YH64	A0A0H4LXI0;A0A3B6SLN2;P55313;P55307;A0A3B6U183;A0A3B6RP85;Q0D9C4;P18122;A2YH64	4565;4565;-1;-1;4565;4565;-1;-1;-1	Catalase	3	Cat3-A1;CATA	tr|A0A0H4LXI0|A0A0H4LXI0_WHEAT Catalase OS=Triticum aestivum OX=4565 GN=Cat3-A1 PE=2 SV=1;tr|A0A3B6SLN2|A0A3B6SLN2_WHEAT Catalase OS=Triticum aestivum OX=4565 PE=3 SV=1;sp|P55313|CATA2_WHEAT Catalase OS=Triticum aestivum OX=4565 GN=CATA PE=2 SV=1;sp|P55307	10239000	7862800	0	9878300	8370500	8957900	0	6714600	12802000	10194000	10897000	15227000	14836000	0	0	0	0	0	9	2	0	0	0	1	0	0	1	1	0	2	2	2	0	2	1	1	2	1	0	0	0	0	0
A0A3B6QES1;A0A3B6PJ20;A0A3B6NNK3	A0A3B6QES1;A0A3B6PJ20;A0A3B6NNK3	4565;4565;4565	CBS domain-containing protein	3		tr|A0A3B6QES1|A0A3B6QES1_WHEAT CBS domain-containing protein OS=Triticum aestivum OX=4565 PE=4 SV=1;tr|A0A3B6PJ20|A0A3B6PJ20_WHEAT CBS domain-containing protein OS=Triticum aestivum OX=4565 PE=4 SV=1;tr|A0A3B6NNK3|A0A3B6NNK3_WHEAT CBS domain-containing pro	2063400	0	0	1036100	1426500	1293600	0	0	1742700	3310700	7997100	526730	12558000	0	0	0	0	0	3	3	0	0	0	1	0	0	1	0	0	2	2	1	0	0	1	1	1	1	0	0	0	1	0
A0A3B6HQF6;A0A3B6MVW8;A0A3B6KLA0;A0A3B6LRL0;A0A3B6JNI4;A0A3B6ITU8;A0A3B6G2V1;Q940P8	A0A3B6HQF6;A0A3B6MVW8;A0A3B6KLA0;A0A3B6LRL0;A0A3B6JNI4;A0A3B6ITU8	4565;4565;4565;4565;4565;4565;4565;-1	CCT-beta	3		tr|A0A3B6HQF6|A0A3B6HQF6_WHEAT CCT-beta OS=Triticum aestivum OX=4565 PE=3 SV=1;tr|A0A3B6MVW8|A0A3B6MVW8_WHEAT CCT-beta OS=Triticum aestivum OX=4565 PE=3 SV=1;tr|A0A3B6KLA0|A0A3B6KLA0_WHEAT CCT-beta OS=Triticum aestivum OX=4565 PE=3 SV=1;tr|A0A3B6LRL0|A0A3B	0	5292500	4139700	5648800	3171800	4050200	3383400	8538000	3517800	4037800	4727000	6517700	0	0	0	0	0	0	8	3	0	0	0	0	0	0	0	1	1	1	3	2	2	2	1	3	3	1	0	0	0	0	0
A0A3B6CHF7;H6S4F8;P85966;H6S4F9	A0A3B6CHF7;H6S4F8;P85966;H6S4F9	4565;4565;-1;4565	Chitin-binding type-1 domain-containing protein; WAMP-1, antimicrobial peptide	3	wamp-1.2	tr|A0A3B6CHF7|A0A3B6CHF7_WHEAT Chitin-binding type-1 domain-containing protein OS=Triticum aestivum OX=4565 PE=4 SV=1;tr|H6S4F8|H6S4F8_WHEAT WAMP-1, antimicrobial peptide OS=Triticum aestivum OX=4565 GN=wamp-1.2 PE=4 SV=1;sp|P85966|AMP_TRIKH Antimicrobial	17084000	24422000	15427000	27075000	27703000	42300000	22711000	15229000	15055000	9549200	7084600	20003000	0	0	0	0	0	0	4	3	0	0	0	0	0	0	2	3	2	3	2	3	2	2	2	2	2	2	0	0	0	0	0
A0A3B6SU01	A0A3B6SU01	4565	chitinase	3		tr|A0A3B6SU01|A0A3B6SU01_WHEAT chitinase OS=Triticum aestivum OX=4565 PE=4 SV=1	0	678970	0	3410100	69942000	3346600	0	0	0	18424000	31069000	0	0	0	0	0	0	0	1	3	0	0	0	0	0	0	0	1	0	2	3	2	0	0	0	2	1	0	0	0	0	0	0
A0A3B5XUK9;A0A3B5ZNL0;A0A3B5YRR4	A0A3B5XUK9;A0A3B5ZNL0;A0A3B5YRR4	4565;4565;4565	Co-chaperone protein p23	3		tr|A0A3B5XUK9|A0A3B5XUK9_WHEAT Co-chaperone protein p23 OS=Triticum aestivum OX=4565 PE=3 SV=1;tr|A0A3B5ZNL0|A0A3B5ZNL0_WHEAT Co-chaperone protein p23 OS=Triticum aestivum OX=4565 PE=3 SV=1;tr|A0A3B5YRR4|A0A3B5YRR4_WHEAT Co-chaperone protein p23 OS=Triticu	4474400	4271000	4030300	12436000	4849000	8263400	8125600	4517400	4212200	5075200	9407100	5075100	0	0	0	0	0	0	3	3	0	0	0	0	0	0	2	1	2	3	3	3	1	2	2	3	2	2	0	0	0	0	0
A0A3B6RJF0;A0A3B6SKM4;A0A3B6TRX8	A0A3B6RJF0;A0A3B6SKM4;A0A3B6TRX8	4565;4565;4565	Co-chaperone protein p23	3		tr|A0A3B6RJF0|A0A3B6RJF0_WHEAT Co-chaperone protein p23 OS=Triticum aestivum OX=4565 PE=3 SV=1;tr|A0A3B6SKM4|A0A3B6SKM4_WHEAT Co-chaperone protein p23 OS=Triticum aestivum OX=4565 PE=3 SV=1;tr|A0A3B6TRX8|A0A3B6TRX8_WHEAT Co-chaperone protein p23 OS=Triticu	0	0	1988100	5244900	2763300	2162200	0	2228600	2021800	5493300	6458300	3393100	0	0	0	0	0	0	3	3	0	0	0	0	0	0	0	0	1	3	3	2	0	1	2	3	3	1	0	0	0	0	0
W5CQ97;Q1XHC6;A0A3B6GQ71;Q0JNR2	W5CQ97;Q1XHC6;A0A3B6GQ71	4565;4565;4565;-1	Cysteine proteinase inhibitor	3	TRAES_3BF090800010CFD_c1;TaMDC1	tr|W5CQ97|W5CQ97_WHEAT Cysteine proteinase inhibitor OS=Triticum aestivum OX=4565 GN=TRAES_3BF090800010CFD_c1 PE=3 SV=1;tr|Q1XHC6|Q1XHC6_WHEAT Cysteine proteinase inhibitor OS=Triticum aestivum OX=4565 GN=TaMDC1 PE=2 SV=1;tr|A0A3B6GQ71|A0A3B6GQ71_WHEAT Cys	13129000	9139700	0	3656900	6855900	4367400	764720	6917600	862140	11072000	10154000	2940300	0	0	0	0	0	0	4	3	0	0	0	0	0	0	1	1	1	2	3	2	2	2	2	2	3	3	0	0	0	0	0
A0A3B6INH0;A8CVF3;P25863;P42758	A0A3B6INH0	4565;-1;-1;-1	Dehydrin	3		tr|A0A3B6INH0|A0A3B6INH0_WHEAT Dehydrin OS=Triticum aestivum OX=4565 PE=3 SV=1	0	0	0	1864300	11305000	4770400	1922900	0	0	2894200	0	0	0	0	0	0	0	0	4	3	0	0	0	0	0	0	0	0	0	2	1	1	1	0	0	2	0	0	0	0	0	0	0
W5D5Z6	W5D5Z6	4565	Dehydrin	3	TRAES_3BF082500040CFD_c1	tr|W5D5Z6|W5D5Z6_WHEAT Dehydrin OS=Triticum aestivum OX=4565 GN=TRAES_3BF082500040CFD_c1 PE=3 SV=1	0	0	0	0	6419100	3066600	0	4903700	5452800	0	0	0	0	0	0	0	0	0	1	2	0	0	0	0	0	0	1	0	1	0	2	1	0	1	1	0	0	0	0	0	0	0	0
A0A3B6SBK4;A0A3B6RHJ4;A0A3B6TNY0;Q654V6	A0A3B6SBK4;A0A3B6RHJ4;A0A3B6TNY0	4565;4565;4565;-1	Dehydrogenase E1 component domain-containing protein; Pyruvate dehydrogenase E1 component subunit alpha	3		tr|A0A3B6SBK4|A0A3B6SBK4_WHEAT Dehydrogenase E1 component domain-containing protein OS=Triticum aestivum OX=4565 PE=4 SV=1;tr|A0A3B6RHJ4|A0A3B6RHJ4_WHEAT Pyruvate dehydrogenase E1 component subunit alpha OS=Triticum aestivum OX=4565 PE=4 SV=1;tr|A0A3B6TNY0	2111600	3102900	3013900	2218100	2571100	2626000	6534100	6848100	5017800	3967500	1387400	2029200	0	0	0	0	0	0	4	3	0	0	0	0	0	0	2	1	1	2	2	2	1	1	1	2	3	2	0	0	0	0	0
A0A3B6FLB3;A0A3B6ECI3	A0A3B6FLB3;A0A3B6ECI3	4565;4565	Dienelactone hydrolase domain-containing protein	3		tr|A0A3B6FLB3|A0A3B6FLB3_WHEAT Dienelactone hydrolase domain-containing protein OS=Triticum aestivum OX=4565 PE=4 SV=1;tr|A0A3B6ECI3|A0A3B6ECI3_WHEAT Dienelactone hydrolase domain-containing protein OS=Triticum aestivum OX=4565 PE=4 SV=1	23227000	12758000	12848000	15048000	12809000	12971000	19092000	22962000	17315000	16270000	14146000	15648000	0	0	0	0	0	0	2	3	0	0	0	0	0	0	1	1	1	2	2	2	1	2	1	3	2	1	0	0	0	0	0
A0A3B5Y2F9;A0A3B5YYM0;A0A3B5ZXC0;A0A3B5Z013;A0A3B5Y1M4;A0A3B5ZVN1;A0A3B5Y1C1;A0A3B5ZVN2	A0A3B5Y2F9;A0A3B5YYM0;A0A3B5ZXC0	4565;4565;4565;4565;4565;4565;4565;4565	Dienelactone hydrolase domain-containing protein	3		tr|A0A3B5Y2F9|A0A3B5Y2F9_WHEAT Dienelactone hydrolase domain-containing protein OS=Triticum aestivum OX=4565 PE=4 SV=1;tr|A0A3B5YYM0|A0A3B5YYM0_WHEAT Dienelactone hydrolase domain-containing protein OS=Triticum aestivum OX=4565 PE=4 SV=1;tr|A0A3B5ZXC0|A0A3	6099200	4661300	5709600	6210300	6507800	8353000	6156300	9512500	5645100	4200600	5899200	0	0	0	0	0	0	0	8	3	0	0	0	0	0	0	2	1	1	2	3	3	1	2	2	2	3	0	0	0	0	0	0
A0A3B5XX71;A0A3B5ZQH0;A0A3B5YU25	A0A3B5XX71;A0A3B5ZQH0;A0A3B5YU25	4565;4565;4565	Dihydrolipoyl dehydrogenase	3		tr|A0A3B5XX71|A0A3B5XX71_WHEAT Dihydrolipoyl dehydrogenase OS=Triticum aestivum OX=4565 PE=3 SV=1;tr|A0A3B5ZQH0|A0A3B5ZQH0_WHEAT Dihydrolipoyl dehydrogenase OS=Triticum aestivum OX=4565 PE=3 SV=1;tr|A0A3B5YU25|A0A3B5YU25_WHEAT Dihydrolipoyl dehydrogenase O	2044500	0	0	3474200	3027700	2554300	2112200	2924000	2580700	3106900	2886100	2558000	0	0	0	0	0	0	3	3	0	0	0	0	0	0	1	0	0	2	3	3	1	1	3	2	2	1	0	0	0	0	0
A0A3B5XYX2;A0A3B5YV69;A0A3B5ZTI0	A0A3B5XYX2;A0A3B5YV69	4565;4565;4565	DUF1338 domain-containing protein	3		tr|A0A3B5XYX2|A0A3B5XYX2_WHEAT DUF1338 domain-containing protein OS=Triticum aestivum OX=4565 PE=4 SV=1;tr|A0A3B5YV69|A0A3B5YV69_WHEAT DUF1338 domain-containing protein OS=Triticum aestivum OX=4565 PE=4 SV=1	0	0	0	0	1026300	999080	0	0	0	1230200	2010900	0	0	0	0	0	0	0	3	3	0	0	0	0	0	0	0	0	0	0	2	2	0	0	0	2	1	0	0	0	0	0	0
F1DPS1;A0A3B6SLJ1	F1DPS1;A0A3B6SLJ1	4565;4565	Early salt-stress induced 2-2; Phytocyanin domain-containing protein	3	Esi2	tr|F1DPS1|F1DPS1_WHEAT Early salt-stress induced 2-2 OS=Triticum aestivum OX=4565 GN=Esi2 PE=2 SV=1;tr|A0A3B6SLJ1|A0A3B6SLJ1_WHEAT Phytocyanin domain-containing protein OS=Triticum aestivum OX=4565 PE=4 SV=1	7227500	0	5485800	4827200	13545000	6808200	10196000	16730000	8939200	8989800	12875000	0	0	0	0	0	0	0	2	3	0	0	0	0	0	0	3	0	1	3	3	3	3	3	3	2	3	0	0	0	0	0	0
A0A3B6MWE1	A0A3B6MWE1	4565	Enoyl reductase (ER) domain-containing protein	3		tr|A0A3B6MWE1|A0A3B6MWE1_WHEAT Enoyl reductase (ER) domain-containing protein OS=Triticum aestivum OX=4565 PE=4 SV=1	5893200	5666300	9556800	20762000	18745000	15920000	3445200	4183000	3580000	6357200	5353300	2975800	0	0	0	0	0	0	1	2	0	0	0	0	0	0	3	3	2	3	3	3	3	2	2	2	2	2	0	0	0	0	0
A0A3B6ESG0;A0A341S9V9;A0A3B6H3K5;A0A3B6ET26;A0A221J5X3;A0A221J5W8;Q6PQJ9;W5CTD4;A0A3B6EQL1;A0A221J5X6;A0A3B6H433;A0A221J5X1	A0A3B6ESG0;A0A341S9V9;A0A3B6H3K5;A0A3B6ET26	4565;4565;4565;4565;-1;-1;-1;4565;4565;-1;4565;-1	Epimerase domain-containing protein	3		tr|A0A3B6ESG0|A0A3B6ESG0_WHEAT Epimerase domain-containing protein OS=Triticum aestivum OX=4565 PE=4 SV=1;tr|A0A341S9V9|A0A341S9V9_WHEAT Epimerase domain-containing protein OS=Triticum aestivum OX=4565 PE=4 SV=1;tr|A0A3B6H3K5|A0A3B6H3K5_WHEAT NAD-dependent	3561800	0	3171300	5614800	3822100	4155700	0	3881900	0	4526000	5406900	0	0	0	0	0	0	0	12	1	0	0	0	0	0	0	1	0	1	2	3	2	0	1	0	2	1	0	0	0	0	0	0
A0A3B6MYA6;A0A3B6LV25;A0A3B6KR59;A0A3B6JDW3;A0A3B6PPG9;A0A3B6IL68;A0A3B6HVI5	A0A3B6MYA6;A0A3B6LV25;A0A3B6KR59;A0A3B6JDW3	4565;4565;4565;4565;4565;4565;4565	Eukaryotic translation initiation factor 3 subunit B	3		tr|A0A3B6MYA6|A0A3B6MYA6_WHEAT Eukaryotic translation initiation factor 3 subunit B OS=Triticum aestivum OX=4565 PE=3 SV=1;tr|A0A3B6LV25|A0A3B6LV25_WHEAT Eukaryotic translation initiation factor 3 subunit B OS=Triticum aestivum OX=4565 PE=3 SV=1;tr|A0A3B6K	2579400	2654500	2385800	754490	1031700	728900	4736000	4653700	4312800	1756300	3011600	2481800	0	0	0	0	0	0	7	3	0	0	0	0	0	0	3	2	3	1	3	1	2	3	2	3	3	3	0	0	0	0	0
A0A3B6JEJ1;A0A3B6ILN0;A0A3B6I1X3;Q43497;Q42711;Q9LFA3	A0A3B6JEJ1;A0A3B6ILN0;A0A3B6I1X3	4565;4565;4565;-1;-1;-1	FAD/NAD(P)-binding domain-containing protein	3		tr|A0A3B6JEJ1|A0A3B6JEJ1_WHEAT FAD/NAD(P)-binding domain-containing protein OS=Triticum aestivum OX=4565 PE=4 SV=1;tr|A0A3B6ILN0|A0A3B6ILN0_WHEAT FAD/NAD(P)-binding domain-containing protein OS=Triticum aestivum OX=4565 PE=4 SV=1;tr|A0A3B6I1X3|A0A3B6I1X3_W	8386700	5207400	6509900	10240000	4767800	5560500	15742000	6907500	7483400	3483000	6844900	4443800	0	0	11616000	0	0	0	6	2	0	0	0	0	0	1	1	2	2	2	2	2	2	2	2	3	2	2	0	0	0	0	0
B6UZ79;A0A1D5YQ12;A0A3B6LKC3	B6UZ79;A0A1D5YQ12;A0A3B6LKC3	4565;4565;4565	Ferritin	3	Fer-5B	tr|B6UZ79|B6UZ79_WHEAT Ferritin OS=Triticum aestivum OX=4565 PE=2 SV=1;tr|A0A1D5YQ12|A0A1D5YQ12_WHEAT Ferritin OS=Triticum aestivum OX=4565 GN=Fer-5B PE=2 SV=1;tr|A0A3B6LKC3|A0A3B6LKC3_WHEAT Ferritin OS=Triticum aestivum OX=4565 PE=3 SV=1	5340100	2463800	3927900	3864200	6554800	4653200	7228100	2709400	2678000	4608300	10656000	5604000	0	0	0	0	0	0	3	3	0	0	0	0	0	0	2	1	2	2	3	3	1	2	2	3	3	2	0	0	0	0	0
A0A3B6JLW7;A0A3B6ITX2;A0A3B6HND2;A0A3B6HXE0;A0A3B6JDM5;A0A3B6INV1	A0A3B6JLW7;A0A3B6ITX2;A0A3B6HND2	4565;4565;4565;4565;4565;4565	Fibronectin type III-like domain-containing protein	3		tr|A0A3B6JLW7|A0A3B6JLW7_WHEAT Fibronectin type III-like domain-containing protein OS=Triticum aestivum OX=4565 PE=4 SV=1;tr|A0A3B6ITX2|A0A3B6ITX2_WHEAT Fibronectin type III-like domain-containing protein OS=Triticum aestivum OX=4565 PE=4 SV=1;tr|A0A3B6HND	4030600	4061100	3911000	2166000	7862500	5866000	9736200	9717600	6017000	3082400	2380600	1943300	0	0	0	0	0	0	6	3	0	0	0	0	0	0	1	1	1	1	3	3	1	1	2	3	3	1	0	0	0	0	0
W5D0E3;A0A3B6GZP8	W5D0E3;A0A3B6GZP8	4565;4565	Fructose-bisphosphate aldolase	3	FBA13	tr|W5D0E3|W5D0E3_WHEAT Fructose-bisphosphate aldolase OS=Triticum aestivum OX=4565 GN=FBA13 PE=3 SV=1;tr|A0A3B6GZP8|A0A3B6GZP8_WHEAT Fructose-bisphosphate aldolase OS=Triticum aestivum OX=4565 PE=3 SV=1	3306500	4451400	3406300	2607900	7771100	8698100	3374600	0	3079800	1987300	1863900	2564700	0	0	0	0	0	0	2	2	0	0	0	0	0	0	1	2	1	1	3	2	1	0	2	1	1	1	0	0	0	0	0
A0A3B6PK79;A0A3B6QF50;A0A3B6NP66	A0A3B6PK79;A0A3B6QF50;A0A3B6NP66	4565;4565;4565	Fumarylacetoacetase	3		tr|A0A3B6PK79|A0A3B6PK79_WHEAT Fumarylacetoacetase OS=Triticum aestivum OX=4565 PE=3 SV=1;tr|A0A3B6QF50|A0A3B6QF50_WHEAT Fumarylacetoacetase OS=Triticum aestivum OX=4565 PE=3 SV=1;tr|A0A3B6NP66|A0A3B6NP66_WHEAT Fumarylacetoacetase OS=Triticum aestivum OX=4	5739000	7375900	6279600	5620700	4302700	4696900	7950800	7132500	5946300	9466000	7810900	5701300	0	0	0	0	0	0	3	3	0	0	0	0	0	0	2	1	2	2	3	3	1	2	1	2	2	2	0	0	0	0	0
B6UKM9	B6UKM9	4565	Gamma gliadin-A3	3	ll908	tr|B6UKM9|B6UKM9_WHEAT Gamma gliadin-A3 OS=Triticum aestivum OX=4565 GN=ll908 PE=2 SV=1	5876000	1504300	2787100	2168700	2932000	3731500	0	0	1883700	1349900	0	2382600	0	0	0	0	0	0	1	3	0	0	0	0	0	0	1	1	1	1	1	1	0	1	2	1	0	1	0	0	0	0	0
P04730;P10386	P04730;P10386	4565;4565	Gamma-gliadin (Fragment); Glutenin, low molecular weight subunit 1D1	3		sp|P04730|GDB3_WHEAT Gamma-gliadin (Fragment) OS=Triticum aestivum OX=4565 PE=2 SV=1;sp|P10386|GLTB_WHEAT Glutenin, low molecular weight subunit 1D1 OS=Triticum aestivum OX=4565 PE=2 SV=1	89592000	123160000	96413000	172190000	52522000	70436000	56905000	30481000	162600000	47764000	41145000	77391000	3964500	0	2261000	0	0	0	2	2	0	0	0	2	0	1	3	3	3	3	3	3	3	3	3	3	3	3	0	0	0	1	0
P06659	P06659	4565	Gamma-gliadin B	3		sp|P06659|GDBB_WHEAT Gamma-gliadin B OS=Triticum aestivum OX=4565 PE=3 SV=1	5383800	7450600	4241200	6883500	8213100	3156700	0	0	3894500	3294500	5521300	6466000	0	0	0	0	0	0	1	3	0	0	0	0	0	0	3	3	3	2	2	3	0	0	3	3	3	2	0	0	0	0	0
A0A2X0TY93	A0A2X0TY93	4565	Genome assembly, chromosome: II	3	CAMPLR22A2D_LOCUS3646	tr|A0A2X0TY93|A0A2X0TY93_WHEAT Genome assembly, chromosome: II OS=Triticum aestivum OX=4565 GN=CAMPLR22A2D_LOCUS3646 PE=3 SV=1	19434000	8555900	22372000	8612500	19228000	9161600	5176400	13446000	9607900	13361000	22243000	8350400	0	0	0	0	0	0	1	3	0	0	0	0	0	0	2	3	3	3	3	3	3	3	2	3	3	3	0	0	0	0	0
W5AP46	W5AP46	4565	Genome assembly, chromosome: II	3	CAMPLR22A2D_LOCUS2926	tr|W5AP46|W5AP46_WHEAT Genome assembly, chromosome: II OS=Triticum aestivum OX=4565 GN=CAMPLR22A2D_LOCUS2926 PE=1 SV=1	12161000	15160000	9471800	13274000	8265800	10700000	12656000	15727000	14018000	13434000	12627000	20090000	0	0	0	0	0	0	1	3	0	0	0	0	0	0	3	1	2	3	3	3	3	2	3	3	3	3	0	0	0	0	0
W5BMW7	W5BMW7	4565	Genome assembly, chromosome: II	3	CAMPLR22A2D_LOCUS1597	tr|W5BMW7|W5BMW7_WHEAT Genome assembly, chromosome: II OS=Triticum aestivum OX=4565 GN=CAMPLR22A2D_LOCUS1597 PE=3 SV=1	5666000	12785000	7664100	11746000	12659000	6675900	0	13089000	13325000	14967000	29758000	0	0	54577000	0	0	0	0	1	2	0	0	0	0	1	0	3	1	2	2	3	3	0	1	1	2	3	0	0	0	0	0	1
A0A1D5UZ50	A0A1D5UZ50	4565	Genome assembly, chromosome: II	3	CAMPLR22A2D_LOCUS956	tr|A0A1D5UZ50|A0A1D5UZ50_WHEAT Genome assembly, chromosome: II OS=Triticum aestivum OX=4565 GN=CAMPLR22A2D_LOCUS956 PE=4 SV=1	0	1657800	1781600	1899500	2776700	2739700	1801800	2716600	0	2258600	2571000	2421500	0	0	0	0	14805000	0	1	2	0	1	0	0	0	0	0	1	1	2	3	3	1	1	0	1	1	2	0	1	0	0	0
A0A096UL77;G5DFC5;Q7XTE8;P42645;P93259;Q96300;O65352;P42653;P29307;P46266;P85938;P93343;Q41418;P84972;P93211;Q96450;P93210;P93342;Q43643;O49997;Q01525;P42644;P42643;P46077;P93784	A0A096UL77;G5DFC5;Q7XTE8	4565;4565;-1;-1;-1;-1;-1;-1;-1;-1;-1;-1;-1;-1;-1;-1;-1;-1;-1;-1;-1;-1;-1;-1;-1	Genome assembly, chromosome: II; 14-3-3 protein; 14-3-3-like protein GF14-B	3	CAMPLR22A2D_LOCUS3277	tr|A0A096UL77|A0A096UL77_WHEAT Genome assembly, chromosome: II OS=Triticum aestivum OX=4565 GN=CAMPLR22A2D_LOCUS3277 PE=3 SV=1;tr|G5DFC5|G5DFC5_WHEAT 14-3-3 protein OS=Triticum aestivum OX=4565 PE=2 SV=1;sp|Q7XTE8|14332_ORYSJ 14-3-3-like protein GF14-B OS=	0	4696400	2407500	2917700	2737100	3068600	0	2938300	0	2674400	3316000	4462500	0	0	0	0	0	0	25	1	0	0	0	0	0	0	0	1	1	3	2	3	0	1	0	2	2	1	0	0	0	0	0
A0A3B6RMC5;A0A3B6TH67;A0A3B6SFK9	A0A3B6RMC5;A0A3B6TH67	4565;4565;4565	GH18 domain-containing protein	3		tr|A0A3B6RMC5|A0A3B6RMC5_WHEAT GH18 domain-containing protein OS=Triticum aestivum OX=4565 PE=3 SV=1;tr|A0A3B6TH67|A0A3B6TH67_WHEAT GH18 domain-containing protein OS=Triticum aestivum OX=4565 PE=3 SV=1	14719000	16824000	16040000	25052000	15715000	21172000	23012000	19987000	20365000	11059000	9805000	13512000	0	0	21083000	0	0	0	3	3	0	0	0	0	0	1	3	3	3	3	2	2	3	3	3	2	3	2	0	0	0	0	0
Q0Q5D4	Q0Q5D4	4565	Globulin 1	3		tr|Q0Q5D4|Q0Q5D4_WHEAT Globulin 1 OS=Triticum aestivum OX=4565 PE=4 SV=1	49298000	38862000	119020000	16652000	50860000	37355000	38263000	55683000	51690000	50046000	43240000	60980000	0	0	0	0	0	0	1	3	0	0	0	0	0	0	3	2	3	3	3	3	2	2	3	3	3	3	0	0	0	0	0
A0A3B6G0C3;A0A3B6H2C7;P15737;A0A3B6FWP8;A0A3B6H5F8	A0A3B6G0C3;A0A3B6H2C7;P15737;A0A3B6FWP8;A0A3B6H5F8	4565;4565;-1;4565;4565	Glucan endo-1,3-beta-D-glucosidase	3		tr|A0A3B6G0C3|A0A3B6G0C3_WHEAT Glucan endo-1,3-beta-D-glucosidase OS=Triticum aestivum OX=4565 PE=3 SV=1;tr|A0A3B6H2C7|A0A3B6H2C7_WHEAT Glucan endo-1,3-beta-D-glucosidase OS=Triticum aestivum OX=4565 PE=3 SV=1;sp|P15737|E13B_HORVU Glucan endo-1,3-beta-gluc	5739000	5299200	5991600	1543200	2748100	1575800	31047000	41820000	8287500	3451400	4285400	2523800	0	0	0	0	0	0	5	1	0	0	0	0	0	0	2	2	2	1	1	2	3	3	3	1	2	1	0	0	0	0	0
A0A3B6MQX3;A0A3B6LKX0	A0A3B6MQX3;A0A3B6LKX0	4565;4565	Glucose-1-phosphate adenylyltransferase	3		tr|A0A3B6MQX3|A0A3B6MQX3_WHEAT Glucose-1-phosphate adenylyltransferase OS=Triticum aestivum OX=4565 PE=3 SV=1;tr|A0A3B6LKX0|A0A3B6LKX0_WHEAT Glucose-1-phosphate adenylyltransferase OS=Triticum aestivum OX=4565 PE=3 SV=1	3854400	0	4224100	2563200	2159400	0	0	4264500	2912900	5379300	6187100	5982700	0	0	0	0	0	0	2	3	0	0	0	0	0	0	3	0	1	1	1	0	0	1	1	2	3	2	0	0	0	0	0
A0A3B6ELY8;W5CY88;A0A3B6GVH3	A0A3B6ELY8;W5CY88;A0A3B6GVH3	4565;4565;4565	Glutaredoxin-dependent peroxiredoxin	3	TRAES_3BF073600030CFD_c1	tr|A0A3B6ELY8|A0A3B6ELY8_WHEAT Glutaredoxin-dependent peroxiredoxin OS=Triticum aestivum OX=4565 PE=3 SV=1;tr|W5CY88|W5CY88_WHEAT Glutaredoxin-dependent peroxiredoxin OS=Triticum aestivum OX=4565 GN=TRAES_3BF073600030CFD_c1 PE=3 SV=1;tr|A0A3B6GVH3|A0A3B6GV	9827500	16759000	9613000	3086700	4167700	4969300	24079000	6583100	7321900	4610000	15530000	5227800	0	0	0	0	0	0	3	3	0	0	0	0	0	0	3	3	2	3	3	2	3	3	3	3	3	1	0	0	0	0	0
A0A3B6QNV0;A0A3B6PSL8;A0A3B6NX38;A0A3B6PTD3	A0A3B6QNV0;A0A3B6PSL8;A0A3B6NX38;A0A3B6PTD3	4565;4565;4565;4565	Glutathione reductase	3		tr|A0A3B6QNV0|A0A3B6QNV0_WHEAT Glutathione reductase OS=Triticum aestivum OX=4565 PE=3 SV=1;tr|A0A3B6PSL8|A0A3B6PSL8_WHEAT Glutathione reductase OS=Triticum aestivum OX=4565 PE=3 SV=1;tr|A0A3B6NX38|A0A3B6NX38_WHEAT Glutathione reductase OS=Triticum aestivu	2769800	1552500	2396900	2516000	4085600	3627200	1953900	0	0	4287000	14231000	1401100	0	0	0	0	0	0	4	3	0	0	0	0	0	0	1	2	1	3	3	2	2	0	0	2	2	2	0	0	0	0	0
A0A3B6H1W4;A0A3B6EPN2;A0A3B6FVF6	A0A3B6H1W4	4565;4565;4565	glutathione transferase	3		tr|A0A3B6H1W4|A0A3B6H1W4_WHEAT glutathione transferase OS=Triticum aestivum OX=4565 PE=3 SV=1	10737000	9977900	10015000	7578300	6755600	6590400	12066000	17258000	12562000	7943800	9167000	9145400	0	0	0	0	0	0	3	3	0	0	0	0	0	0	2	2	1	2	2	2	2	2	1	3	3	1	0	0	0	0	0
A0A3B6LUL8	A0A3B6LUL8	4565	glutathione transferase	3		tr|A0A3B6LUL8|A0A3B6LUL8_WHEAT glutathione transferase OS=Triticum aestivum OX=4565 PE=4 SV=1	36663000	28853000	33353000	23443000	33230000	19814000	33094000	61039000	34230000	38294000	34399000	23862000	0	0	0	0	0	0	1	2	0	0	0	0	0	0	3	3	3	3	3	3	2	3	3	2	3	2	0	0	0	0	0
Q43472;M4VSR0;A0A3B6IKM2;A0A3B6JDJ0	Q43472;M4VSR0;A0A3B6IKM2;A0A3B6JDJ0	-1;4565;4565;4565	Glycine-rich RNA-binding protein blt801; Low temperature-responsive RNA-binding protein	3	blt801;LTR	sp|Q43472|GRP_HORVU Glycine-rich RNA-binding protein blt801 OS=Hordeum vulgare OX=4513 GN=blt801 PE=1 SV=1;tr|M4VSR0|M4VSR0_WHEAT Low temperature-responsive RNA-binding protein OS=Triticum aestivum OX=4565 GN=LTR PE=2 SV=1;tr|A0A3B6IKM2|A0A3B6IKM2_WHEAT RR	11625000	11845000	9616200	10753000	15056000	19559000	15738000	13695000	13790000	8411000	6296200	11413000	0	0	0	0	0	0	4	3	0	0	0	0	0	0	2	2	2	3	3	3	2	3	2	2	1	2	0	0	0	0	0
A0A3B6JLQ7;A0A3B6IUJ0;A0A3B6U4I4;A0A3B6RQ44;A0A3B6HS77	A0A3B6JLQ7;A0A3B6IUJ0	4565;4565;4565;4565;4565	GST N-terminal domain-containing protein	3		tr|A0A3B6JLQ7|A0A3B6JLQ7_WHEAT GST N-terminal domain-containing protein OS=Triticum aestivum OX=4565 PE=4 SV=1;tr|A0A3B6IUJ0|A0A3B6IUJ0_WHEAT GST N-terminal domain-containing protein OS=Triticum aestivum OX=4565 PE=4 SV=1	2158100	1199100	1818900	9419900	11405000	3260100	0	1766600	1374700	2712800	1168900	1012400	0	0	0	0	0	0	5	2	0	0	0	0	0	0	1	1	1	2	2	3	0	1	1	2	3	1	0	0	0	0	0
P25840	P25840	-1	Heat shock 70 kDa protein	3	HSP70	sp|P25840|HSP70_CHLRE Heat shock 70 kDa protein OS=Chlamydomonas reinhardtii OX=3055 GN=HSP70 PE=2 SV=2	0	0	6422800	6364500	4843800	4174900	6065900	8549700	6741500	3613100	4356600	4092400	61124000	0	34965000	0	0	0	1	2	0	0	0	1	0	1	0	0	1	1	1	1	1	1	1	1	1	1	0	0	0	0	0
Q08277	Q08277	-1	Heat shock protein 82	3	HSP82	sp|Q08277|HSP82_MAIZE Heat shock protein 82 OS=Zea mays OX=4577 GN=HSP82 PE=3 SV=1	4927200	6576100	6202200	9347400	5587100	4580200	3283900	3816700	3244300	9083800	8299900	9933100	0	0	0	0	0	0	1	2	0	0	0	0	0	0	2	2	2	1	1	1	2	2	1	3	3	3	0	0	0	0	0
A0A3B6SPF0;A0A3B6TYS2;A0A3B6RS92;P36183	A0A3B6SPF0;A0A3B6TYS2;A0A3B6RS92;P36183	4565;4565;4565;-1	Histidine kinase/HSP90-like ATPase domain-containing protein	3		tr|A0A3B6SPF0|A0A3B6SPF0_WHEAT Histidine kinase/HSP90-like ATPase domain-containing protein OS=Triticum aestivum OX=4565 PE=3 SV=1;tr|A0A3B6TYS2|A0A3B6TYS2_WHEAT Histidine kinase/HSP90-like ATPase domain-containing protein OS=Triticum aestivum OX=4565 PE=3	2466900	0	3216100	3672300	2482100	5383300	3881800	10063000	4056600	3346100	3224000	6201300	0	0	0	0	0	0	4	3	0	0	0	0	0	0	1	0	1	2	3	1	1	1	2	2	2	1	0	0	0	0	0
A0A341WUB3;Q9FX60	A0A341WUB3;Q9FX60	4565;-1	Histone H3; Histone H3-like 1	3	At1g13370	tr|A0A341WUB3|A0A341WUB3_WHEAT Histone H3 OS=Triticum aestivum OX=4565 PE=3 SV=1;sp|Q9FX60|H3L1_ARATH Histone H3-like 1 OS=Arabidopsis thaliana OX=3702 GN=At1g13370 PE=2 SV=3	732400000	1370700000	696450000	195950000	155810000	216140000	1184200000	949940000	754850000	95000000	80596000	168040000	57551000	0	38339000	0	0	0	2	0	0	0	0	2	0	1	3	3	3	2	2	2	3	3	3	3	2	3	0	0	0	0	0
A0A3B6FNK4;A0A3B6EH94;A0A3B6GXV4;O22607	A0A3B6FNK4;A0A3B6EH94;A0A3B6GXV4;O22607	4565;4565;4565;-1	Histone-binding protein RBBP4 N-terminal domain-containing protein	3		tr|A0A3B6FNK4|A0A3B6FNK4_WHEAT Histone-binding protein RBBP4 N-terminal domain-containing protein OS=Triticum aestivum OX=4565 PE=3 SV=1;tr|A0A3B6EH94|A0A3B6EH94_WHEAT Histone-binding protein RBBP4 N-terminal domain-containing protein OS=Triticum aestivum	12524000	17866000	15919000	5542700	4063100	5572800	20740000	24990000	15157000	8506600	8641700	12158000	0	0	0	0	0	0	4	3	0	0	0	0	0	0	2	2	2	2	3	2	1	1	1	2	2	1	0	0	0	0	0
A0A3B6RHU9;A0A341Z185;Q94BT9	A0A3B6RHU9;A0A341Z185	4565;4565;-1	HMA domain-containing protein	3		tr|A0A3B6RHU9|A0A3B6RHU9_WHEAT HMA domain-containing protein OS=Triticum aestivum OX=4565 PE=4 SV=1;tr|A0A341Z185|A0A341Z185_WHEAT HMA domain-containing protein OS=Triticum aestivum OX=4565 PE=4 SV=1	0	0	0	16608000	8411200	10096000	0	0	0	8415500	6021400	7370100	0	0	0	0	0	0	3	3	0	0	0	0	0	0	0	0	0	2	3	3	0	0	0	2	3	2	0	0	0	0	0
W5D2J1;A0A3B6FL79;Q71VM4;Q76P29;O22478;B6HJ92;G5EB89;O04294;Q96321;F4JL11;Q9FWY7;O80480	W5D2J1;A0A3B6FL79;Q71VM4	4565;4565;-1;-1;-1;-1;-1;-1;-1;-1;-1;-1	Importin subunit alpha; Importin subunit alpha-1a	3	TRAES_3BF077900050CFD_c1	tr|W5D2J1|W5D2J1_WHEAT Importin subunit alpha OS=Triticum aestivum OX=4565 GN=TRAES_3BF077900050CFD_c1 PE=3 SV=1;tr|A0A3B6FL79|A0A3B6FL79_WHEAT Importin subunit alpha OS=Triticum aestivum OX=4565 PE=3 SV=1;sp|Q71VM4|IMA1A_ORYSJ Importin subunit alpha-1a OS	1475800	0	1822900	3523800	2063800	3278400	2967600	2681700	2345800	4330300	4529300	5899500	0	0	0	0	0	0	12	2	0	0	0	0	0	0	2	0	2	2	3	2	1	3	2	2	2	1	0	0	0	0	0
A0A1D5UPX2;A0A3B6FJ99;A0A3B6CH41;A0A3B6B961;O48556;O23979;Q43187;Q9LFF9;A0A3B6PNJ5;A2X8Q3;I3RN54;Q0DYB1;A0A3B6H4V7;A0A3B6G3F7;A0A3B6FZL2;A0A3B6ET51;A0A3B6ES59;A0A3B6H799	A0A1D5UPX2;A0A3B6FJ99;A0A3B6CH41;A0A3B6B961;O48556;O23979;Q43187;Q9LFF9;A0A3B6PNJ5;A2X8Q3;I3RN54;Q0DYB1	4565;4565;4565;4565;-1;-1;-1;-1;4565;-1;4565;-1;4565;4565;4565;4565;4565;4565	inorganic diphosphatase	3	CAMPLR22A2D_LOCUS5764	tr|A0A1D5UPX2|A0A1D5UPX2_WHEAT inorganic diphosphatase OS=Triticum aestivum OX=4565 GN=CAMPLR22A2D_LOCUS5764 PE=3 SV=1;tr|A0A3B6FJ99|A0A3B6FJ99_WHEAT inorganic diphosphatase OS=Triticum aestivum OX=4565 PE=3 SV=1;tr|A0A3B6CH41|A0A3B6CH41_WHEAT inorganic di	5553100	5633000	4643500	5986600	3701900	3049900	7013200	6832200	6215200	5521600	4286900	7135400	0	0	0	0	0	0	18	3	0	0	0	0	0	0	3	1	3	3	3	1	1	2	2	2	3	1	0	0	0	0	0
A0A3B6NY09;A0A3B6PVC1	A0A3B6NY09;A0A3B6PVC1	4565;4565	K Homology domain-containing protein	3		tr|A0A3B6NY09|A0A3B6NY09_WHEAT K Homology domain-containing protein OS=Triticum aestivum OX=4565 PE=4 SV=1;tr|A0A3B6PVC1|A0A3B6PVC1_WHEAT K Homology domain-containing protein OS=Triticum aestivum OX=4565 PE=4 SV=1	5428600	5053700	3876000	3444200	2604200	2681600	6631100	4994300	4541700	5697000	5307900	4582000	0	0	0	0	0	0	2	3	0	0	0	0	0	0	2	3	1	2	2	1	2	2	2	3	2	2	0	0	0	0	0
A0A3B6LV87;A0A3B6MZJ5;A0A3B6KRE7	A0A3B6LV87;A0A3B6MZJ5;A0A3B6KRE7	4565;4565;4565	Lysine--tRNA ligase	3		tr|A0A3B6LV87|A0A3B6LV87_WHEAT Lysine--tRNA ligase OS=Triticum aestivum OX=4565 PE=3 SV=1;tr|A0A3B6MZJ5|A0A3B6MZJ5_WHEAT Lysine--tRNA ligase OS=Triticum aestivum OX=4565 PE=3 SV=1;tr|A0A3B6KRE7|A0A3B6KRE7_WHEAT Lysine--tRNA ligase OS=Triticum aestivum OX=4	0	0	0	2264200	1796200	1919900	910760	0	1445000	3446800	3728400	2876400	0	0	0	0	0	0	3	3	0	0	0	0	0	0	0	0	0	2	1	1	1	0	2	2	2	2	0	0	0	0	0
A0A3B5Y542;A0A3B5Z2I2;A0A3B6SJ79;A0A3B5ZZP1;A0A3B6RJT2;A0A3B6TNQ3;P61897;B5REV7;A7MNR3;A8G8Y7;Q57JA9;A9MNX5;A9N855;A9R584;Q9L8F6;A6TEQ3;B5R0N2;B1JMK1;A4WF48;B5FIT7;B5F7L9;Q3YX11;Q7WS85;B4TWK9;C5BF98;A1S3C4;B2K2N5;Q9KUT3;A1RFX8;A7FMU2;P0C7R5;A4TRK3;B5XSQ7;B8F5K4;P25077;C6DKH1;B7LRL0;Q0T052;C0PZQ4;P61892;Q1CBY7;Q8Z3E0;Q83Q04;B5BGR3;B4TJT3;Q0HZ38;A0L113;A0KG16;B4T769;Q32BA3;Q31WA4;Q1CEJ3;Q7MYW9;B2U1…	A0A3B5Y542;A0A3B5Z2I2;A0A3B6SJ79;A0A3B5ZZP1;A0A3B6RJT2;A0A3B6TNQ3;P61897;B5REV7;A7MNR3;A8G8Y7;Q57JA9;A9MNX5;A9N855;A9R584;Q9L8F6;A6TEQ3;B5R0N2;B1JMK1;A4WF48;B5FIT7;B5F7L9;Q3YX11;Q7WS85;B4TWK9;C5BF98;A1S3C4;B2K2N5;Q9KUT3;A1RFX8;A7FMU2;P0C7R5;A4TRK3;B5XSQ7;B8F5K4;P25077;C6DKH1;B7LRL0;Q0T052;C0PZQ4;P61892;Q1CBY7;Q8Z3E0;Q83Q04;B5BGR3;B4TJT3;Q0HZ38;A0L113;A0KG16;B4T769;Q32BA3;Q31WA4;Q1CEJ3;Q7MYW9;B2U1…	4565;4565;4565;4565;4565;4565;-1;-1;-1;-1;-1;-1;-1;-1;-1;-1;-1;-1;-1;-1;-1;-1;-1;-1;-1;-1;-1;-1;-1;-1;-1;-1;-1;-1;-1;-1;-1;-1;-1;-1;-1;-1;-1;-1;-1;-1;-1;-1;-1;-1;-1;-1;-1;-1;-1;-1;-1;-1;-1;-1;-1;-1;-1;-1;-1;-1;-1;-1;-1;-1;-1;-1;-1;-1;-1;-1;-1;-1;-1;-1;-1;-1;-1;-1;-1;-1;-1;-1;-1;-1;-1;-1;-1;-1;-1;-1;-1;-1;-1;-1;-1;-1;-1;-1;-1;-1;-1;-1;-1;-1;-1;-1;-1;-1;-1;-1;-1;-1;-1;-1;-1;-1	malate dehydrogenase	3		tr|A0A3B5Y542|A0A3B5Y542_WHEAT malate dehydrogenase OS=Triticum aestivum OX=4565 PE=3 SV=1;tr|A0A3B5Z2I2|A0A3B5Z2I2_WHEAT malate dehydrogenase OS=Triticum aestivum OX=4565 PE=3 SV=1;tr|A0A3B6SJ79|A0A3B6SJ79_WHEAT malate dehydrogenase OS=Triticum aestivum O	6958500	8394900	7604400	8970200	6771200	8144100	11312000	6192000	10207000	7176200	6183200	9214800	0	0	0	0	0	0	122	1	0	0	0	0	0	0	1	1	1	2	2	2	1	1	2	2	2	1	0	0	0	0	0
A0A3B6RK62;A0A3B6TVL0	A0A3B6RK62	4565;4565	NAD-dependent epimerase/dehydratase domain-containing protein	3		tr|A0A3B6RK62|A0A3B6RK62_WHEAT NAD-dependent epimerase/dehydratase domain-containing protein OS=Triticum aestivum OX=4565 PE=4 SV=1	4231000	3835700	3519700	12312000	12957000	14393000	4882800	0	3706900	6017100	10874000	6760700	0	0	0	0	0	0	2	2	0	0	0	0	0	0	1	1	1	3	2	2	1	0	1	1	1	1	0	0	0	0	0
A0A3B5ZYX1	A0A3B5ZYX1	4565	NADP-dependent oxidoreductase domain-containing protein	3		tr|A0A3B5ZYX1|A0A3B5ZYX1_WHEAT NADP-dependent oxidoreductase domain-containing protein OS=Triticum aestivum OX=4565 PE=3 SV=1	47074000	14865000	5275500	89760000	48298000	19778000	9471300	64962000	12948000	14551000	14552000	12800000	0	0	0	0	0	0	1	2	0	0	0	0	0	0	3	3	3	3	3	3	2	3	3	3	3	3	0	0	0	0	0
P17333;P01091;P27740	P17333;P01091	-1;-1;-1	Napin; Napin-1 (Fragment)	3	NAP1	sp|P17333|2SS4_BRANA Napin OS=Brassica napus OX=3708 GN=NAP1 PE=2 SV=1;sp|P01091|2SS1_BRANA Napin-1 (Fragment) OS=Brassica napus OX=3708 PE=2 SV=1	3859800	29791000	7602600	0	1829500	0	17001000	18427000	40478000	845250	2656900	0	0	0	0	0	0	0	3	1	0	0	0	0	0	0	2	1	2	0	1	0	3	3	3	2	1	0	0	0	0	0	0
A0A3B5Z2L5;A0A3B5Y5G6;Q53WK4;B8AW64	A0A3B5Z2L5;A0A3B5Y5G6;Q53WK4;B8AW64	4565;4565;-1;-1	Nucleosome assembly protein 1	3		tr|A0A3B5Z2L5|A0A3B5Z2L5_WHEAT Nucleosome assembly protein 1 OS=Triticum aestivum OX=4565 PE=3 SV=1;tr|A0A3B5Y5G6|A0A3B5Y5G6_WHEAT Nucleosome assembly protein 1 OS=Triticum aestivum OX=4565 PE=3 SV=1;sp|Q53WK4|NAP1B_ORYSJ Nucleosome assembly protein 1;2 OS	5250200	5419000	3744800	4898700	5121900	5875300	4383800	5118600	4685400	4812500	4555900	2372300	0	0	0	0	0	0	4	2	0	0	0	0	0	0	1	2	1	3	3	3	2	2	2	3	2	1	0	0	0	0	0
A0A3B6SG56;A0A1D6C087;A0A3B6TR55;A0A3B6TJ23;A0A3B6RIK6;Q9Y8H7;A0A3B6LJ65;A0A3B6MQE0;Q9ZTR0;Q9ZS45;Q9ZTR1;Q9SMB1;Q96557;O82147;O48658;O48660;O48659;Q96556;A0A3B6KFK7;Q12074;Q9ZUB3;O48661;Q09741	A0A3B6SG56;A0A1D6C087;A0A3B6TR55;A0A3B6TJ23;A0A3B6RIK6	4565;4565;4565;4565;4565;-1;4565;4565;-1;-1;-1;-1;-1;-1;-1;-1;-1;-1;4565;-1;-1;-1;-1	PABS domain-containing protein	3		tr|A0A3B6SG56|A0A3B6SG56_WHEAT PABS domain-containing protein OS=Triticum aestivum OX=4565 PE=3 SV=1;tr|A0A1D6C087|A0A1D6C087_WHEAT PABS domain-containing protein OS=Triticum aestivum OX=4565 PE=3 SV=1;tr|A0A3B6TR55|A0A3B6TR55_WHEAT PABS domain-containing	15614000	14169000	12114000	16449000	8412600	13633000	8206600	9128300	6255200	8619600	8429300	11551000	19965000	0	11603000	0	0	0	23	3	0	0	0	1	0	1	2	2	2	3	3	3	1	2	2	3	3	3	0	0	0	1	0
W5H9B7;A0A3B6TNQ8;P0C1H8;O00845;Q54SM3;Q8LDP4;Q9SP02;P52013;Q8L8W5	W5H9B7;A0A3B6TNQ8	4565;4565;-1;-1;-1;-1;-1;-1;-1	Peptidyl-prolyl cis-trans isomerase	3		tr|W5H9B7|W5H9B7_WHEAT Peptidyl-prolyl cis-trans isomerase OS=Triticum aestivum OX=4565 PE=3 SV=1;tr|A0A3B6TNQ8|A0A3B6TNQ8_WHEAT Peptidyl-prolyl cis-trans isomerase OS=Triticum aestivum OX=4565 PE=3 SV=1	1643000	3409500	1775300	3514200	6239200	6651300	0	1977100	2642100	3122000	2855200	1998900	0	0	0	0	0	0	9	3	0	0	0	0	0	0	2	1	2	3	2	2	0	2	3	3	3	2	0	0	0	0	0
A0A3B6MST1;A0A3B6LPR3	A0A3B6MST1;A0A3B6LPR3	4565;4565	peptidylprolyl isomerase	3		tr|A0A3B6MST1|A0A3B6MST1_WHEAT peptidylprolyl isomerase OS=Triticum aestivum OX=4565 PE=4 SV=1;tr|A0A3B6LPR3|A0A3B6LPR3_WHEAT peptidylprolyl isomerase OS=Triticum aestivum OX=4565 PE=4 SV=1	440910	0	2722700	1389800	2744600	2158600	0	1472300	0	1952800	591220	0	0	0	0	0	0	0	2	2	0	0	0	0	0	0	1	0	1	1	3	3	0	1	0	1	2	0	0	0	0	0	0
A0A3B5Z2H6;A0A3B5ZZ39;A0A3B5Y536	A0A3B5Z2H6;A0A3B5ZZ39;A0A3B5Y536	4565;4565;4565	Phytocyanin domain-containing protein	3		tr|A0A3B5Z2H6|A0A3B5Z2H6_WHEAT Phytocyanin domain-containing protein OS=Triticum aestivum OX=4565 PE=4 SV=1;tr|A0A3B5ZZ39|A0A3B5ZZ39_WHEAT Phytocyanin domain-containing protein OS=Triticum aestivum OX=4565 PE=4 SV=1;tr|A0A3B5Y536|A0A3B5Y536_WHEAT Phytocyan	3775900	5192800	5244300	5722600	3901100	4950900	7195300	4232000	3769100	2961900	4021100	3830600	0	0	0	0	0	0	3	3	0	0	0	0	0	0	2	1	2	2	3	2	1	2	1	1	1	2	0	0	0	0	0
A0A3B6IY47;A0A3B6I180;A0A3B6JPW9;A0A3B6JNM5;A0A3B6IXH0	A0A3B6IY47;A0A3B6I180;A0A3B6JPW9	4565;4565;4565;4565;4565	PKS_ER domain-containing protein	3		tr|A0A3B6IY47|A0A3B6IY47_WHEAT PKS_ER domain-containing protein OS=Triticum aestivum OX=4565 PE=3 SV=1;tr|A0A3B6I180|A0A3B6I180_WHEAT PKS_ER domain-containing protein OS=Triticum aestivum OX=4565 PE=3 SV=1;tr|A0A3B6JPW9|A0A3B6JPW9_WHEAT PKS_ER domain-conta	4151000	4396200	3776000	29909000	14637000	15320000	3242400	2920100	3080400	4219000	4320100	4408600	0	0	0	0	0	0	5	3	0	0	0	0	0	0	3	3	3	3	3	3	2	1	3	2	3	2	0	0	0	0	0
A0A3B6HWZ8;A0A341TUM1;A0A3B6IJS8;A0A3B6UCS9;A0A3B6INE8;A0A341U7I0	A0A3B6HWZ8;A0A341TUM1;A0A3B6IJS8;A0A3B6UCS9;A0A3B6INE8;A0A341U7I0	4565;4565;4565;4565;4565;4565	Plant antimicrobial peptide domain-containing protein	3		tr|A0A3B6HWZ8|A0A3B6HWZ8_WHEAT Plant antimicrobial peptide domain-containing protein OS=Triticum aestivum OX=4565 PE=4 SV=1;tr|A0A341TUM1|A0A341TUM1_WHEAT Plant antimicrobial peptide domain-containing protein OS=Triticum aestivum OX=4565 PE=4 SV=1;tr|A0A3B	2917200	2592900	5123800	0	0	0	140270000	72272000	13866000	3576000	5225900	2496000	0	0	0	0	0	0	6	3	0	0	0	0	0	0	3	3	2	0	0	0	3	3	3	2	1	1	0	0	0	0	0
A0A3B6SKA0;A0A3B6RK65	A0A3B6SKA0;A0A3B6RK65	4565;4565	PMEI domain-containing protein; Pectinesterase inhibitor domain-containing protein	3		tr|A0A3B6SKA0|A0A3B6SKA0_WHEAT PMEI domain-containing protein OS=Triticum aestivum OX=4565 PE=4 SV=1;tr|A0A3B6RK65|A0A3B6RK65_WHEAT Pectinesterase inhibitor domain-containing protein OS=Triticum aestivum OX=4565 PE=4 SV=1	0	0	0	5165800	6632400	2887500	0	0	0	2953100	2507600	0	0	0	0	0	0	0	2	1	0	0	0	0	0	0	1	1	0	3	3	3	0	0	0	1	1	0	0	0	0	0	0
P49234;P49233;P49232;A0A3B6R960;A0A3B6TKM4;Q9FR39;P52184;O22655;Q9XF41;Q94JN2;Q5VMJ3;Q5EF31;P83647;A4KA43;A4GDU0	P49234;P49233;P49232;A0A3B6R960;A0A3B6TKM4;Q9FR39;P52184;O22655	4565;4565;4565;4565;4565;-1;-1;-1;-1;-1;-1;-1;-1;-1;-1	Profilin-3; Profilin-2; Profilin-1	3	PRO3;PRO2;PRO1	sp|P49234|PROF3_WHEAT Profilin-3 OS=Triticum aestivum OX=4565 GN=PRO3 PE=2 SV=2;sp|P49233|PROF2_WHEAT Profilin-2 OS=Triticum aestivum OX=4565 GN=PRO2 PE=2 SV=2;sp|P49232|PROF1_WHEAT Profilin-1 OS=Triticum aestivum OX=4565 GN=PRO1 PE=2 SV=2;tr|A0A3B6R960|A0	13679000	13388000	11440000	19055000	17532000	15142000	10489000	14376000	10842000	14930000	17189000	9886500	0	0	0	0	0	0	15	3	0	0	0	0	0	0	2	2	2	2	3	3	1	2	2	2	2	1	0	0	0	0	0
A0A3B6JJY5;A0A3B6IRU6;A0A3B6HSJ9;Q9LSU1;A0A3B6LIH4;A0A3B6MN82;Q9M4T8;Q9XZG5;Q42134;O81149	A0A3B6JJY5;A0A3B6IRU6;A0A3B6HSJ9;Q9LSU1;A0A3B6LIH4	4565;4565;4565;-1;4565;4565;-1;-1;-1;-1	Proteasome subunit alpha type	3		tr|A0A3B6JJY5|A0A3B6JJY5_WHEAT Proteasome subunit alpha type OS=Triticum aestivum OX=4565 PE=3 SV=1;tr|A0A3B6IRU6|A0A3B6IRU6_WHEAT Proteasome subunit alpha type OS=Triticum aestivum OX=4565 PE=3 SV=1;tr|A0A3B6HSJ9|A0A3B6HSJ9_WHEAT Proteasome subunit alpha	9776200	15264000	8915100	20020000	10102000	8865100	13808000	11349000	10901000	8359600	15449000	13211000	46357000	0	38346000	0	0	0	10	3	0	0	0	1	0	1	3	3	3	3	3	3	3	3	3	3	3	3	0	0	0	1	0
O24030;Q3ZBG0;Q9SXU1;O13268;Q4R7D9;Q9PTW9;Q9PVQ1;Q9Z2U0;Q9PVY6;O14818;Q9CWH6;Q8TAA3	O24030	-1;-1;-1;-1;-1;-1;-1;-1;-1;-1;-1;-1	Proteasome subunit alpha type-7	3	PAD1	sp|O24030|PSA7_SOLLC Proteasome subunit alpha type-7 OS=Solanum lycopersicum OX=4081 GN=PAD1 PE=2 SV=1	8713100	10807000	7808400	13184000	6202400	8168900	11367000	8218600	8197200	6756200	6405100	6767800	0	0	0	0	0	0	12	1	0	0	0	0	0	1	2	2	2	2	2	2	2	2	2	2	2	2	0	0	0	0	0
A0A3B5ZSM2;A0A3B5YUB2;A0A3B5XWR2;Q54QR2;O23710;Q7DLS1	A0A3B5ZSM2;A0A3B5YUB2;A0A3B5XWR2	4565;4565;4565;-1;-1;-1	Proteasome subunit beta	3		tr|A0A3B5ZSM2|A0A3B5ZSM2_WHEAT Proteasome subunit beta OS=Triticum aestivum OX=4565 PE=3 SV=1;tr|A0A3B5YUB2|A0A3B5YUB2_WHEAT Proteasome subunit beta OS=Triticum aestivum OX=4565 PE=3 SV=1;tr|A0A3B5XWR2|A0A3B5XWR2_WHEAT Proteasome subunit beta OS=Triticum a	8528300	9026900	6028600	5260400	5537600	6498200	13029000	12101000	13674000	6137700	4832100	6345800	98376000	0	55725000	0	0	0	6	3	0	0	0	1	0	1	2	2	2	2	3	3	1	1	1	3	3	1	0	0	0	1	0
W5F826	W5F826	4565	Proteasome subunit beta	3		tr|W5F826|W5F826_WHEAT Proteasome subunit beta OS=Triticum aestivum OX=4565 PE=3 SV=1	3589300	2480000	3550100	2956400	3547400	482720	4320700	3604100	4230800	6184400	6322000	1802600	0	0	0	0	0	0	1	3	0	0	0	0	0	0	2	2	2	3	3	1	2	3	2	3	2	1	0	0	0	0	0
A0A3B6TJW7;A0A3B6I3L9;A0A3B5Z649;A0A3B6A2V3	A0A3B6TJW7;A0A3B6I3L9;A0A3B5Z649	4565;4565;4565;4565	Proteasome subunit beta	3		tr|A0A3B6TJW7|A0A3B6TJW7_WHEAT Proteasome subunit beta OS=Triticum aestivum OX=4565 PE=3 SV=1;tr|A0A3B6I3L9|A0A3B6I3L9_WHEAT Proteasome subunit beta OS=Triticum aestivum OX=4565 PE=3 SV=1;tr|A0A3B5Z649|A0A3B5Z649_WHEAT Proteasome subunit beta OS=Triticum a	7826800	13428000	8292500	14212000	6712600	7891700	13203000	12484000	11997000	5758700	5707400	8450200	11786000	0	0	31603000	0	0	4	1	1	0	0	1	0	0	3	3	3	2	2	3	3	3	3	3	3	3	1	0	0	0	0
D8L9B3;P38661;Q75M08;Q942L2;O22263	D8L9B3;P38661;Q75M08;Q942L2;O22263	4565;-1;-1;-1;-1	Protein disulfide isomerase family protein 4-1; Probable protein disulfide-isomerase A6	3	pdil4-1	tr|D8L9B3|D8L9B3_WHEAT Protein disulfide isomerase family protein 4-1 OS=Triticum aestivum OX=4565 GN=pdil4-1 PE=2 SV=1;sp|P38661|PDIA6_MEDSA Probable protein disulfide-isomerase A6 OS=Medicago sativa OX=3879 PE=2 SV=1;sp|Q75M08|PDI21_ORYSJ Protein disulfi	3593200	2427600	3776100	5189000	2863800	3378100	0	3893800	8013600	6248600	6784400	2451500	0	0	0	0	0	0	5	3	0	0	0	0	0	0	2	1	2	3	3	3	0	1	1	3	3	1	0	0	0	0	0
A0A1D6DET0;A0A3B6AWD3	A0A1D6DET0	4565;4565	protein-serine/threonine phosphatase	3	CAMPLR22A2D_LOCUS2139	tr|A0A1D6DET0|A0A1D6DET0_WHEAT protein-serine/threonine phosphatase OS=Triticum aestivum OX=4565 GN=CAMPLR22A2D_LOCUS2139 PE=4 SV=1	3333700	3981800	2855200	5099900	3815700	5409700	0	0	2808000	2363000	4405400	3836700	0	0	0	0	0	0	2	3	0	0	0	0	0	0	2	1	1	2	3	2	0	0	1	3	2	2	0	0	0	0	0
A0A3B6JMU6;D3KVP3;A0A3B6IRI4	A0A3B6JMU6	4565;4565;4565	Purple acid phosphatase	3		tr|A0A3B6JMU6|A0A3B6JMU6_WHEAT Purple acid phosphatase OS=Triticum aestivum OX=4565 PE=3 SV=1	9788400	15161000	11132000	9673800	8133800	10925000	4491100	0	4685700	13942000	11410000	13115000	0	0	0	0	0	0	3	3	0	0	0	0	0	0	3	3	1	1	1	2	1	0	2	3	1	3	0	0	0	0	0
A0A3B6LPZ2;A0A3B6EDM2;A0A3B6FNN2;A0A3B6MX68;A0A3B6KMK4;A0A3B6GRR2	A0A3B6LPZ2	4565;4565;4565;4565;4565;4565	Purple acid phosphatase	3		tr|A0A3B6LPZ2|A0A3B6LPZ2_WHEAT Purple acid phosphatase OS=Triticum aestivum OX=4565 PE=3 SV=1	2130800	2705000	2448100	2549300	2631100	2936300	3998600	0	0	6034100	4295000	3699700	0	0	0	0	0	0	6	3	0	0	0	0	0	0	1	1	1	3	3	3	1	0	0	2	2	1	0	0	0	0	0
W4ZLP9;A0A3B5YXW1	W4ZLP9;A0A3B5YXW1	4565;4565	RanBD1 domain-containing protein	3		tr|W4ZLP9|W4ZLP9_WHEAT RanBD1 domain-containing protein OS=Triticum aestivum OX=4565 PE=4 SV=1;tr|A0A3B5YXW1|A0A3B5YXW1_WHEAT RanBD1 domain-containing protein OS=Triticum aestivum OX=4565 PE=4 SV=1	0	5202600	0	5464900	3447600	2188600	0	0	5496000	7348100	5825600	3587600	0	0	0	0	0	0	2	3	0	0	0	0	0	0	0	1	0	2	2	1	0	0	1	2	2	2	0	0	0	0	0
W5EAP3;A0A3B6HZM8;B8B9K6;B7F845	W5EAP3;A0A3B6HZM8	4565;4565;-1;-1	Ribosomal protein	3		tr|W5EAP3|W5EAP3_WHEAT Ribosomal protein OS=Triticum aestivum OX=4565 PE=3 SV=1;tr|A0A3B6HZM8|A0A3B6HZM8_WHEAT Ribosomal protein OS=Triticum aestivum OX=4565 PE=3 SV=1	20531000	9446000	18228000	6863400	7465500	4416500	15460000	28445000	13681000	14177000	9769400	10228000	0	0	0	0	0	0	4	2	0	0	0	0	0	0	3	2	3	3	3	3	2	3	2	2	3	2	0	0	0	0	0
W5ECL2;P46286	W5ECL2	4565;-1	Ribosomal protein L2 C-terminal domain-containing protein	3		tr|W5ECL2|W5ECL2_WHEAT Ribosomal protein L2 C-terminal domain-containing protein OS=Triticum aestivum OX=4565 PE=3 SV=1	12103000	11715000	7091700	5305500	5102000	6002700	19034000	16251000	19657000	9494800	4856200	6465500	15903000	0	0	0	0	0	2	3	0	0	0	1	0	0	2	3	3	1	3	3	2	2	3	3	3	3	0	0	0	1	0
Q5I7K5	Q5I7K5	4565	Ribosomal protein P1	3		tr|Q5I7K5|Q5I7K5_WHEAT Ribosomal protein P1 OS=Triticum aestivum OX=4565 PE=1 SV=1	14627000	5885000	14109000	22431000	14472000	23633000	2913600	6829700	14200000	10473000	59615000	10848000	0	19139000	0	0	0	0	1	3	0	0	0	0	1	0	3	2	3	3	3	3	3	2	3	3	3	2	0	0	0	0	1
A0A1D5ZL98	A0A1D5ZL98	4565	rRNA N-glycosylase	3		tr|A0A1D5ZL98|A0A1D5ZL98_WHEAT rRNA N-glycosylase OS=Triticum aestivum OX=4565 PE=3 SV=1	46064000	38979000	79525000	10422000	46179000	27316000	49756000	40072000	26095000	51840000	45697000	37865000	0	0	4693100	0	0	0	1	3	0	0	0	0	0	1	2	1	1	1	3	3	1	1	1	3	3	1	0	0	0	0	0
A0A3B6QKH8;A0A3B6PS43;A0A3B6NWN7	A0A3B6QKH8;A0A3B6PS43;A0A3B6NWN7	4565;4565;4565	S-(hydroxymethyl)glutathione dehydrogenase	3		tr|A0A3B6QKH8|A0A3B6QKH8_WHEAT S-(hydroxymethyl)glutathione dehydrogenase OS=Triticum aestivum OX=4565 PE=3 SV=1;tr|A0A3B6PS43|A0A3B6PS43_WHEAT S-(hydroxymethyl)glutathione dehydrogenase OS=Triticum aestivum OX=4565 PE=3 SV=1;tr|A0A3B6NWN7|A0A3B6NWN7_WHEAT	2559500	2805200	3000300	9339000	3801900	4825500	2890100	0	3766500	3804500	4205700	4301800	0	0	0	0	0	0	3	2	0	0	0	0	0	0	2	1	2	2	3	3	1	0	2	3	3	3	0	0	0	0	0
W5GW81;P22238;A0A3B6NVH9;A0A3B6EMK8;A0A077S5J5;P12949;A2ZDX9;Q2R4Z4;P12950;A0A3B6QJM4;A0A3B6PTM2;Q2R4Z7;A2ZDX6;A2ZDX8;Q2R4Z5;A0A3B6QLW3;A0A3B6NVD5;P12948;A0A3B6PRE6;A0A3B6QJD6;A0A3B6NIL7;B0LXL4;A0A3B6U0P4;A2ZDX4;Q2R4Z8;A0A3B6UB62;A0A3B6QJL9;A0A142FHV4	W5GW81	4565;-1;4565;4565;4565;-1;-1;-1;-1;4565;4565;-1;-1;-1;-1;4565;4565;-1;4565;4565;4565;4565;4565;-1;-1;4565;4565;4565	Salt-induced YSK2 dehydrin 3	3	DHN3	tr|W5GW81|W5GW81_WHEAT Salt-induced YSK2 dehydrin 3 OS=Triticum aestivum OX=4565 GN=DHN3 PE=2 SV=1	21093000	14184000	30355000	19266000	39933000	46578000	43274000	35228000	40863000	33105000	28170000	30136000	0	0	0	0	0	0	28	3	1	0	0	0	0	0	2	2	2	3	3	3	2	2	3	3	3	3	1	0	0	0	0
A0A3B6KF02;Q94F73;C3UZE5;M5AKY4;A0A3B6SAQ5;A0A3B6SBL8;F8S6U7;F8S6U8;F8S6V1;O82715;F8S6U0;A0A3B6RC60;P35793;F8S6U5;Q41359;Q00008;Q05968;P35792;Q08697	A0A3B6KF02;Q94F73;C3UZE5	4565;4565;4565;4565;4565;4565;4565;4565;4565;4565;4565;4565;-1;4565;-1;-1;-1;-1;-1	SCP domain-containing protein; Pathogenesis-related protein 1	3	Pr-1-4	tr|A0A3B6KF02|A0A3B6KF02_WHEAT SCP domain-containing protein OS=Triticum aestivum OX=4565 PE=4 SV=1;tr|Q94F73|Q94F73_WHEAT Pathogenesis-related protein 1 OS=Triticum aestivum OX=4565 GN=Pr-1-4 PE=2 SV=1;tr|C3UZE5|C3UZE5_WHEAT Pathogenesis-related protein 1	17816000	15404000	10149000	26338000	17933000	20975000	34482000	48363000	35684000	6335200	4968300	7700300	0	0	0	0	0	0	19	3	0	0	0	0	0	0	2	2	2	2	2	2	2	3	3	1	1	1	0	0	0	0	0
A0A3B6JLM5;A0A3B6IU93;A0A3B6HN04;A0A3B6QJ13;A0A3B6NVV2;A0A3B6PQS8;P26636;Q9GMB8;Q5R9K9;Q4R4U9;P13642;Q6DRC0;Q39230;Q6P799;P26638;P49591	A0A3B6JLM5;A0A3B6IU93;A0A3B6HN04;A0A3B6QJ13;A0A3B6NVV2;A0A3B6PQS8	4565;4565;4565;4565;4565;4565;-1;-1;-1;-1;-1;-1;-1;-1;-1;-1	serine--tRNA ligase	3		tr|A0A3B6JLM5|A0A3B6JLM5_WHEAT serine--tRNA ligase OS=Triticum aestivum OX=4565 PE=4 SV=1;tr|A0A3B6IU93|A0A3B6IU93_WHEAT serine--tRNA ligase OS=Triticum aestivum OX=4565 PE=4 SV=1;tr|A0A3B6HN04|A0A3B6HN04_WHEAT serine--tRNA ligase OS=Triticum aestivum OX=4	1452900	0	1056300	2324600	1452700	1359800	2345100	1798900	2011700	1281800	1334000	1698800	0	0	0	0	0	0	16	3	0	0	0	0	0	0	1	0	1	1	1	1	1	2	1	2	2	1	0	0	0	0	0
A0A3B6TU18	A0A3B6TU18	4565	SMP domain-containing protein	3		tr|A0A3B6TU18|A0A3B6TU18_WHEAT SMP domain-containing protein OS=Triticum aestivum OX=4565 PE=3 SV=1	57446000	82282000	92495000	37948000	56096000	76465000	32394000	35550000	17629000	25845000	23347000	36444000	0	0	0	0	0	0	1	3	0	0	0	0	0	0	1	1	1	3	3	3	1	1	1	3	3	3	0	0	0	0	0
A0A3B6NJ44;A0A3B6Q8S1;A0A3B6PCU7	A0A3B6NJ44;A0A3B6Q8S1;A0A3B6PCU7	4565;4565;4565	STI1 domain-containing protein	3		tr|A0A3B6NJ44|A0A3B6NJ44_WHEAT STI1 domain-containing protein OS=Triticum aestivum OX=4565 PE=4 SV=1;tr|A0A3B6Q8S1|A0A3B6Q8S1_WHEAT STI1 domain-containing protein OS=Triticum aestivum OX=4565 PE=4 SV=1;tr|A0A3B6PCU7|A0A3B6PCU7_WHEAT STI1 domain-containing	5954100	0	10517000	0	2305100	0	7889000	6964100	9530300	5946500	4160800	4318500	0	0	0	0	0	0	3	2	0	0	0	0	0	0	2	1	2	0	1	0	3	2	3	2	3	2	0	0	0	0	0
A0A3B6QFL1;A0A3B6PN36;F8RP11;A0A3B6NS49;Q43468	A0A3B6QFL1;A0A3B6PN36;F8RP11;A0A3B6NS49	4565;4565;4565;4565;-1	STI1 domain-containing protein; Hsp70-Hsp90 organizing protein	3		tr|A0A3B6QFL1|A0A3B6QFL1_WHEAT STI1 domain-containing protein OS=Triticum aestivum OX=4565 PE=4 SV=1;tr|A0A3B6PN36|A0A3B6PN36_WHEAT STI1 domain-containing protein OS=Triticum aestivum OX=4565 PE=4 SV=1;sp|F8RP11|HSOP_WHEAT Hsp70-Hsp90 organizing protein OS	5354400	5068200	5324200	7483400	4268600	5556400	10816000	6309600	4721200	3880800	4631100	0	0	0	0	0	0	0	5	3	0	0	0	0	0	0	2	2	2	3	3	3	2	3	3	3	2	0	0	0	0	0	0
A0A3B5ZPJ2	A0A3B5ZPJ2	4565	Subtilisin-chymotrypsin inhibitor-2A	3		tr|A0A3B5ZPJ2|A0A3B5ZPJ2_WHEAT Subtilisin-chymotrypsin inhibitor-2A OS=Triticum aestivum OX=4565 PE=3 SV=1	8732100	8743600	18435000	0	0	0	12963000	19914000	10910000	3734600	3744100	4550900	0	0	0	0	0	0	1	3	0	0	0	0	0	0	3	2	3	0	0	0	2	3	3	1	1	1	0	0	0	0	0
A0A3B6MYC3;A0A3B6LU07;A0A3B6KQV6;Q9ZPX5;O82663	A0A3B6MYC3;A0A3B6LU07;A0A3B6KQV6;Q9ZPX5;O82663	4565;4565;4565;-1;-1	Succinate dehydrogenase [ubiquinone] flavoprotein subunit, mitochondrial	3		tr|A0A3B6MYC3|A0A3B6MYC3_WHEAT Succinate dehydrogenase [ubiquinone] flavoprotein subunit, mitochondrial OS=Triticum aestivum OX=4565 PE=3 SV=1;tr|A0A3B6LU07|A0A3B6LU07_WHEAT Succinate dehydrogenase [ubiquinone] flavoprotein subunit, mitochondrial OS=Tritic	1794100	1207700	1637000	2432200	2542600	2758600	1070100	1572500	1637300	2453000	4982800	1807300	0	0	1424600	0	0	0	5	1	0	0	0	0	0	1	1	1	1	2	3	3	1	1	1	2	2	1	0	0	0	0	0
A0A3B6TCX2;A0A3B6I1L7	A0A3B6TCX2;A0A3B6I1L7	4565;4565	Succinate dehydrogenase subunit 5, mitochondrial	3		tr|A0A3B6TCX2|A0A3B6TCX2_WHEAT Succinate dehydrogenase subunit 5, mitochondrial OS=Triticum aestivum OX=4565 PE=4 SV=1;tr|A0A3B6I1L7|A0A3B6I1L7_WHEAT Succinate dehydrogenase subunit 5, mitochondrial OS=Triticum aestivum OX=4565 PE=4 SV=1	13782000	0	12088000	38667000	17141000	8480700	22346000	11719000	0	10800000	13145000	8017800	40218000	0	38738000	0	0	0	2	3	0	0	0	1	0	1	1	0	2	3	3	3	1	2	0	2	1	2	0	0	0	1	0
A0A3B6KCF5	A0A3B6KCF5	4565	Thaumatin-like protein	3		tr|A0A3B6KCF5|A0A3B6KCF5_WHEAT Thaumatin-like protein OS=Triticum aestivum OX=4565 PE=4 SV=1	1372200	1084500	1705500	1050500	1924900	1880600	7576600	19635000	5274600	2069800	636010	0	0	0	0	0	0	0	1	3	0	0	0	0	0	0	2	1	2	1	3	3	3	3	3	1	2	0	0	0	0	0	0
A0A3B6B0I4;A0A0C4BJ55;Q96468;P80602;A0A3B6C702;Q9C5R8;Q6ER94	A0A3B6B0I4;A0A0C4BJ55;Q96468;P80602;A0A3B6C702;Q9C5R8	4565;4565;-1;4565;4565;-1;-1	thioredoxin-dependent peroxiredoxin	3	CAMPLR22A2D_LOCUS2968	tr|A0A3B6B0I4|A0A3B6B0I4_WHEAT thioredoxin-dependent peroxiredoxin OS=Triticum aestivum OX=4565 PE=4 SV=1;tr|A0A0C4BJ55|A0A0C4BJ55_WHEAT thioredoxin-dependent peroxiredoxin OS=Triticum aestivum OX=4565 GN=CAMPLR22A2D_LOCUS2968 PE=4 SV=1;sp|Q96468|BAS1_HORV	11062000	10320000	13941000	17871000	11898000	9199700	8810100	12594000	9372100	14168000	13061000	6936200	37555000	0	18375000	0	0	0	7	3	0	0	0	1	0	1	3	3	3	3	3	3	3	3	3	2	3	3	0	0	0	1	0
A0A3B6DBD5;Q8GVD3;A0A3B6C579	A0A3B6DBD5;Q8GVD3;A0A3B6C579	4565;4565;4565	Thioredoxin; Thioredoxin domain-containing protein	3		tr|A0A3B6DBD5|A0A3B6DBD5_WHEAT Thioredoxin OS=Triticum aestivum OX=4565 PE=4 SV=1;tr|Q8GVD3|Q8GVD3_WHEAT Thioredoxin OS=Triticum aestivum OX=4565 PE=2 SV=1;tr|A0A3B6C579|A0A3B6C579_WHEAT Thioredoxin domain-containing protein OS=Triticum aestivum OX=4565 PE	43633000	47734000	49794000	20835000	25927000	38215000	79544000	55184000	54060000	53510000	53636000	82824000	0	0	0	0	0	0	3	3	0	0	0	0	0	0	2	2	2	2	2	2	3	2	2	2	2	3	0	0	0	0	0
A0A3B6MVX7;A0A3B6LRC2;Q8EW34;Q9M4S8	A0A3B6MVX7;A0A3B6LRC2	4565;4565;-1;-1	Triose-phosphate isomerase	3		tr|A0A3B6MVX7|A0A3B6MVX7_WHEAT Triose-phosphate isomerase OS=Triticum aestivum OX=4565 PE=3 SV=1;tr|A0A3B6LRC2|A0A3B6LRC2_WHEAT Triose-phosphate isomerase OS=Triticum aestivum OX=4565 PE=3 SV=1	7306400	8570300	6161100	4631300	8232100	6212100	12423000	12784000	9154800	4895000	3497900	5947800	0	0	0	0	0	0	4	2	0	0	0	0	0	0	2	2	2	2	2	2	2	1	1	2	1	2	0	0	0	0	0
A0A3B6DN86;A0A3B6CD88	A0A3B6DN86;A0A3B6CD88	4565;4565	Tyrosinase copper-binding domain-containing protein	3		tr|A0A3B6DN86|A0A3B6DN86_WHEAT Tyrosinase copper-binding domain-containing protein OS=Triticum aestivum OX=4565 PE=3 SV=1;tr|A0A3B6CD88|A0A3B6CD88_WHEAT Tyrosinase copper-binding domain-containing protein OS=Triticum aestivum OX=4565 PE=3 SV=1	5198600	5503800	5930100	2262300	1940900	2057600	27347000	13279000	29369000	3717600	3290900	3796100	0	0	0	0	0	0	2	2	0	0	0	0	0	0	2	1	2	1	1	1	3	2	2	1	1	1	0	0	0	0	0
A0A3B5ZRA1	A0A3B5ZRA1	4565	Uncharacterized protein	3		tr|A0A3B5ZRA1|A0A3B5ZRA1_WHEAT Uncharacterized protein OS=Triticum aestivum OX=4565 PE=4 SV=1	76154000	48985000	86096000	24040000	82228000	62700000	166290000	189090000	94426000	38638000	28324000	31124000	0	0	0	0	0	0	1	3	0	0	0	0	0	0	2	2	2	2	3	2	2	2	2	2	2	2	0	0	0	0	0
A0A3B6GTS5;A0A3B6ECW9;A0A3B6FIQ5	A0A3B6GTS5;A0A3B6ECW9;A0A3B6FIQ5	4565;4565;4565	Uncharacterized protein	3		tr|A0A3B6GTS5|A0A3B6GTS5_WHEAT Uncharacterized protein OS=Triticum aestivum OX=4565 PE=4 SV=1;tr|A0A3B6ECW9|A0A3B6ECW9_WHEAT Uncharacterized protein OS=Triticum aestivum OX=4565 PE=4 SV=1;tr|A0A3B6FIQ5|A0A3B6FIQ5_WHEAT Uncharacterized protein OS=Triticum a	31584000	43419000	29141000	2077800	3717900	4499700	56179000	41127000	29195000	25401000	15280000	22919000	0	0	0	0	0	0	3	3	0	0	0	0	0	0	3	3	3	2	2	2	3	3	3	2	2	2	0	0	0	0	0
A0A3B6HMP8;A0A3B6IXS8;A0A3B6JPZ5	A0A3B6HMP8	4565;4565;4565	Uncharacterized protein	3		tr|A0A3B6HMP8|A0A3B6HMP8_WHEAT Uncharacterized protein OS=Triticum aestivum OX=4565 PE=4 SV=1	14124000	16025000	12643000	16884000	14885000	17426000	15792000	10998000	13322000	10558000	9641000	14491000	0	0	0	0	0	0	3	3	0	0	0	0	0	0	1	1	1	1	2	2	1	1	1	3	2	2	0	0	0	0	0
A0A3B6HZY0;A0A3B6N3C7;A0A3B6LYY0;P08824;P21239;P34794;P08926;P21238	A0A3B6HZY0;A0A3B6N3C7;A0A3B6LYY0	4565;4565;4565;-1;-1;-1;-1;-1	Uncharacterized protein	3		tr|A0A3B6HZY0|A0A3B6HZY0_WHEAT Uncharacterized protein OS=Triticum aestivum OX=4565 PE=3 SV=1;tr|A0A3B6N3C7|A0A3B6N3C7_WHEAT Uncharacterized protein OS=Triticum aestivum OX=4565 PE=3 SV=1;tr|A0A3B6LYY0|A0A3B6LYY0_WHEAT Uncharacterized protein OS=Triticum a	11091000	28187000	15765000	4367500	5276300	5211100	23356000	13492000	14579000	12389000	20084000	14040000	0	0	0	0	0	0	8	3	0	0	0	0	0	0	3	1	3	2	3	2	1	3	1	3	3	3	0	0	0	0	0
A0A3B6JDD8;A0A3B6IKK7;A0A3B6HZ54	A0A3B6JDD8;A0A3B6IKK7;A0A3B6HZ54	4565;4565;4565	Uncharacterized protein	3		tr|A0A3B6JDD8|A0A3B6JDD8_WHEAT Uncharacterized protein OS=Triticum aestivum OX=4565 PE=4 SV=1;tr|A0A3B6IKK7|A0A3B6IKK7_WHEAT Uncharacterized protein OS=Triticum aestivum OX=4565 PE=4 SV=1;tr|A0A3B6HZ54|A0A3B6HZ54_WHEAT Uncharacterized protein OS=Triticum a	6093000	4526600	8639000	3580800	10568000	6219800	12901000	20571000	8863500	3532500	1871000	2420300	0	0	0	0	0	0	3	3	0	0	0	0	0	0	1	1	1	3	1	1	1	1	1	1	1	1	0	0	0	0	0
A0A3B6MUN9	A0A3B6MUN9	4565	Uncharacterized protein	3		tr|A0A3B6MUN9|A0A3B6MUN9_WHEAT Uncharacterized protein OS=Triticum aestivum OX=4565 PE=4 SV=1	5336200	3196000	5326600	4961400	3717800	3046600	0	0	0	3239500	2145700	2896900	0	0	0	0	0	0	1	3	0	0	0	0	0	0	2	3	3	3	3	2	0	0	0	3	3	3	0	0	0	0	0
A0A3B6SLF2	A0A3B6SLF2	4565	Uncharacterized protein	3		tr|A0A3B6SLF2|A0A3B6SLF2_WHEAT Uncharacterized protein OS=Triticum aestivum OX=4565 PE=3 SV=1	3952100	2332700	0	15151000	26707000	20318000	0	0	2462900	5903000	5386700	7201700	0	0	0	0	0	0	1	3	0	0	0	0	0	0	1	1	0	3	3	3	0	0	1	1	2	2	0	0	0	0	0
A0A3B6MQ76;A0A3B6LKR3;A0A3B6KGS3	A0A3B6MQ76;A0A3B6LKR3;A0A3B6KGS3	4565;4565;4565	Uncharacterized protein	3		tr|A0A3B6MQ76|A0A3B6MQ76_WHEAT Uncharacterized protein OS=Triticum aestivum OX=4565 PE=4 SV=1;tr|A0A3B6LKR3|A0A3B6LKR3_WHEAT Uncharacterized protein OS=Triticum aestivum OX=4565 PE=4 SV=1;tr|A0A3B6KGS3|A0A3B6KGS3_WHEAT Uncharacterized protein OS=Triticum a	3926600	4678800	3372000	3656200	7476000	9466700	3913200	3654200	14718000	5078400	4085900	3390500	0	0	0	0	0	0	3	3	0	0	0	0	0	0	2	1	2	1	3	3	1	3	3	3	3	1	0	0	0	0	0
A0A3B6KHL6	A0A3B6KHL6	4565	Uncharacterized protein	3		tr|A0A3B6KHL6|A0A3B6KHL6_WHEAT Uncharacterized protein OS=Triticum aestivum OX=4565 PE=4 SV=1	3856900	4973000	7749300	7012800	11227000	10575000	0	0	0	6508800	5824500	5927000	0	0	0	0	0	0	1	3	0	0	0	0	0	0	2	1	2	3	3	2	0	0	0	3	3	2	0	0	0	0	0
A0A3B6NWP3;A0A3B5ZTG0;A0A3B5YWG5;A0A3B5XXY9	A0A3B6NWP3	4565;4565;4565;4565	Uncharacterized protein	3		tr|A0A3B6NWP3|A0A3B6NWP3_WHEAT Uncharacterized protein OS=Triticum aestivum OX=4565 PE=3 SV=1	2081700	2157900	1771500	12032000	14295000	9541000	1239600	1590900	1569600	10740000	10046000	7352300	0	0	0	0	0	0	4	3	0	0	0	0	0	0	2	1	2	3	3	3	1	2	1	2	2	2	0	0	0	0	0
A0A3B6PSZ6	A0A3B6PSZ6	4565	Uncharacterized protein	3		tr|A0A3B6PSZ6|A0A3B6PSZ6_WHEAT Uncharacterized protein OS=Triticum aestivum OX=4565 PE=3 SV=1	1894300	573810	717890	7762800	7243800	5533600	449640	426900	549360	991560	1610900	715080	0	0	0	0	0	0	1	3	0	0	0	0	0	0	2	2	2	3	3	3	1	2	1	2	2	1	0	0	0	0	0
A0A3B6HMZ7;A0A3B6JMH8;A0A3B6ITH3	A0A3B6HMZ7;A0A3B6JMH8;A0A3B6ITH3	4565;4565;4565	Uncharacterized protein	3		tr|A0A3B6HMZ7|A0A3B6HMZ7_WHEAT Uncharacterized protein OS=Triticum aestivum OX=4565 PE=3 SV=1;tr|A0A3B6JMH8|A0A3B6JMH8_WHEAT Uncharacterized protein OS=Triticum aestivum OX=4565 PE=3 SV=1;tr|A0A3B6ITH3|A0A3B6ITH3_WHEAT Uncharacterized protein OS=Triticum a	0	3038500	0	3906100	3319900	3658400	0	3112700	3770300	3337000	3002200	3491400	0	0	0	0	0	0	3	3	0	0	0	0	0	0	0	1	0	2	3	3	0	1	2	2	2	1	0	0	0	0	0
A0A3B6MRX0;A0A3B6LM62;A0A3B6KG21	A0A3B6MRX0;A0A3B6LM62;A0A3B6KG21	4565;4565;4565	Uncharacterized protein	3		tr|A0A3B6MRX0|A0A3B6MRX0_WHEAT Uncharacterized protein OS=Triticum aestivum OX=4565 PE=3 SV=1;tr|A0A3B6LM62|A0A3B6LM62_WHEAT Uncharacterized protein OS=Triticum aestivum OX=4565 PE=3 SV=1;tr|A0A3B6KG21|A0A3B6KG21_WHEAT Uncharacterized protein OS=Triticum a	0	0	2273200	4698200	2596700	3751400	0	0	0	6678800	8015300	5625200	0	0	0	0	0	0	3	3	0	0	0	0	0	0	0	0	1	1	2	1	0	0	0	2	3	2	0	0	0	0	0
A0A3B6JHJ7	A0A3B6JHJ7	4565	Uncharacterized protein	3		tr|A0A3B6JHJ7|A0A3B6JHJ7_WHEAT Uncharacterized protein OS=Triticum aestivum OX=4565 PE=3 SV=1	0	0	0	13105000	7930000	5179700	0	0	0	0	2341800	0	0	0	0	0	0	0	1	3	0	0	0	0	0	0	0	0	0	3	2	3	0	0	0	0	1	0	0	0	0	0	0
A0A3B5ZWM4	A0A3B5ZWM4	4565	Uncharacterized protein	3		tr|A0A3B5ZWM4|A0A3B5ZWM4_WHEAT Uncharacterized protein OS=Triticum aestivum OX=4565 PE=3 SV=1	20450000	27073000	15825000	13233000	10383000	12674000	19070000	19234000	22373000	16189000	17440000	28420000	0	0	0	0	0	0	1	2	0	0	0	0	0	0	2	2	1	2	1	1	2	1	2	3	3	3	0	0	0	0	0
A0A3B5Z057	A0A3B5Z057	4565	Uncharacterized protein	3		tr|A0A3B5Z057|A0A3B5Z057_WHEAT Uncharacterized protein OS=Triticum aestivum OX=4565 PE=4 SV=1	2063700	0	1938500	1214600	1421300	6841500	8802900	2464300	2378200	8941700	1725400	3224600	0	0	0	0	0	0	1	2	0	0	0	0	0	0	1	0	1	2	3	2	2	1	1	2	2	2	0	0	0	0	0
W5D1K7;A0A3B6GS44	W5D1K7;A0A3B6GS44	4565;4565	Uncharacterized protein	3	TRAES_3BF110600030CFD_c1	tr|W5D1K7|W5D1K7_WHEAT Uncharacterized protein OS=Triticum aestivum OX=4565 GN=TRAES_3BF110600030CFD_c1 PE=4 SV=1;tr|A0A3B6GS44|A0A3B6GS44_WHEAT Uncharacterized protein OS=Triticum aestivum OX=4565 PE=4 SV=1	1854300	0	0	3416500	1322100	1347800	0	0	0	1820600	3269900	1552100	0	0	0	0	0	0	2	1	0	0	0	0	0	0	1	0	0	3	3	2	0	0	0	3	2	1	0	0	0	0	0
A0A3B5Z2Q8	A0A3B5Z2Q8	4565	Uncharacterized protein	3		tr|A0A3B5Z2Q8|A0A3B5Z2Q8_WHEAT Uncharacterized protein OS=Triticum aestivum OX=4565 PE=4 SV=1	0	2551300	2279500	4015100	5623400	7287600	6304200	4737900	4103900	1859800	0	1860300	0	0	0	0	0	0	1	1	0	0	0	0	0	0	0	1	2	3	3	3	1	1	1	1	0	1	0	0	0	0	0
A0A3B6JQP9	A0A3B6JQP9	4565	Uncharacterized protein	3		tr|A0A3B6JQP9|A0A3B6JQP9_WHEAT Uncharacterized protein OS=Triticum aestivum OX=4565 PE=4 SV=1	0	0	0	9450200	9207000	9507000	0	0	0	8671100	7415800	13892000	0	0	0	0	0	0	1	1	0	0	0	0	0	0	0	0	0	3	3	3	0	0	0	3	3	2	0	0	0	0	0
A0A3B6EQU7;A0A3B6H1U7;A0A077RWG8	A0A3B6EQU7;A0A3B6H1U7;A0A077RWG8	4565;4565;4565	Uricase	3	TRAES_3BF019300180CFD_c1	tr|A0A3B6EQU7|A0A3B6EQU7_WHEAT Uricase OS=Triticum aestivum OX=4565 PE=3 SV=1;tr|A0A3B6H1U7|A0A3B6H1U7_WHEAT Uricase OS=Triticum aestivum OX=4565 PE=3 SV=1;tr|A0A077RWG8|A0A077RWG8_WHEAT Uricase OS=Triticum aestivum OX=4565 GN=TRAES_3BF019300180CFD_c1 PE=3	2449500	2928400	2728200	3817100	2429500	2931500	2809400	2895000	3179400	2967100	3157000	3689800	0	0	0	0	0	0	3	3	0	0	0	0	0	0	1	1	1	1	2	2	1	1	1	2	3	1	0	0	0	0	0
A0A3B5Y5J8;A0A3B5Z4Q0;A0A3B6A211	A0A3B5Y5J8;A0A3B5Z4Q0	4565;4565;4565	WD_REPEATS_REGION domain-containing protein	3		tr|A0A3B5Y5J8|A0A3B5Y5J8_WHEAT WD_REPEATS_REGION domain-containing protein OS=Triticum aestivum OX=4565 PE=3 SV=1;tr|A0A3B5Z4Q0|A0A3B5Z4Q0_WHEAT WD_REPEATS_REGION domain-containing protein OS=Triticum aestivum OX=4565 PE=3 SV=1	9152300	11439000	6528800	6515400	4466900	5601700	6606400	15265000	18771000	9704600	8999100	10049000	0	0	0	0	0	0	3	3	0	0	0	0	0	0	1	1	1	2	3	2	1	2	1	2	2	2	0	0	0	0	0
Q4W6G2;A0A3B6PFH8;A0A3B6TZ07;A0A3B6TZ03;A0A3B6JJ84	Q4W6G2;A0A3B6PFH8;A0A3B6TZ07	4565;4565;4565;4565;4565	Xylanase inhibitor XIP-III; GH18 domain-containing protein	3	Xip-III	tr|Q4W6G2|Q4W6G2_WHEAT Xylanase inhibitor XIP-III OS=Triticum aestivum OX=4565 GN=Xip-III PE=4 SV=1;tr|A0A3B6PFH8|A0A3B6PFH8_WHEAT GH18 domain-containing protein OS=Triticum aestivum OX=4565 PE=4 SV=1;tr|A0A3B6TZ07|A0A3B6TZ07_WHEAT GH18 domain-containing p	8966600	5785600	7897800	60973000	31458000	39070000	3200900	3471800	3036700	11083000	14282000	24782000	0	0	0	0	0	0	5	3	0	0	0	0	0	0	3	3	3	3	3	3	1	2	3	3	3	2	0	0	0	0	0
P52572;D0PRB4;A2SZW8	P52572;D0PRB4	-1;4565;-1	1-Cys peroxiredoxin PER1; Peroxiredoxin	2	PER1;CAMPLR22A2D_LOCUS5300	sp|P52572|REHY_HORVU 1-Cys peroxiredoxin PER1 OS=Hordeum vulgare OX=4513 GN=PER1 PE=2 SV=1;tr|D0PRB4|D0PRB4_WHEAT Peroxiredoxin OS=Triticum aestivum OX=4565 GN=CAMPLR22A2D_LOCUS5300 PE=2 SV=1	20719000	38343000	22686000	94920000	52008000	105270000	10326000	6432900	12487000	61353000	53026000	106580000	0	0	0	0	0	0	3	1	0	0	0	0	0	0	2	2	2	2	2	2	2	1	2	2	2	2	0	0	0	0	0
A0A3B6NQF0	A0A3B6NQF0	4565	111Aminopeptidase	2		tr|A0A3B6NQF0|A0A3B6NQF0_WHEAT Aminopeptidase OS=Triticum aestivum OX=4565 PE=3 SV=1	3370600	3224400	3180400	3774700	2906800	2788300	5065700	5460700	3296300	2086600	0	0	0	0	0	0	0	0	1	2	0	0	0	0	0	0	1	1	1	2	1	1	1	1	1	1	0	0	0	0	0	0	0
A0A3B6MRR2;A0A3B6LM17;A0A3B6KIH6	A0A3B6MRR2;A0A3B6LM17;A0A3B6KIH6	4565;4565;4565	111Aspartyl aminopeptidase	2		tr|A0A3B6MRR2|A0A3B6MRR2_WHEAT Aspartyl aminopeptidase OS=Triticum aestivum OX=4565 PE=3 SV=1;tr|A0A3B6LM17|A0A3B6LM17_WHEAT Aspartyl aminopeptidase OS=Triticum aestivum OX=4565 PE=3 SV=1;tr|A0A3B6KIH6|A0A3B6KIH6_WHEAT Aspartyl aminopeptidase OS=Triticum a	3946100	0	0	8728100	6050100	6425800	0	0	0	7074100	6941100	0	0	0	0	0	0	0	3	2	0	0	0	0	0	0	1	0	0	1	2	1	0	0	0	1	2	0	0	0	0	0	0
A0A3B6CGE3;A0A3B6B6H9;A0A3B6DKY6;P52712	A0A3B6CGE3;A0A3B6B6H9;A0A3B6DKY6;P52712	4565;4565;4565;-1	111Carboxypeptidase	2		tr|A0A3B6CGE3|A0A3B6CGE3_WHEAT Carboxypeptidase OS=Triticum aestivum OX=4565 PE=3 SV=1;tr|A0A3B6B6H9|A0A3B6B6H9_WHEAT Carboxypeptidase OS=Triticum aestivum OX=4565 PE=3 SV=1;tr|A0A3B6DKY6|A0A3B6DKY6_WHEAT Carboxypeptidase OS=Triticum aestivum OX=4565 PE=3	7854600	3631700	4293900	1227400	3272000	963520	4289900	2676200	3076600	1711700	2269600	3141300	0	0	0	0	0	0	4	2	0	0	0	0	0	0	2	1	2	2	2	2	1	2	2	2	2	1	0	0	0	0	0
A0A3B6FMG9;A0A3B6GWZ4;A0A3B6EGL9	A0A3B6FMG9;A0A3B6GWZ4;A0A3B6EGL9	4565;4565;4565	111Peptidase A1 domain-containing protein	2		tr|A0A3B6FMG9|A0A3B6FMG9_WHEAT Peptidase A1 domain-containing protein OS=Triticum aestivum OX=4565 PE=3 SV=1;tr|A0A3B6GWZ4|A0A3B6GWZ4_WHEAT Peptidase A1 domain-containing protein OS=Triticum aestivum OX=4565 PE=3 SV=1;tr|A0A3B6EGL9|A0A3B6EGL9_WHEAT Peptida	27143000	30187000	26949000	14107000	14053000	7868400	15284000	14305000	19527000	0	0	0	0	0	0	0	0	0	3	2	0	0	0	0	0	0	1	1	1	1	1	1	1	1	1	1	1	1	0	0	0	0	0
P32024	P32024	-1	23 kDa jasmonate-induced protein	2		sp|P32024|JI23_HORVU 23 kDa jasmonate-induced protein OS=Hordeum vulgare OX=4513 PE=2 SV=1	2335500	2618700	2697500	0	0	0	26940000	26882000	6169600	738030	492580	958250	0	0	0	0	0	0	1	2	0	0	0	0	0	0	2	1	2	0	0	0	2	2	2	1	1	1	0	0	0	0	0
A0A3B6AU50;A0A3B6C281;A0A1D5V0H4	A0A3B6AU50;A0A3B6C281;A0A1D5V0H4	4565;4565;4565	4-alpha-glucanotransferase	2		tr|A0A3B6AU50|A0A3B6AU50_WHEAT 4-alpha-glucanotransferase OS=Triticum aestivum OX=4565 PE=3 SV=1;tr|A0A3B6C281|A0A3B6C281_WHEAT 4-alpha-glucanotransferase OS=Triticum aestivum OX=4565 PE=3 SV=1;tr|A0A1D5V0H4|A0A1D5V0H4_WHEAT 4-alpha-glucanotransferase OS=T	5919700	6915600	7060000	4578100	3348700	4940600	5692800	0	4062000	7489400	8598100	10445000	0	0	0	0	0	0	3	2	0	0	0	0	0	0	2	1	2	1	2	1	1	0	1	2	2	1	0	0	0	0	0
A0A3B6C534;A0A3B6AV88;A0A1D5V2G6;Q9ZSR8;Q08682	A0A3B6C534;A0A3B6AV88;A0A1D5V2G6	4565;4565;4565;-1;-1	40S ribosomal protein SA	2		tr|A0A3B6C534|A0A3B6C534_WHEAT 40S ribosomal protein SA OS=Triticum aestivum OX=4565 PE=3 SV=1;tr|A0A3B6AV88|A0A3B6AV88_WHEAT 40S ribosomal protein SA OS=Triticum aestivum OX=4565 PE=3 SV=1;tr|A0A1D5V2G6|A0A1D5V2G6_WHEAT 40S ribosomal protein SA OS=Triticu	11532000	22426000	10836000	9563500	8264300	7443900	36960000	18732000	16249000	31796000	13776000	0	0	0	0	0	0	0	5	2	0	0	0	0	0	0	2	2	2	2	2	2	1	2	2	1	1	0	0	0	0	0	0
A0A3B6C990;A0A3B6B2H0;A0A1D5UGR3	A0A3B6C990;A0A3B6B2H0;A0A1D5UGR3	4565;4565;4565	6,7-dimethyl-8-ribityllumazine synthase	2		tr|A0A3B6C990|A0A3B6C990_WHEAT 6,7-dimethyl-8-ribityllumazine synthase OS=Triticum aestivum OX=4565 PE=3 SV=1;tr|A0A3B6B2H0|A0A3B6B2H0_WHEAT 6,7-dimethyl-8-ribityllumazine synthase OS=Triticum aestivum OX=4565 PE=3 SV=1;tr|A0A1D5UGR3|A0A1D5UGR3_WHEAT 6,7-d	6250900	7412400	5086800	6723600	5495400	6086800	2320000	2702400	3125700	5855000	2083000	2401500	0	0	0	0	0	0	3	2	0	0	0	0	0	0	1	1	2	2	2	2	2	1	2	2	2	2	0	0	0	0	0
P0DKK2;P0DKK1;P43209;A0A3B6A2B9;A0A341T1J6;A0A3B5Z3S2;Q8RXU5;Q9ZRS8;Q9XHE4;A0A3B6TM37;Q9SRK6	P0DKK2;P0DKK1;P43209;A0A3B6A2B9;A0A341T1J6;A0A3B5Z3S2;Q8RXU5;Q9ZRS8;Q9XHE4;A0A3B6TM37;Q9SRK6	-1;-1;-1;4565;4565;4565;-1;-1;-1;4565;-1	60S ribosomal protein L37a-2; 60S ribosomal protein L37a-1	2	Os05g0557000;Os01g0679700	sp|P0DKK2|RL372_ORYSJ 60S ribosomal protein L37a-2 OS=Oryza sativa subsp. japonica OX=39947 GN=Os05g0557000 PE=1 SV=1;sp|P0DKK1|RL371_ORYSJ 60S ribosomal protein L37a-1 OS=Oryza sativa subsp. japonica OX=39947 GN=Os01g0679700 PE=1 SV=1;sp|P43209|RL37A_BRAR	2398000	1428900	3038800	2073000	2431800	2565100	9503700	0	3383000	4737700	4570900	1803400	0	0	1356300	0	0	0	11	2	0	0	0	0	0	1	2	2	2	1	1	2	2	0	2	2	1	1	0	0	0	0	0
A0A3B6MXN3;A0A3B6KQR9	A0A3B6MXN3;A0A3B6KQR9	4565;4565	AAI domain-containing protein; Bifunctional inhibitor/plant lipid transfer protein/seed storage helical domain-containing protein	2		tr|A0A3B6MXN3|A0A3B6MXN3_WHEAT AAI domain-containing protein OS=Triticum aestivum OX=4565 PE=4 SV=1;tr|A0A3B6KQR9|A0A3B6KQR9_WHEAT Bifunctional inhibitor/plant lipid transfer protein/seed storage helical domain-containing protein OS=Triticum aestivum OX=45	7915900	6745500	7345900	4756200	7949800	8051400	6197400	6138100	6294600	5654700	5182700	5363900	0	0	0	0	0	0	2	2	0	0	0	0	0	0	1	1	1	2	1	2	1	1	1	1	1	1	0	0	0	0	0
P93373;A0A3B6EMQ5;A0A3B6FX66;A0A3B6H2B3;P23343;P93586;Q96293;Q96292	P93373;A0A3B6EMQ5;A0A3B6FX66;A0A3B6H2B3;P23343;P93586;Q96293;Q96292	-1;4565;4565;4565;-1;-1;-1;-1	Actin-54 (Fragment); Actin	2		sp|P93373|ACT3_TOBAC Actin-54 (Fragment) OS=Nicotiana tabacum OX=4097 PE=3 SV=1;tr|A0A3B6EMQ5|A0A3B6EMQ5_WHEAT Actin OS=Triticum aestivum OX=4565 PE=3 SV=1;tr|A0A3B6FX66|A0A3B6FX66_WHEAT Actin OS=Triticum aestivum OX=4565 PE=3 SV=1;tr|A0A3B6H2B3|A0A3B6H2B3	0	0	0	584980	617670	430350	0	0	0	773420	742200	0	0	0	0	0	0	0	8	0	0	0	0	1	0	1	0	0	0	1	1	1	0	0	0	1	1	0	0	0	0	0	0
W5AFW9;P02582	W5AFW9;P02582	4565;-1	Actin; Actin-1	2	ACT1	tr|W5AFW9|W5AFW9_WHEAT Actin OS=Triticum aestivum OX=4565 PE=3 SV=1;sp|P02582|ACT1_MAIZE Actin-1 OS=Zea mays OX=4577 GN=ACT1 PE=3 SV=1	1175000	0	0	3342500	2614700	1272500	0	0	0	4332400	4224500	0	0	0	0	0	0	0	2	2	0	0	0	0	0	0	1	0	0	2	2	2	0	0	0	1	1	0	0	0	0	0	0
Q9UVZ8;P14235;P43239;P35432	Q9UVZ8;P14235;P43239;P35432	-1;-1;-1;-1	Actin; Actin-1	2	ACT1	sp|Q9UVZ8|ACT_CANDC Actin OS=Candida dubliniensis (strain CD36 / ATCC MYA-646 / CBS 7987 / NCPF 3949 / NRRL Y-17841) OX=573826 GN=ACT1 PE=3 SV=1;sp|P14235|ACT_CANAX Actin OS=Candida albicans OX=5476 GN=ACT1 PE=3 SV=1;sp|P43239|ACT1_PNECA Actin-1 OS=Pneumoc	15832000	29278000	27683000	21178000	0	0	37302000	27175000	86018000	0	0	32959000	43389000	0	0	0	0	0	4	1	0	0	0	1	0	0	1	1	1	1	0	0	1	2	2	0	0	1	0	0	0	1	0
A0A3B6TR94;A0A3B6SHI4;A0A3B6RJB7	A0A3B6TR94;A0A3B6SHI4;A0A3B6RJB7	4565;4565;4565	Activator of Hsp90 ATPase N-terminal domain-containing protein	2		tr|A0A3B6TR94|A0A3B6TR94_WHEAT Activator of Hsp90 ATPase N-terminal domain-containing protein OS=Triticum aestivum OX=4565 PE=3 SV=1;tr|A0A3B6SHI4|A0A3B6SHI4_WHEAT Activator of Hsp90 ATPase N-terminal domain-containing protein OS=Triticum aestivum OX=4565	0	3004000	0	2215400	1876300	2025800	0	0	2402100	1955200	1652200	3244800	0	0	0	0	0	0	3	2	0	0	0	0	0	0	0	1	0	2	2	1	0	0	1	1	1	1	0	0	0	0	0
A0A3B6I3Z5;A0A3B6R6T1	A0A3B6I3Z5;A0A3B6R6T1	4565;4565	Acyl-coenzyme A oxidase	2		tr|A0A3B6I3Z5|A0A3B6I3Z5_WHEAT Acyl-coenzyme A oxidase OS=Triticum aestivum OX=4565 PE=3 SV=1;tr|A0A3B6R6T1|A0A3B6R6T1_WHEAT Acyl-coenzyme A oxidase OS=Triticum aestivum OX=4565 PE=3 SV=1	3382600	4661100	2818700	2010000	1897000	2135700	6049100	4092600	3659200	1773300	1691000	2389400	0	0	0	0	0	0	2	1	0	0	0	0	0	0	1	1	1	2	2	1	1	1	1	2	2	2	0	0	0	0	0
P10969;A0A3B5Z2G8	P10969;A0A3B5Z2G8	-1;4565	Agglutinin isolectin 3 (Fragment); Chitin-binding type-1 domain-containing protein	2		sp|P10969|AGI3_WHEAT Agglutinin isolectin 3 (Fragment) OS=Triticum aestivum OX=4565 PE=1 SV=1;tr|A0A3B5Z2G8|A0A3B5Z2G8_WHEAT Chitin-binding type-1 domain-containing protein OS=Triticum aestivum OX=4565 PE=4 SV=1	5706300	0	7682400	0	0	0	32603000	10149000	55729000	0	0	0	0	0	0	0	0	0	2	2	0	0	0	0	0	0	1	0	1	0	0	0	1	1	2	0	0	0	0	0	0	0	0
A0A3B6TFU9	A0A3B6TFU9	4565	Aldose 1-epimerase	2		tr|A0A3B6TFU9|A0A3B6TFU9_WHEAT Aldose 1-epimerase OS=Triticum aestivum OX=4565 PE=3 SV=1	3017900	2045900	2683500	4300400	3531000	2614300	0	1158000	0	4178100	4285000	1775100	0	0	0	0	0	0	1	2	0	0	0	0	0	0	1	1	1	2	2	2	0	1	0	1	1	1	0	0	0	0	0
A0A3B6KPU0;A0A3B6MWT3;B2LXU4	A0A3B6KPU0;A0A3B6MWT3;B2LXU4	4565;4565;4565	Alpha-1,4 glucan phosphorylase	2		tr|A0A3B6KPU0|A0A3B6KPU0_WHEAT Alpha-1,4 glucan phosphorylase OS=Triticum aestivum OX=4565 PE=3 SV=1;tr|A0A3B6MWT3|A0A3B6MWT3_WHEAT Alpha-1,4 glucan phosphorylase OS=Triticum aestivum OX=4565 PE=3 SV=1;tr|B2LXU4|B2LXU4_WHEAT Alpha-1,4 glucan phosphorylase	0	0	0	0	0	0	0	0	2643400	4764900	6386300	4882800	0	0	0	0	0	0	3	2	0	0	0	0	0	0	0	0	0	0	0	0	0	0	1	2	2	2	0	0	0	0	0
O18344;O76263;O77012;O77013;Q9NJN7;O18552;Q9GQV3;O76262;O77022;O77021;O77020;O76284;O76459;O77011;Q9NJN8;Q9NJP0;O77019;O77018;O77015;O77014;O76265;O76264;O76261;O76260;O77016;P91778;O18408	O18344;O76263;O77012;O77013;Q9NJN7;O18552;Q9GQV3;O76262;O77022;O77021;O77020;O76284;O76459;O77011;Q9NJN8;Q9NJP0;O77019;O77018;O77015;O77014;O76265;O76264;O76261;O76260;O77016;P91778;O18408	-1;-1;-1;-1;-1;-1;-1;-1;-1;-1;-1;-1;-1;-1;-1;-1;-1;-1;-1;-1;-1;-1;-1;-1;-1;-1;-1	Alpha-amylase-related protein	2	Amyrel	sp|O18344|AMYR_DROAN Alpha-amylase-related protein OS=Drosophila ananassae OX=7217 GN=Amyrel PE=3 SV=2;sp|O76263|AMYR_DROWI Alpha-amylase-related protein OS=Drosophila willistoni OX=7260 GN=Amyrel PE=3 SV=1;sp|O77012|AMYR_DROEC Alpha-amylase-related protei	33153000	7247100	6447500	0	0	0	9038200	16612000	9172600	2981000	3292700	1094500	0	0	0	0	0	0	27	2	0	0	0	0	0	0	2	1	1	0	0	0	2	1	1	1	1	1	0	0	0	0	0
P07596	P07596	-1	Alpha-amylase/subtilisin inhibitor	2		sp|P07596|IAAS_HORVU Alpha-amylase/subtilisin inhibitor OS=Hordeum vulgare OX=4513 PE=1 SV=2	70436000	34764000	61772000	5680400	9919800	8248200	54475000	69078000	38295000	289830000	242050000	267930000	0	0	0	0	0	0	1	2	0	0	0	0	0	0	2	1	2	1	2	1	1	2	2	2	1	2	0	0	0	0	0
J7HT09	J7HT09	4565	Alpha-gliadin	2	Gli-CS-1	tr|J7HT09|J7HT09_WHEAT Alpha-gliadin OS=Triticum aestivum OX=4565 GN=Gli-CS-1 PE=4 SV=1	24634000	13964000	20857000	7258400	9566400	6844500	23692000	49322000	51248000	10776000	8353900	20229000	0	0	0	0	0	0	1	2	0	0	0	0	0	0	2	1	2	2	2	2	1	1	1	2	2	1	0	0	0	0	0
A0A0E3Z7G8	A0A0E3Z7G8	4565	Alpha-gliadin (Fragment)	2	Gli-2	tr|A0A0E3Z7G8|A0A0E3Z7G8_WHEAT Alpha-gliadin (Fragment) OS=Triticum aestivum OX=4565 GN=Gli-2 PE=4 SV=1	11175000	13238000	23497000	11857000	21263000	21928000	62499000	70339000	41443000	29682000	25677000	3457300	0	6754000	0	0	0	0	1	1	0	0	0	0	1	0	1	1	1	1	1	1	1	1	1	1	1	2	0	0	0	0	1
A0A1K0JNG6;A0A3B6UAZ5;A0A1K0K0R0;P04724;H6VLP5;R9XW94;P18573;J7HWD3	A0A1K0JNG6;A0A3B6UAZ5;A0A1K0K0R0;P04724;H6VLP5;R9XW94;P18573;J7HWD3	4565;4565;4565;-1;4565;4565;4565;4565	Alpha-gliadin; Bifunctional inhibitor/plant lipid transfer protein/seed storage helical domain-containing protein	2	Gli-D2-15	tr|A0A1K0JNG6|A0A1K0JNG6_WHEAT Alpha-gliadin OS=Triticum aestivum OX=4565 GN=Gli-D2-15 PE=4 SV=1;tr|A0A3B6UAZ5|A0A3B6UAZ5_WHEAT Bifunctional inhibitor/plant lipid transfer protein/seed storage helical domain-containing protein OS=Triticum aestivum OX=4565	2575400	2324500	2003700	9686500	3813100	6369900	2070800	1407700	5120800	6590500	16785000	8899300	0	0	0	0	0	0	8	2	0	0	0	0	0	0	2	1	1	2	1	2	1	1	2	2	2	1	0	0	0	0	0
A0A3B6AQG3;G3LT25;A0A3B6BXQ0;Q7X7N2;B8AU84	A0A3B6AQG3;G3LT25;A0A3B6BXQ0;Q7X7N2;B8AU84	4565;4565;4565;-1;-1	Arginase	2	arg	tr|A0A3B6AQG3|A0A3B6AQG3_WHEAT Arginase OS=Triticum aestivum OX=4565 PE=3 SV=1;tr|G3LT25|G3LT25_WHEAT Arginase OS=Triticum aestivum OX=4565 GN=arg PE=2 SV=1;tr|A0A3B6BXQ0|A0A3B6BXQ0_WHEAT Arginase OS=Triticum aestivum OX=4565 PE=3 SV=1;sp|Q7X7N2|ARGI1_ORYS	825440	2491500	2146800	818680	577230	755550	0	0	0	1914400	1127600	804150	64300000	0	0	0	0	0	5	2	0	0	0	1	0	0	2	1	1	2	2	2	0	0	0	2	2	2	0	0	0	1	0
A0A3B6IS60;A0A3B6HTK1;A0A3B6JLV3;Q10N79;B8AL33	A0A3B6IS60;A0A3B6HTK1;A0A3B6JLV3;Q10N79;B8AL33	4565;4565;4565;-1;-1	Arginine biosynthesis bifunctional protein ArgJ, chloroplastic	2		tr|A0A3B6IS60|A0A3B6IS60_WHEAT Arginine biosynthesis bifunctional protein ArgJ, chloroplastic OS=Triticum aestivum OX=4565 PE=3 SV=1;tr|A0A3B6HTK1|A0A3B6HTK1_WHEAT Arginine biosynthesis bifunctional protein ArgJ, chloroplastic OS=Triticum aestivum OX=4565	0	0	0	0	0	0	0	0	0	0	0	0	0	0	0	0	0	0	5	2	0	0	0	0	0	0	0	0	0	1	0	0	0	0	0	0	1	0	0	0	0	0	0
A0A077S3V2;P28734	A0A077S3V2	4565;-1	Aspartate aminotransferase	2	TRAES_3BF023000050CFD_c1	tr|A0A077S3V2|A0A077S3V2_WHEAT Aspartate aminotransferase OS=Triticum aestivum OX=4565 GN=TRAES_3BF023000050CFD_c1 PE=3 SV=1	18060000	11415000	23149000	5321700	8816900	8589400	6435800	14205000	7167300	34266000	25542000	58648000	0	0	0	0	0	0	2	2	0	0	0	0	0	0	2	2	2	1	1	1	2	2	1	2	2	2	0	0	0	0	0
A0A3B6PR35;A0A3B6QJQ3;A0A3B6NVU6	A0A3B6PR35;A0A3B6QJQ3;A0A3B6NVU6	4565;4565;4565	Aspartate aminotransferase	2		tr|A0A3B6PR35|A0A3B6PR35_WHEAT Aspartate aminotransferase OS=Triticum aestivum OX=4565 PE=3 SV=1;tr|A0A3B6QJQ3|A0A3B6QJQ3_WHEAT Aspartate aminotransferase OS=Triticum aestivum OX=4565 PE=3 SV=1;tr|A0A3B6NVU6|A0A3B6NVU6_WHEAT Aspartate aminotransferase OS=T	3558200	0	2755400	2357500	2029600	1166900	2985600	5294000	3424600	3461400	3554200	0	0	0	0	0	0	0	3	2	0	0	0	0	0	0	2	0	2	2	1	1	1	2	1	2	2	0	0	0	0	0	0
A0A3B6C8B8;A0A3B6B181;A0A1D5UP90	A0A3B6C8B8;A0A3B6B181;A0A1D5UP90	4565;4565;4565	ATP-dependent 6-phosphofructokinase	2	PFK	tr|A0A3B6C8B8|A0A3B6C8B8_WHEAT ATP-dependent 6-phosphofructokinase OS=Triticum aestivum OX=4565 GN=PFK PE=3 SV=1;tr|A0A3B6B181|A0A3B6B181_WHEAT ATP-dependent 6-phosphofructokinase OS=Triticum aestivum OX=4565 GN=PFK PE=3 SV=1;tr|A0A1D5UP90|A0A1D5UP90_WHEAT	2612000	3377700	2887700	1651200	6711900	1462400	3313700	0	3202500	2550900	2263500	0	0	0	0	0	0	0	3	2	0	0	0	0	0	0	1	1	1	2	2	2	1	1	1	1	1	0	0	0	0	0	0
P0CZ08;A0A3B6R7A6;P0CZ07;P0CZ11	P0CZ08;A0A3B6R7A6;P0CZ07;P0CZ11	-1;4565;4565;-1	Avenin-like a3; Bifunctional inhibitor/plant lipid transfer protein/seed storage helical domain-containing protein	2		sp|P0CZ08|AVLA3_WHEAT Avenin-like a3 OS=Triticum aestivum OX=4565 PE=2 SV=1;tr|A0A3B6R7A6|A0A3B6R7A6_WHEAT Bifunctional inhibitor/plant lipid transfer protein/seed storage helical domain-containing protein OS=Triticum aestivum OX=4565 PE=4 SV=1;sp|P0CZ07|A	37504000	47835000	41052000	100450000	64659000	55223000	12013000	15510000	24603000	42414000	46728000	85641000	0	0	0	0	0	0	4	2	0	0	0	0	0	0	2	2	2	2	2	2	2	2	2	2	2	2	0	0	0	0	0
D6QZM5;D6QZM4;A5A4L4;P0CZ06;D6QZM8;D0EWS4;A7XUQ5;A5A4L5;B8YG97	D6QZM5;D6QZM4;A5A4L4;P0CZ06;D6QZM8;D0EWS4;A7XUQ5;A5A4L5	4565;4565;-1;4565;4565;4565;-1;4565;-1	Avenin-like b8; Avenin-like b9; Avenin-like b6	2		sp|D6QZM5|AVLB8_WHEAT Avenin-like b8 OS=Triticum aestivum OX=4565 PE=3 SV=1;sp|D6QZM4|AVLB9_WHEAT Avenin-like b9 OS=Triticum aestivum OX=4565 PE=3 SV=1;sp|A5A4L4|AVLB6_WHEAT Avenin-like b6 OS=Triticum aestivum OX=4565 PE=3 SV=1;sp|P0CZ06|AVLB3_WHEAT Avenin	6694800	15195000	8054000	30926000	10037000	12239000	0	1783200	6862500	7430200	7737300	8397800	0	0	0	0	0	0	9	2	0	0	0	0	0	0	1	1	1	2	2	2	0	1	1	1	1	2	0	0	0	0	0
A0A3B6G229	A0A3B6G229	4565	Barwin domain-containing protein	2		tr|A0A3B6G229|A0A3B6G229_WHEAT Barwin domain-containing protein OS=Triticum aestivum OX=4565 PE=4 SV=1	105300000	158490000	49263000	336890000	330490000	482990000	124040000	109320000	86044000	49911000	0	60730000	0	0	0	0	0	0	1	2	0	0	0	0	0	0	1	1	2	1	2	2	1	1	1	1	0	1	0	0	0	0	0
A0A3B5Y5B5;A0A0A7ABX0	A0A3B5Y5B5;A0A0A7ABX0	4565;4565	Barwin domain-containing protein; Wheatwin-1-like protein	2	PR-4-1	tr|A0A3B5Y5B5|A0A3B5Y5B5_WHEAT Barwin domain-containing protein OS=Triticum aestivum OX=4565 PE=4 SV=1;tr|A0A0A7ABX0|A0A0A7ABX0_WHEAT Wheatwin-1-like protein OS=Triticum aestivum OX=4565 GN=PR-4-1 PE=2 SV=1	8417100	9217500	8530500	48554000	26423000	47675000	11958000	11342000	11938000	2503400	7837000	8770400	0	0	12312000	0	0	0	2	2	0	0	0	0	0	1	1	1	1	2	2	2	1	1	1	2	1	1	0	0	0	0	0
A0A3B6RB11	A0A3B6RB11	4565	Bifunctional inhibitor/plant lipid transfer protein/seed storage helical domain-containing protein	2		tr|A0A3B6RB11|A0A3B6RB11_WHEAT Bifunctional inhibitor/plant lipid transfer protein/seed storage helical domain-containing protein OS=Triticum aestivum OX=4565 PE=4 SV=1	20646000	19500000	22052000	94458000	50039000	47060000	11323000	14018000	13933000	34654000	44411000	48153000	0	0	0	0	0	0	1	2	0	0	0	0	0	0	1	1	1	2	1	1	1	1	1	1	1	1	0	0	0	0	0
A0A3B5XT99	A0A3B5XT99	4565	Bifunctional inhibitor/plant lipid transfer protein/seed storage helical domain-containing protein	2		tr|A0A3B5XT99|A0A3B5XT99_WHEAT Bifunctional inhibitor/plant lipid transfer protein/seed storage helical domain-containing protein OS=Triticum aestivum OX=4565 PE=4 SV=1	8691500	5724400	20075000	30680000	25648000	27660000	0	0	4659100	5770400	17021000	12038000	0	0	0	0	0	0	1	2	0	0	0	0	0	0	2	2	2	2	2	2	0	0	2	2	2	1	0	0	0	0	0
A0A3B6I5M0	A0A3B6I5M0	4565	Bifunctional inhibitor/plant lipid transfer protein/seed storage helical domain-containing protein	2		tr|A0A3B6I5M0|A0A3B6I5M0_WHEAT Bifunctional inhibitor/plant lipid transfer protein/seed storage helical domain-containing protein OS=Triticum aestivum OX=4565 PE=4 SV=1	6539600	25380000	7505100	33205000	12084000	28092000	2800400	0	0	11322000	22341000	17890000	0	0	0	0	0	0	1	2	0	0	0	0	0	0	1	1	1	2	2	2	1	0	0	2	2	2	0	0	0	0	0
A0A3B6U775;A0A3B6UD25;A0A3B6PHC0;I0IT57;I0IT56	A0A3B6U775;A0A3B6UD25;A0A3B6PHC0;I0IT57;I0IT56	4565;4565;4565;4565;4565	Bifunctional inhibitor/plant lipid transfer protein/seed storage helical domain-containing protein	2		tr|A0A3B6U775|A0A3B6U775_WHEAT Bifunctional inhibitor/plant lipid transfer protein/seed storage helical domain-containing protein OS=Triticum aestivum OX=4565 PE=4 SV=1;tr|A0A3B6UD25|A0A3B6UD25_WHEAT Bifunctional inhibitor/plant lipid transfer protein/seed	3046500	2760600	4144000	18419000	9767100	7597700	4864500	1928000	5437900	6427400	8103300	6939100	0	0	0	0	0	0	5	2	0	0	0	0	0	0	1	1	1	2	2	2	1	1	1	2	2	2	0	0	0	0	0
A0A3B6RB62	A0A3B6RB62	4565	Bifunctional inhibitor/plant lipid transfer protein/seed storage helical domain-containing protein	2		tr|A0A3B6RB62|A0A3B6RB62_WHEAT Bifunctional inhibitor/plant lipid transfer protein/seed storage helical domain-containing protein OS=Triticum aestivum OX=4565 PE=4 SV=1	2569000	2834000	2730200	2696200	3991000	4094400	0	2066700	1975900	5821800	3891500	4504900	0	0	0	0	0	0	1	2	0	0	0	0	0	0	1	1	2	2	2	2	0	1	1	2	1	2	0	0	0	0	0
A0A3B6CHY0	A0A3B6CHY0	4565	Bifunctional inhibitor/plant lipid transfer protein/seed storage helical domain-containing protein	2		tr|A0A3B6CHY0|A0A3B6CHY0_WHEAT Bifunctional inhibitor/plant lipid transfer protein/seed storage helical domain-containing protein OS=Triticum aestivum OX=4565 PE=3 SV=1	1619900	2034500	1424900	6997700	4051900	4480000	1162700	1485700	1118000	1311300	1270000	1234400	0	0	0	0	0	0	1	2	0	0	0	0	0	0	1	1	1	1	2	2	1	1	1	2	2	1	0	0	0	0	0
A0A3B6FHZ6;A0A3B6EBN5;A0A3B6FG15	A0A3B6FHZ6;A0A3B6EBN5;A0A3B6FG15	4565;4565;4565	Bowman-Birk serine protease inhibitors family domain-containing protein	2		tr|A0A3B6FHZ6|A0A3B6FHZ6_WHEAT Bowman-Birk serine protease inhibitors family domain-containing protein OS=Triticum aestivum OX=4565 PE=3 SV=1;tr|A0A3B6EBN5|A0A3B6EBN5_WHEAT Bowman-Birk serine protease inhibitors family domain-containing protein OS=Triticum	6871900	7019600	7428400	0	0	0	11935000	20731000	10902000	1252400	0	0	0	0	0	0	0	0	3	2	0	0	0	0	0	0	2	2	2	0	0	0	2	2	2	1	0	0	0	0	0	0	0
A0A3B6EBP8;A0A077RU46;A0A3B6GLE7	A0A3B6EBP8;A0A077RU46;A0A3B6GLE7	4565;4565;4565	Bowman-Birk serine protease inhibitors family domain-containing protein	2		tr|A0A3B6EBP8|A0A3B6EBP8_WHEAT Bowman-Birk serine protease inhibitors family domain-containing protein OS=Triticum aestivum OX=4565 PE=3 SV=1;tr|A0A077RU46|A0A077RU46_WHEAT Bowman-Birk serine protease inhibitors family domain-containing protein OS=Triticum	6672300	8508000	3553700	0	0	0	18142000	12716000	13457000	0	0	0	0	0	0	0	0	0	3	2	0	0	0	0	0	0	2	2	1	0	0	0	2	2	2	0	0	0	0	0	0	0	0
A0A077RRV3;A0A3B6GPS4	A0A077RRV3;A0A3B6GPS4	4565;4565	Bowman-Birk serine protease inhibitors family domain-containing protein	2	TRAES_3BF168400230CFD_c1	tr|A0A077RRV3|A0A077RRV3_WHEAT Bowman-Birk serine protease inhibitors family domain-containing protein OS=Triticum aestivum OX=4565 GN=TRAES_3BF168400230CFD_c1 PE=3 SV=1;tr|A0A3B6GPS4|A0A3B6GPS4_WHEAT Bowman-Birk serine protease inhibitors family domain-co	792270	0	0	0	0	0	7268900	6275500	2907900	0	0	0	0	0	0	0	0	0	2	2	0	0	0	0	0	0	1	0	0	0	0	0	2	2	2	0	0	0	0	0	0	0	0
A0A3B6RHN6	A0A3B6RHN6	4565	Caffeoyl-CoA O-methyltransferase	2		tr|A0A3B6RHN6|A0A3B6RHN6_WHEAT Caffeoyl-CoA O-methyltransferase OS=Triticum aestivum OX=4565 PE=3 SV=1	5653000	2732200	4028700	2626100	2563600	1657000	554860	1356500	0	4684600	8493700	1771500	0	0	0	0	0	0	1	1	0	0	0	0	0	0	2	1	1	2	2	2	1	1	0	1	1	1	0	0	0	0	0
A0A3B6D9N5;A0A3B6C5F0;A0A3B6AV40	A0A3B6D9N5;A0A3B6C5F0;A0A3B6AV40	4565;4565;4565	CBS domain-containing protein	2		tr|A0A3B6D9N5|A0A3B6D9N5_WHEAT CBS domain-containing protein OS=Triticum aestivum OX=4565 PE=4 SV=1;tr|A0A3B6C5F0|A0A3B6C5F0_WHEAT CBS domain-containing protein OS=Triticum aestivum OX=4565 PE=4 SV=1;tr|A0A3B6AV40|A0A3B6AV40_WHEAT CBS domain-containing pro	2085400	3095000	0	3905200	2697500	2760300	0	0	0	2475500	2294100	2326500	0	0	0	0	0	0	3	2	0	0	0	0	0	0	1	1	0	1	2	1	0	0	0	1	1	1	0	0	0	0	0
A0A3B6PG25	A0A3B6PG25	4565	cellulase	2		tr|A0A3B6PG25|A0A3B6PG25_WHEAT cellulase OS=Triticum aestivum OX=4565 PE=3 SV=1	0	0	0	1569900	1782600	1427700	0	0	0	3035700	0	1217300	0	0	0	0	0	0	1	2	0	0	0	0	0	0	0	0	0	1	1	1	0	0	0	2	0	1	0	0	0	0	0
A0A3B6FNC4;A0A3B6GXR9;Q8W427;A0A0H4TM98;A0A077RF77	A0A3B6FNC4;A0A3B6GXR9;Q8W427;A0A0H4TM98;A0A077RF77	4565;4565;4565;4565;4565	chitinase	2	Chi	tr|A0A3B6FNC4|A0A3B6FNC4_WHEAT chitinase OS=Triticum aestivum OX=4565 PE=4 SV=1;tr|A0A3B6GXR9|A0A3B6GXR9_WHEAT chitinase OS=Triticum aestivum OX=4565 PE=4 SV=1;tr|Q8W427|Q8W427_WHEAT chitinase OS=Triticum aestivum OX=4565 GN=Chi 3 PE=2 SV=1;tr|A0A0H4TM98|A	73499000	147340000	107370000	0	0	0	118480000	120060000	53019000	22431000	0	0	0	0	0	0	0	0	5	2	0	0	0	0	0	0	1	1	2	0	0	0	2	2	2	1	0	0	0	0	0	0	0
A0A1D5UH99;A0A3B6C8Z7;A0A3B6B2F0	A0A1D5UH99;A0A3B6C8Z7;A0A3B6B2F0	4565;4565;4565	chitinase	2	CAMPLR22A2D_LOCUS3502	tr|A0A1D5UH99|A0A1D5UH99_WHEAT chitinase OS=Triticum aestivum OX=4565 GN=CAMPLR22A2D_LOCUS3502 PE=4 SV=1;tr|A0A3B6C8Z7|A0A3B6C8Z7_WHEAT chitinase OS=Triticum aestivum OX=4565 PE=4 SV=1;tr|A0A3B6B2F0|A0A3B6B2F0_WHEAT chitinase OS=Triticum aestivum OX=4565 P	9835800	10584000	8589600	2438500	2040400	0	31598000	24346000	13463000	6578200	6775600	19138000	0	0	0	0	0	0	3	2	0	0	0	0	0	0	1	1	1	1	2	0	1	1	1	1	2	1	0	0	0	0	0
A0A3B6SQ43	A0A3B6SQ43	4565	chitinase	2		tr|A0A3B6SQ43|A0A3B6SQ43_WHEAT chitinase OS=Triticum aestivum OX=4565 PE=4 SV=1	12372000	19448000	14977000	69244000	36331000	38562000	8362700	7245200	10605000	22290000	19498000	24873000	0	0	0	0	0	0	1	1	0	0	0	0	0	0	1	1	1	1	2	1	1	1	1	1	1	1	0	0	0	0	0
Q4Z8L8;P23951	Q4Z8L8;P23951	4565;-1	chitinase; 26 kDa endochitinase 2	2		tr|Q4Z8L8|Q4Z8L8_WHEAT chitinase OS=Triticum aestivum OX=4565 PE=4 SV=1;sp|P23951|CHI2_HORVU 26 kDa endochitinase 2 OS=Hordeum vulgare OX=4513 PE=1 SV=1	0	0	0	286330	29948000	7035400	0	0	0	26987000	10847000	0	0	0	0	0	0	0	2	2	0	0	0	0	0	0	0	0	0	1	2	2	0	0	0	2	1	0	0	0	0	0	0
P11090;P33523;P33524;P15455	P11090;P33523;P33524;P15455	-1;-1;-1;-1	Cruciferin; Cruciferin BnC1; Cruciferin BnC2	2	CRUA;BnC1;BnC2	sp|P11090|CRUA_BRANA Cruciferin OS=Brassica napus OX=3708 GN=CRUA PE=1 SV=1;sp|P33523|CRU1_BRANA Cruciferin BnC1 OS=Brassica napus OX=3708 GN=BnC1 PE=3 SV=2;sp|P33524|CRU2_BRANA Cruciferin BnC2 OS=Brassica napus OX=3708 GN=BnC2 PE=3 SV=2;sp|P15455|CRU1_ARA	6468000	10143000	11746000	0	0	0	12133000	0	13747000	0	0	0	23025000	0	24115000	0	0	0	4	2	0	0	0	1	0	1	2	2	2	0	0	0	2	0	2	0	0	0	0	0	0	1	0
A0A3B5ZNE8	A0A3B5ZNE8	4565	Cupin type-1 domain-containing protein	2		tr|A0A3B5ZNE8|A0A3B5ZNE8_WHEAT Cupin type-1 domain-containing protein OS=Triticum aestivum OX=4565 PE=3 SV=1	0	2395600	0	2325500	3955900	4893400	0	0	0	3674900	2441000	1209500	0	0	0	0	0	0	1	2	0	0	0	0	0	0	0	1	0	1	1	1	0	0	0	2	2	2	0	0	0	0	0
A0A3B5ZS22;A0A3B5YWQ4;A0A3B5XY69;Q9FWK4;A2Z8F9	A0A3B5ZS22;A0A3B5YWQ4;A0A3B5XY69;Q9FWK4;A2Z8F9	4565;4565;4565;-1;-1	Cyanate hydratase	2	CYN	tr|A0A3B5ZS22|A0A3B5ZS22_WHEAT Cyanate hydratase OS=Triticum aestivum OX=4565 GN=CYN PE=3 SV=1;tr|A0A3B5YWQ4|A0A3B5YWQ4_WHEAT Cyanate hydratase OS=Triticum aestivum OX=4565 GN=CYN PE=3 SV=1;tr|A0A3B5XY69|A0A3B5XY69_WHEAT Cyanate hydratase OS=Triticum aesti	4331400	0	3761300	6284000	3865500	7568100	0	0	0	3059700	2598100	0	0	0	0	0	0	0	5	2	0	0	0	0	0	0	1	0	1	2	1	1	1	0	1	2	1	0	0	0	0	0	0
A0A3B6LLB2;A0A3B6KHN3;A0A3B6MQX4	A0A3B6LLB2;A0A3B6KHN3;A0A3B6MQX4	4565;4565;4565	cysteine desulfurase; Aminotransferase class V domain-containing protein	2		tr|A0A3B6LLB2|A0A3B6LLB2_WHEAT cysteine desulfurase OS=Triticum aestivum OX=4565 PE=3 SV=1;tr|A0A3B6KHN3|A0A3B6KHN3_WHEAT Aminotransferase class V domain-containing protein OS=Triticum aestivum OX=4565 PE=3 SV=1;tr|A0A3B6MQX4|A0A3B6MQX4_WHEAT Aminotransfer	0	0	0	4143900	2393700	2426600	3314400	3569400	3311600	2667500	2520400	0	0	0	0	0	0	0	3	2	0	0	0	0	0	0	0	0	0	2	2	2	2	2	2	2	2	0	0	0	0	0	0
A0A3B6C126	A0A3B6C126	4565	Cysteine proteinase inhibitor	2		tr|A0A3B6C126|A0A3B6C126_WHEAT Cysteine proteinase inhibitor OS=Triticum aestivum OX=4565 PE=3 SV=1	1196800	1523700	1154900	6904400	8165500	5321100	726820	1107700	875590	3844100	4455000	884500	0	0	0	0	0	0	1	2	0	0	0	0	0	0	2	1	2	2	1	1	1	1	1	2	2	1	0	0	0	0	0
A0A3B5ZXR6;A0A3B5Z154	A0A3B5ZXR6;A0A3B5Z154	4565;4565	Cysteine proteinase inhibitor	2		tr|A0A3B5ZXR6|A0A3B5ZXR6_WHEAT Cysteine proteinase inhibitor OS=Triticum aestivum OX=4565 PE=3 SV=1;tr|A0A3B5Z154|A0A3B5Z154_WHEAT Cysteine proteinase inhibitor OS=Triticum aestivum OX=4565 PE=3 SV=1	0	0	0	5693700	3925400	3705800	0	0	0	4687200	4392000	5462200	0	0	0	0	0	0	2	2	0	0	0	0	0	0	0	0	0	2	2	2	0	0	0	1	1	1	0	0	0	0	0
W4ZNQ8;P00068;P62773;P00069;A0A3B5YZ84;O22642;P00063;P00072;P00071;P00067;P00062;P00065;P00060;P62772;P00058;P00057;P00056;P00053;O23138	W4ZNQ8;P00068;P62773;P00069;A0A3B5YZ84;O22642;P00063;P00072;P00071;P00067;P00062;P00065;P00060;P62772;P00058;P00057;P00056;P00053;O23138	4565;-1;-1;-1;4565;-1;-1;-1;-1;-1;-1;-1;-1;-1;-1;-1;-1;-1;-1	Cytochrome c domain-containing protein; Cytochrome c	2		tr|W4ZNQ8|W4ZNQ8_WHEAT Cytochrome c domain-containing protein OS=Triticum aestivum OX=4565 PE=3 SV=1;sp|P00068|CYC_WHEAT Cytochrome c OS=Triticum aestivum OX=4565 PE=1 SV=1;sp|P62773|CYC_BRAOL Cytochrome c OS=Brassica oleracea OX=3712 PE=1 SV=1;sp|P00069|C	6403400	10555000	6961900	7540100	3567900	0	15238000	12636000	9808400	5399300	6038800	9057200	0	0	0	0	0	0	19	2	0	0	0	0	0	0	2	1	1	1	1	0	2	2	2	2	1	2	0	0	0	0	0
A0A3B6B623	A0A3B6B623	4565	D-3-phosphoglycerate dehydrogenase	2		tr|A0A3B6B623|A0A3B6B623_WHEAT D-3-phosphoglycerate dehydrogenase OS=Triticum aestivum OX=4565 PE=3 SV=1	3258400	3229200	3006500	5775500	9958100	3385300	2403600	2168000	3195800	5168000	10523000	0	0	0	0	0	0	0	1	2	0	0	0	0	0	0	2	1	1	1	2	2	1	1	1	1	2	0	0	0	0	0	0
W5AMD3;W4ZXA3	W5AMD3;W4ZXA3	4565;4565	Defensin	2	PDF10;PDF2	tr|W5AMD3|W5AMD3_WHEAT Defensin OS=Triticum aestivum OX=4565 GN=PDF10 PE=2 SV=1;tr|W4ZXA3|W4ZXA3_WHEAT Defensin OS=Triticum aestivum OX=4565 GN=PDF2 PE=2 SV=1	0	0	0	0	0	0	4705500	4836800	2779800	1737400	1333600	1333500	0	0	0	0	0	0	2	2	0	0	0	0	0	0	0	0	0	0	0	0	2	2	2	1	2	1	0	0	0	0	0
P84963;A0A3B5XUE9	P84963;A0A3B5XUE9	-1;4565	Defensin Tk-AMP-D1; Knottin scorpion toxin-like domain-containing protein	2		sp|P84963|DEF1_TRIKH Defensin Tk-AMP-D1 OS=Triticum kiharae OX=376535 PE=1 SV=1;tr|A0A3B5XUE9|A0A3B5XUE9_WHEAT Knottin scorpion toxin-like domain-containing protein OS=Triticum aestivum OX=4565 PE=3 SV=1	16319000	19444000	19767000	22431000	19984000	29135000	20773000	12273000	11397000	6216100	5410200	9452500	0	0	0	0	0	0	2	2	0	0	0	0	0	0	2	2	2	2	2	2	1	2	2	1	1	1	0	0	0	0	0
P84968;A0A3B5ZME4	P84968;A0A3B5ZME4	-1;4565	Defensin Tk-AMP-D2; Knottin scorpion toxin-like domain-containing protein	2		sp|P84968|DEF2_TRIKH Defensin Tk-AMP-D2 OS=Triticum kiharae OX=376535 PE=1 SV=1;tr|A0A3B5ZME4|A0A3B5ZME4_WHEAT Knottin scorpion toxin-like domain-containing protein OS=Triticum aestivum OX=4565 PE=3 SV=1	16304000	18378000	14530000	47474000	17104000	28454000	15146000	10808000	10719000	8357800	10160000	11939000	0	0	0	0	0	0	2	2	0	0	0	0	0	0	2	2	2	2	2	2	2	2	2	2	2	1	0	0	0	0	0
P84970;A0A3B6H468	P84970;A0A3B6H468	-1;4565	Defensin Tk-AMP-D3; Knottin scorpion toxin-like domain-containing protein	2		sp|P84970|DEF3_TRIKH Defensin Tk-AMP-D3 OS=Triticum kiharae OX=376535 PE=1 SV=1;tr|A0A3B6H468|A0A3B6H468_WHEAT Knottin scorpion toxin-like domain-containing protein OS=Triticum aestivum OX=4565 PE=3 SV=1	2197700	3204700	0	7457000	8027000	8130100	4302100	0	3680500	3497000	1570200	3191800	0	0	0	0	0	0	2	2	0	0	0	0	0	0	1	1	0	2	2	2	1	0	1	1	1	1	0	0	0	0	0
P84964;A0A3B5ZMC6;A0A3B6SN90;A0A3B5ZP16	P84964;A0A3B5ZMC6;A0A3B6SN90;A0A3B5ZP16	-1;4565;4565;4565	Defensin Tm-AMP-D1.2; Knottin scorpion toxin-like domain-containing protein	2		sp|P84964|DEF12_TRIMO Defensin Tm-AMP-D1.2 OS=Triticum monococcum OX=4568 PE=1 SV=1;tr|A0A3B5ZMC6|A0A3B5ZMC6_WHEAT Knottin scorpion toxin-like domain-containing protein OS=Triticum aestivum OX=4565 PE=3 SV=1;tr|A0A3B6SN90|A0A3B6SN90_WHEAT Knottin scorpion	25674000	33210000	26765000	39466000	32198000	43015000	48629000	32877000	32083000	23352000	23273000	31744000	0	0	0	0	0	0	4	2	0	0	0	0	0	0	2	2	2	2	2	2	2	2	2	2	2	1	0	0	0	0	0
A0A0H4MAT1;A0A3B6KNY8	A0A0H4MAT1;A0A3B6KNY8	4565;4565	Dehydrin	2	Wdhn1	tr|A0A0H4MAT1|A0A0H4MAT1_WHEAT Dehydrin OS=Triticum aestivum OX=4565 GN=Wdhn1 PE=2 SV=1;tr|A0A3B6KNY8|A0A3B6KNY8_WHEAT Dehydrin OS=Triticum aestivum OX=4565 PE=3 SV=1	2261700	0	0	3698200	11188000	6305600	0	0	4074200	6913200	4052700	5170900	0	0	0	0	0	0	2	2	0	0	0	0	0	0	1	0	0	1	2	2	0	0	2	2	2	1	0	0	0	0	0
A0A3B6TJJ8;A0A3B6SGP6;A0A3B6RFN1	A0A3B6TJJ8;A0A3B6SGP6;A0A3B6RFN1	4565;4565;4565	dihydroxy-acid dehydratase	2		tr|A0A3B6TJJ8|A0A3B6TJJ8_WHEAT dihydroxy-acid dehydratase OS=Triticum aestivum OX=4565 PE=3 SV=1;tr|A0A3B6SGP6|A0A3B6SGP6_WHEAT dihydroxy-acid dehydratase OS=Triticum aestivum OX=4565 PE=3 SV=1;tr|A0A3B6RFN1|A0A3B6RFN1_WHEAT dihydroxy-acid dehydratase OS=T	2485300	3181800	2348100	2051600	1344600	1893800	3568400	3578300	2398800	3159300	2331400	3822800	0	0	0	0	0	0	3	2	0	0	0	0	0	0	2	1	2	2	1	1	1	2	2	1	1	1	0	0	0	0	0
A0A3B6TLP2;A0A3B6RIB9;A0A3B6SMP0	A0A3B6TLP2;A0A3B6RIB9;A0A3B6SMP0	4565;4565;4565	DJ-1/PfpI domain-containing protein	2		tr|A0A3B6TLP2|A0A3B6TLP2_WHEAT DJ-1/PfpI domain-containing protein OS=Triticum aestivum OX=4565 PE=4 SV=1;tr|A0A3B6RIB9|A0A3B6RIB9_WHEAT DJ-1/PfpI domain-containing protein OS=Triticum aestivum OX=4565 PE=4 SV=1;tr|A0A3B6SMP0|A0A3B6SMP0_WHEAT DJ-1/PfpI dom	10249000	9860500	13417000	9299700	10592000	13297000	11103000	12865000	16044000	8184600	0	0	0	0	0	0	0	0	3	2	0	0	0	0	0	0	1	1	1	2	2	2	2	2	1	1	0	0	0	0	0	0	0
A0A3B6FME7;A0A3B6EE47;A0A3B6GTL4;A0A3B5ZMA9	A0A3B6FME7;A0A3B6EE47;A0A3B6GTL4;A0A3B5ZMA9	4565;4565;4565;4565	DJ-1/PfpI domain-containing protein	2		tr|A0A3B6FME7|A0A3B6FME7_WHEAT DJ-1/PfpI domain-containing protein OS=Triticum aestivum OX=4565 PE=4 SV=1;tr|A0A3B6EE47|A0A3B6EE47_WHEAT DJ-1/PfpI domain-containing protein OS=Triticum aestivum OX=4565 PE=4 SV=1;tr|A0A3B6GTL4|A0A3B6GTL4_WHEAT DJ-1/PfpI dom	3762100	4709800	3586600	7927800	13235000	12056000	2985800	0	3013900	4960400	4853500	4583200	0	0	0	0	0	0	4	2	0	0	0	0	0	0	1	1	1	2	2	2	1	0	1	2	2	2	0	0	0	0	0
A0A3B6DML6;A0A3B6B7E5	A0A3B6DML6;A0A3B6B7E5	4565;4565	DJ-1/PfpI domain-containing protein	2		tr|A0A3B6DML6|A0A3B6DML6_WHEAT DJ-1/PfpI domain-containing protein OS=Triticum aestivum OX=4565 PE=3 SV=1;tr|A0A3B6B7E5|A0A3B6B7E5_WHEAT DJ-1/PfpI domain-containing protein OS=Triticum aestivum OX=4565 PE=3 SV=1	9579700	12264000	12541000	6271900	26020000	36407000	26145000	26151000	11794000	8937100	3566900	6068700	0	0	0	0	0	0	2	1	0	0	0	0	0	0	1	1	1	1	2	1	2	1	1	2	1	1	0	0	0	0	0
A0A3B6QFT2;A0A3B6PIH7;A0A3B6NNR5;Q1EBV4	A0A3B6QFT2;A0A3B6PIH7;A0A3B6NNR5;Q1EBV4	4565;4565;4565;-1	DNA damage-inducible protein 1	2		tr|A0A3B6QFT2|A0A3B6QFT2_WHEAT DNA damage-inducible protein 1 OS=Triticum aestivum OX=4565 PE=3 SV=1;tr|A0A3B6PIH7|A0A3B6PIH7_WHEAT DNA damage-inducible protein 1 OS=Triticum aestivum OX=4565 PE=3 SV=1;tr|A0A3B6NNR5|A0A3B6NNR5_WHEAT DNA damage-inducible pr	2575100	5329800	2511600	2917200	2628300	2446800	1666200	0	0	4909700	0	4233500	0	0	0	0	0	0	4	2	0	0	0	0	0	0	2	1	2	2	2	2	1	0	0	1	0	1	0	0	0	0	0
A0A3B6LUX3	A0A3B6LUX3	4565	DUF3700 domain-containing protein	2		tr|A0A3B6LUX3|A0A3B6LUX3_WHEAT DUF3700 domain-containing protein OS=Triticum aestivum OX=4565 PE=4 SV=1	654880	0	0	989220	3091000	682450	0	0	0	7241800	7381300	0	0	0	0	0	0	0	1	1	0	0	0	0	0	0	1	0	0	1	2	1	0	0	0	1	1	0	0	0	0	0	0
A0A3B6SQM0;A0A3B6TWH8;A0A3B6RPZ4	A0A3B6SQM0;A0A3B6TWH8;A0A3B6RPZ4	4565;4565;4565	DUF642 domain-containing protein	2		tr|A0A3B6SQM0|A0A3B6SQM0_WHEAT DUF642 domain-containing protein OS=Triticum aestivum OX=4565 PE=4 SV=1;tr|A0A3B6TWH8|A0A3B6TWH8_WHEAT DUF642 domain-containing protein OS=Triticum aestivum OX=4565 PE=4 SV=1;tr|A0A3B6RPZ4|A0A3B6RPZ4_WHEAT DUF642 domain-conta	21271000	31541000	19119000	0	0	0	42549000	32408000	39520000	4945800	4479100	5579500	0	0	0	0	0	0	3	2	0	0	0	0	0	0	2	2	2	0	0	0	2	2	2	2	2	1	0	0	0	0	0
P30569;Q109B0	P30569;Q109B0	-1;-1	EC protein I/II; Class II metallothionein-like protein 1A	2	MT21A	sp|P30569|EC1_WHEAT EC protein I/II OS=Triticum aestivum OX=4565 PE=1 SV=2;sp|Q109B0|MT21A_ORYSJ Class II metallothionein-like protein 1A OS=Oryza sativa subsp. japonica OX=39947 GN=MT21A PE=2 SV=1	35853000	29623000	58623000	18283000	84086000	72160000	126120000	97650000	113360000	30639000	12131000	13322000	0	0	0	0	0	0	2	1	0	0	0	0	0	0	1	2	2	2	2	2	2	2	2	1	1	1	0	0	0	0	0
A0A3B6MYT0;A0A3B6LVG3;A0A3B6KRU5	A0A3B6MYT0;A0A3B6LVG3;A0A3B6KRU5	4565;4565;4565	EF-hand domain-containing protein	2		tr|A0A3B6MYT0|A0A3B6MYT0_WHEAT EF-hand domain-containing protein OS=Triticum aestivum OX=4565 PE=4 SV=1;tr|A0A3B6LVG3|A0A3B6LVG3_WHEAT EF-hand domain-containing protein OS=Triticum aestivum OX=4565 PE=4 SV=1;tr|A0A3B6KRU5|A0A3B6KRU5_WHEAT EF-hand domain-co	2766600	3807100	2883100	3812300	2740700	1722500	3909900	4942500	4587500	2447600	3010700	4229500	0	0	0	0	0	0	3	2	0	0	0	0	0	0	1	2	1	1	1	1	1	1	1	1	1	2	0	0	0	0	0
A0A3B6FKB8;W5EIR1;Q0JNS6;Q0JNL7;P62163;P62162;A2WNH1;A2WN93;A0A3B6EIH6;A0A3B6GRI6;A0A3B6FKK9;A0A3B6C2G7	A0A3B6FKB8;W5EIR1;Q0JNS6;Q0JNL7;P62163;P62162;A2WNH1;A2WN93;A0A3B6EIH6;A0A3B6GRI6;A0A3B6FKK9;A0A3B6C2G7	4565;4565;-1;-1;-1;-1;-1;-1;4565;4565;4565;4565	EF-hand domain-containing protein; Calmodulin; Calmodulin-1	2	CaM8-4A	tr|A0A3B6FKB8|A0A3B6FKB8_WHEAT EF-hand domain-containing protein OS=Triticum aestivum OX=4565 PE=4 SV=1;tr|W5EIR1|W5EIR1_WHEAT Calmodulin OS=Triticum aestivum OX=4565 GN=CaM8-4A PE=2 SV=1;sp|Q0JNS6|CALM1_ORYSJ Calmodulin-1 OS=Oryza sativa subsp. japonica O	15434000	11069000	12244000	10086000	9705600	11568000	10603000	19377000	0	11854000	18380000	3825100	0	0	0	0	0	0	12	2	0	0	0	0	0	0	2	1	2	2	2	2	1	2	0	1	1	1	0	0	0	0	0
A0A3B6N318;A0A3B6LY97;A0A3B6HYU2;A0A3B5Z4B6	A0A3B6N318;A0A3B6LY97;A0A3B6HYU2;A0A3B5Z4B6	4565;4565;4565;4565	Elongation factor Tu	2		tr|A0A3B6N318|A0A3B6N318_WHEAT Elongation factor Tu OS=Triticum aestivum OX=4565 PE=3 SV=1;tr|A0A3B6LY97|A0A3B6LY97_WHEAT Elongation factor Tu OS=Triticum aestivum OX=4565 PE=3 SV=1;tr|A0A3B6HYU2|A0A3B6HYU2_WHEAT Elongation factor Tu OS=Triticum aestivum O	0	0	0	4178900	2363700	3159300	0	0	0	6927700	7699900	5541300	0	0	0	0	0	0	4	2	0	0	0	0	0	0	0	0	0	2	2	2	0	0	0	1	2	1	0	0	0	0	0
P22701	P22701	4565	Em protein CS41	2	EM	sp|P22701|EM2_WHEAT Em protein CS41 OS=Triticum aestivum OX=4565 GN=EM PE=2 SV=1	17057000	14238000	11997000	3456300	2546200	6909500	2591900	2237700	2112200	34159000	24223000	47408000	0	0	0	0	0	0	1	0	0	0	0	0	0	0	2	2	2	2	2	1	2	1	1	2	2	2	0	0	0	0	0
A0A3B6QB34	A0A3B6QB34	4565	Endoglucanase	2		tr|A0A3B6QB34|A0A3B6QB34_WHEAT Endoglucanase OS=Triticum aestivum OX=4565 PE=3 SV=1	1455900	1749400	1123100	1229700	0	2092200	0	0	0	4533400	1732200	2264800	0	0	0	0	0	0	1	2	0	0	0	0	0	0	1	1	1	2	0	1	0	0	0	1	1	1	0	0	0	0	0
P26301;Q9BPL7	P26301	-1;-1	Enolase 1	2	ENO1	sp|P26301|ENO1_MAIZE Enolase 1 OS=Zea mays OX=4577 GN=ENO1 PE=2 SV=1	0	0	0	0	0	0	0	0	0	0	0	0	625030000	0	417640000	0	0	0	2	1	0	0	0	2	0	2	0	0	0	0	0	0	0	0	0	0	0	0	0	0	0	1	0
A0A3B6LQE0;A0A3B6KME5;A0A3B6LNZ2;A0A3B6MV88	A0A3B6LQE0	4565;4565;4565;4565	Enoyl reductase (ER) domain-containing protein	2		tr|A0A3B6LQE0|A0A3B6LQE0_WHEAT Enoyl reductase (ER) domain-containing protein OS=Triticum aestivum OX=4565 PE=4 SV=1	1848900	1622900	0	4662000	11080000	5934400	0	0	1281500	1912400	0	0	0	0	0	0	0	0	4	2	0	0	0	0	0	0	1	1	0	2	2	2	0	0	1	1	0	0	0	0	0	0	0
A0A3B6PIC1;A0A3B6UB41;A0A3B6NKA2	A0A3B6PIC1;A0A3B6UB41;A0A3B6NKA2	4565;4565;4565	Eukaryotic translation initiation factor 3 subunit J	2		tr|A0A3B6PIC1|A0A3B6PIC1_WHEAT Eukaryotic translation initiation factor 3 subunit J OS=Triticum aestivum OX=4565 PE=3 SV=1;tr|A0A3B6UB41|A0A3B6UB41_WHEAT Eukaryotic translation initiation factor 3 subunit J OS=Triticum aestivum OX=4565 PE=3 SV=1;tr|A0A3B6N	17027000	9500400	14850000	13263000	12855000	7265700	8955200	9999700	10220000	16177000	20136000	15183000	0	0	10280000	0	0	0	3	2	0	0	0	0	0	1	2	2	2	2	2	2	2	1	2	2	2	2	0	0	0	0	0
Q3S4I1	Q3S4I1	4565	Eukaryotic translation initiation factor 5A	2	CAMPLR22A2D_LOCUS2580	tr|Q3S4I1|Q3S4I1_WHEAT Eukaryotic translation initiation factor 5A OS=Triticum aestivum OX=4565 GN=CAMPLR22A2D_LOCUS2580 PE=3 SV=1	19880000	28823000	0	6234300	15106000	20801000	77075000	50105000	34335000	29035000	17700000	30772000	0	0	0	0	0	0	1	2	0	0	0	0	0	0	1	1	0	1	2	1	1	1	1	2	2	1	0	0	0	0	0
O81920;W5C7G6;Q9M060	O81920;W5C7G6;Q9M060	-1;4565;-1	Eukaryotic translation initiation factor 6 (Fragment); Eukaryotic translation initiation factor 6	2	EIF6	sp|O81920|IF6_BETVU Eukaryotic translation initiation factor 6 (Fragment) OS=Beta vulgaris OX=161934 PE=2 SV=1;tr|W5C7G6|W5C7G6_WHEAT Eukaryotic translation initiation factor 6 OS=Triticum aestivum OX=4565 GN=EIF6 PE=3 SV=1;sp|Q9M060|IF62_ARATH Eukaryotic	1336500	0	0	0	7349600	544870	0	2665500	2853500	7843000	12563000	5578400	0	0	0	0	0	0	3	2	0	0	0	0	0	0	1	0	0	0	1	1	0	1	1	2	2	1	0	0	0	0	0
A0A3B6SHE9;A0A3B6TNI7;Q06I75	A0A3B6SHE9;A0A3B6TNI7;Q06I75	4565;4565;4565	FAS1 domain-containing protein; Fasciclin-like protein FLA31	2		tr|A0A3B6SHE9|A0A3B6SHE9_WHEAT FAS1 domain-containing protein OS=Triticum aestivum OX=4565 PE=3 SV=1;tr|A0A3B6TNI7|A0A3B6TNI7_WHEAT FAS1 domain-containing protein OS=Triticum aestivum OX=4565 PE=3 SV=1;tr|Q06I75|Q06I75_WHEAT Fasciclin-like protein FLA31 OS	30345000	40017000	31973000	26170000	26875000	25470000	9824500	25236000	9699300	32815000	53390000	47206000	0	0	0	0	0	0	3	2	0	0	0	0	0	0	2	2	2	2	1	1	1	2	1	2	2	2	0	0	0	0	0
A0A3B6LW16;P27788;A0A3B6N1I8;A0A3B6I2T5	A0A3B6LW16;P27788;A0A3B6N1I8;A0A3B6I2T5	4565;-1;4565;4565	Ferredoxin; Ferredoxin-3, chloroplastic	2	FDX3	tr|A0A3B6LW16|A0A3B6LW16_WHEAT Ferredoxin OS=Triticum aestivum OX=4565 PE=3 SV=1;sp|P27788|FER3_MAIZE Ferredoxin-3, chloroplastic OS=Zea mays OX=4577 GN=FDX3 PE=1 SV=1;tr|A0A3B6N1I8|A0A3B6N1I8_WHEAT Ferredoxin OS=Triticum aestivum OX=4565 PE=3 SV=1;tr|A0A3	3537300	3487800	2790900	6710500	3842800	8867200	4291000	3600400	3881700	2489900	2140400	0	0	0	0	0	0	0	4	2	0	0	0	0	0	0	1	1	1	2	1	1	1	1	1	1	1	0	0	0	0	0	0
Q41649	Q41649	-1	FK506-binding protein 2	2	FKBP15	sp|Q41649|FKB15_VICFA FK506-binding protein 2 OS=Vicia faba OX=3906 GN=FKBP15 PE=1 SV=1	1636900	0	1063200	2059500	2564200	1273500	928840	1320000	668710	2631800	3961000	967400	0	0	0	0	0	0	1	2	0	0	0	0	0	0	2	0	1	2	2	2	1	1	1	2	2	1	0	0	0	0	0
A0A3B6QNF4;A0A3B6PSV3;A0A3B6NWP0;A0A3B6EAQ2;W5CPT7;A0A3B6GZQ6;A0A3B6EJ24	A0A3B6QNF4;A0A3B6PSV3;A0A3B6NWP0;A0A3B6EAQ2;W5CPT7;A0A3B6GZQ6;A0A3B6EJ24	4565;4565;4565;4565;4565;4565;4565	Formamidase	2		tr|A0A3B6QNF4|A0A3B6QNF4_WHEAT Formamidase OS=Triticum aestivum OX=4565 PE=4 SV=1;tr|A0A3B6PSV3|A0A3B6PSV3_WHEAT Formamidase OS=Triticum aestivum OX=4565 PE=4 SV=1;tr|A0A3B6NWP0|A0A3B6NWP0_WHEAT Formamidase OS=Triticum aestivum OX=4565 PE=4 SV=1;tr|A0A3B6E	1427900	0	1260400	1629500	4811000	2156400	0	0	0	2828200	14726000	483590	0	0	0	0	0	0	7	2	0	0	0	0	0	0	1	0	1	1	2	2	0	0	0	2	2	1	0	0	0	0	0
M9TGF7;Q94G92	M9TGF7;Q94G92	4565;4565	Gamma gliadin-D2; Gamma gliadin-D4	2	Gli-1	tr|M9TGF7|M9TGF7_WHEAT Gamma gliadin-D2 OS=Triticum aestivum OX=4565 GN=Gli-1 PE=2 SV=1;tr|Q94G92|Q94G92_WHEAT Gamma gliadin-D4 OS=Triticum aestivum OX=4565 GN=Gli-1 PE=2 SV=1	52922000	78818000	57822000	79800000	39273000	33523000	50584000	47595000	99829000	32513000	34764000	45101000	20064000	0	0	0	0	0	2	1	0	0	0	1	0	0	2	2	2	2	2	2	1	1	1	2	2	2	0	0	0	1	0
P04729	P04729	-1	Gamma-gliadin B-I	2		sp|P04729|GDB1_WHEAT Gamma-gliadin B-I OS=Triticum aestivum OX=4565 PE=2 SV=1	4406600	3464300	2838400	6767400	0	2609100	3602600	0	4484900	0	0	0	0	0	0	0	0	0	1	2	0	0	0	0	0	0	1	1	1	2	0	1	1	0	1	0	0	0	0	0	0	0	0
A0A1D5UKU8	A0A1D5UKU8	4565	Genome assembly, chromosome: II	2	CAMPLR22A2D_LOCUS4529	tr|A0A1D5UKU8|A0A1D5UKU8_WHEAT Genome assembly, chromosome: II OS=Triticum aestivum OX=4565 GN=CAMPLR22A2D_LOCUS4529 PE=4 SV=1	2838700	0	0	3980000	5095700	4743500	0	0	0	2228800	2188100	2125000	0	0	0	0	0	0	1	2	0	0	0	0	0	0	2	0	0	2	2	2	0	0	0	1	1	1	0	0	0	0	0
W5ASA4;P31674	W5ASA4;P31674	4565;-1	Genome assembly, chromosome: II; 40S ribosomal protein S15	2	CAMPLR22A2D_LOCUS2419;RPS15	tr|W5ASA4|W5ASA4_WHEAT Genome assembly, chromosome: II OS=Triticum aestivum OX=4565 GN=CAMPLR22A2D_LOCUS2419 PE=3 SV=1;sp|P31674|RS15_ORYSJ 40S ribosomal protein S15 OS=Oryza sativa subsp. japonica OX=39947 GN=RPS15 PE=2 SV=2	17871000	33299000	25329000	39029000	11182000	10176000	72354000	104160000	28523000	22250000	18972000	6975300	0	0	0	0	0	0	2	2	0	0	0	0	0	0	2	1	2	1	2	2	2	1	2	2	2	1	0	0	0	0	0
W5BRK9;A0A3B6C5V4;A0A3B6AXS6;O65055;Q9SVR0;Q9SFU1;Q9LRX8;Q9FKC0	W5BRK9;A0A3B6C5V4;A0A3B6AXS6;O65055;Q9SVR0;Q9SFU1;Q9LRX8;Q9FKC0	4565;4565;4565;-1;-1;-1;-1;-1	Genome assembly, chromosome: II; 60S ribosomal protein L13a-4	2	CAMPLR22A2D_LOCUS2599	tr|W5BRK9|W5BRK9_WHEAT Genome assembly, chromosome: II OS=Triticum aestivum OX=4565 GN=CAMPLR22A2D_LOCUS2599 PE=3 SV=1;tr|A0A3B6C5V4|A0A3B6C5V4_WHEAT 60S ribosomal protein L13a-4 OS=Triticum aestivum OX=4565 PE=3 SV=1;tr|A0A3B6AXS6|A0A3B6AXS6_WHEAT 60S rib	20071000	0	11209000	1590200	2636200	3744000	10809000	29193000	8073400	9144100	7441700	4293300	0	0	0	0	0	0	8	1	0	0	0	0	0	0	1	0	1	1	2	1	1	1	1	2	2	2	0	0	0	0	0
A0A2X0SEJ8;A0A3B6AT98;A0A3B6C182	A0A2X0SEJ8;A0A3B6AT98;A0A3B6C182	4565;4565;4565	Genome assembly, chromosome: II; Ancestral coatomer element 1 Sec16/Sec31 domain-containing protein	2	CAMPLR22A2D_LOCUS1188	tr|A0A2X0SEJ8|A0A2X0SEJ8_WHEAT Genome assembly, chromosome: II OS=Triticum aestivum OX=4565 GN=CAMPLR22A2D_LOCUS1188 PE=3 SV=1;tr|A0A3B6AT98|A0A3B6AT98_WHEAT Ancestral coatomer element 1 Sec16/Sec31 domain-containing protein OS=Triticum aestivum OX=4565 PE	3549700	0	1576500	1773400	2229900	2339300	0	2376000	3324300	2293300	3398900	4396200	0	0	0	0	0	0	3	2	0	0	0	0	0	0	1	0	1	2	2	2	0	1	1	2	2	2	0	0	0	0	0
A0A1D5UU14;A0A3B6C6W9	A0A1D5UU14;A0A3B6C6W9	4565;4565	Genome assembly, chromosome: II; Desiccation-related protein PCC13-62	2	CAMPLR22A2D_LOCUS2891	tr|A0A1D5UU14|A0A1D5UU14_WHEAT Genome assembly, chromosome: II OS=Triticum aestivum OX=4565 GN=CAMPLR22A2D_LOCUS2891 PE=4 SV=1;tr|A0A3B6C6W9|A0A3B6C6W9_WHEAT Desiccation-related protein PCC13-62 OS=Triticum aestivum OX=4565 PE=4 SV=1	2440900	0	1256100	1866400	1327100	929300	0	1480100	0	1620800	1928900	1020600	0	0	0	0	0	0	2	2	0	0	0	0	0	0	1	0	1	1	1	1	0	1	0	2	2	1	0	0	0	0	0
D2KFG9	D2KFG9	4565	Gliadin/avenin-like seed protein	2		tr|D2KFG9|D2KFG9_WHEAT Gliadin/avenin-like seed protein OS=Triticum aestivum OX=4565 PE=2 SV=1	165470000	106820000	293220000	170340000	95100000	112860000	131200000	68786000	91401000	70053000	48755000	61015000	0	0	0	0	0	0	1	1	0	0	0	1	0	0	2	2	2	2	2	2	2	1	2	2	2	2	0	0	0	0	0
A0A3B6B1Y1;A0A3B6DHI0;Q852M0;Q6H3Y7;Q43260;Q33E23;E9NX12;A2XW22;A2XMV1;A0A3B6MZ11;A0A3B6LUP3	A0A3B6B1Y1;A0A3B6DHI0;Q852M0;Q6H3Y7;Q43260;Q33E23;E9NX12;A2XW22;A2XMV1;A0A3B6MZ11;A0A3B6LUP3	4565;4565;-1;-1;-1;-1;4565;-1;-1;4565;4565	Glutamate dehydrogenase; Glutamate dehydrogenase 1, mitochondrial	2		tr|A0A3B6B1Y1|A0A3B6B1Y1_WHEAT Glutamate dehydrogenase OS=Triticum aestivum OX=4565 PE=3 SV=1;tr|A0A3B6DHI0|A0A3B6DHI0_WHEAT Glutamate dehydrogenase OS=Triticum aestivum OX=4565 PE=3 SV=1;sp|Q852M0|DHE1_ORYSJ Glutamate dehydrogenase 1, mitochondrial OS=Ory	1620500	275510	1026200	0	0	0	0	0	0	0	2387800	0	0	0	0	0	0	0	11	2	0	0	0	0	0	0	1	1	1	0	0	0	1	0	0	0	2	0	0	0	0	0	0
A0A3B6CB61;Q06652	A0A3B6CB61	4565;-1	Glutathione peroxidase	2		tr|A0A3B6CB61|A0A3B6CB61_WHEAT Glutathione peroxidase OS=Triticum aestivum OX=4565 PE=3 SV=1	0	0	0	32281000	25183000	24849000	0	0	15371000	19777000	26788000	34593000	0	0	0	0	0	0	2	0	0	0	0	0	0	0	0	0	0	1	2	1	0	0	1	1	1	1	0	0	0	0	0
P10385	P10385	-1	Glutenin, low molecular weight subunit	2		sp|P10385|GLTA_WHEAT Glutenin, low molecular weight subunit OS=Triticum aestivum OX=4565 PE=3 SV=1	59630000	94682000	52712000	67630000	34117000	45125000	83044000	50327000	128560000	19371000	15477000	32702000	0	0	0	0	0	0	1	2	0	0	0	0	0	0	2	2	2	2	2	2	2	2	2	2	2	2	0	0	0	0	0
Q6K5G8	Q6K5G8	-1	Glyceraldehyde-3-phosphate dehydrogenase 3, cytosolic	2	GAPC3	sp|Q6K5G8|G3PC3_ORYSJ Glyceraldehyde-3-phosphate dehydrogenase 3, cytosolic OS=Oryza sativa subsp. japonica OX=39947 GN=GAPC3 PE=2 SV=1	0	0	0	0	747220	0	0	0	0	573480	4013200	0	0	0	0	0	0	0	1	1	0	0	0	0	0	0	0	0	0	0	1	0	0	0	0	1	1	0	0	0	0	0	0
P26520;Q94469	P26520	-1;-1	Glyceraldehyde-3-phosphate dehydrogenase, cytosolic	2	GAPC	sp|P26520|G3PC_PETHY Glyceraldehyde-3-phosphate dehydrogenase, cytosolic OS=Petunia hybrida OX=4102 GN=GAPC PE=2 SV=1	0	0	0	0	0	0	0	0	0	0	0	0	0	0	0	0	0	0	2	1	0	0	0	0	0	0	0	0	0	0	0	0	0	0	0	0	0	0	0	0	0	0	0
A0A3B6C0Q6;A0A3B6DAQ7;A0A3B6AS12	A0A3B6C0Q6;A0A3B6DAQ7;A0A3B6AS12	4565;4565;4565	Glycosyltransferase	2		tr|A0A3B6C0Q6|A0A3B6C0Q6_WHEAT Glycosyltransferase OS=Triticum aestivum OX=4565 PE=4 SV=1;tr|A0A3B6DAQ7|A0A3B6DAQ7_WHEAT Glycosyltransferase OS=Triticum aestivum OX=4565 PE=3 SV=1;tr|A0A3B6AS12|A0A3B6AS12_WHEAT Glycosyltransferase OS=Triticum aestivum OX=4	8697900	10669000	6893400	3380600	8654000	3507100	10432000	4413600	8752600	7111000	17887000	4646300	0	0	0	0	0	0	3	2	0	0	0	0	0	0	1	1	2	2	2	2	1	2	1	2	2	2	0	0	0	0	0
D5MTE0;D5MTD9;D5MTE2;A0A3B6UB42	D5MTE0;D5MTD9;D5MTE2;A0A3B6UB42	4565;4565;4565;4565	Glycosyltransferase	2	TaGTb;TaGTa	tr|D5MTE0|D5MTE0_WHEAT Glycosyltransferase OS=Triticum aestivum OX=4565 GN=TaGTb PE=2 SV=1;tr|D5MTD9|D5MTD9_WHEAT Glycosyltransferase OS=Triticum aestivum OX=4565 GN=TaGTa PE=2 SV=1;tr|D5MTE2|D5MTE2_WHEAT Glycosyltransferase OS=Triticum aestivum OX=4565 GN	4276500	0	3538200	0	0	0	3972000	4571800	4503400	3695500	3931300	5100900	0	0	0	0	0	0	4	2	0	0	0	0	0	0	1	0	2	0	0	0	2	2	2	2	2	2	0	0	0	0	0
A0A3B6B5I5;A0A3B6DK56;A0A3B6DL29;A0A3B6B659	A0A3B6B5I5;A0A3B6DK56;A0A3B6DL29;A0A3B6B659	4565;4565;4565;4565	Glycosyltransferase	2		tr|A0A3B6B5I5|A0A3B6B5I5_WHEAT Glycosyltransferase OS=Triticum aestivum OX=4565 PE=3 SV=1;tr|A0A3B6DK56|A0A3B6DK56_WHEAT Glycosyltransferase OS=Triticum aestivum OX=4565 PE=3 SV=1;tr|A0A3B6DL29|A0A3B6DL29_WHEAT Glycosyltransferase OS=Triticum aestivum OX=4	0	0	0	1297800	2182700	2085900	0	0	0	0	0	0	0	0	0	0	0	0	4	2	0	0	0	0	0	0	0	0	0	2	2	1	0	0	0	0	0	0	0	0	0	0	0
A0A3B6KHY8;A0A3B6LKT1;A0A3B6MQC5	A0A3B6KHY8;A0A3B6LKT1;A0A3B6MQC5	4565;4565;4565	GrpE protein homolog	2		tr|A0A3B6KHY8|A0A3B6KHY8_WHEAT GrpE protein homolog OS=Triticum aestivum OX=4565 PE=3 SV=1;tr|A0A3B6LKT1|A0A3B6LKT1_WHEAT GrpE protein homolog OS=Triticum aestivum OX=4565 PE=3 SV=1;tr|A0A3B6MQC5|A0A3B6MQC5_WHEAT GrpE protein homolog OS=Triticum aestivum O	3091200	3536500	3179900	3890400	2885500	4063700	2394400	2071100	3230000	6513700	5899200	0	0	0	0	0	0	0	3	2	0	0	0	0	0	0	1	1	1	2	2	2	1	1	1	1	1	0	0	0	0	0	0
A0A3B6PGB9;A0A3B6U1P5;A0A3B6NKC9	A0A3B6PGB9;A0A3B6U1P5;A0A3B6NKC9	4565;4565;4565	GST C-terminal domain-containing protein	2		tr|A0A3B6PGB9|A0A3B6PGB9_WHEAT GST C-terminal domain-containing protein OS=Triticum aestivum OX=4565 PE=4 SV=1;tr|A0A3B6U1P5|A0A3B6U1P5_WHEAT GST C-terminal domain-containing protein OS=Triticum aestivum OX=4565 PE=4 SV=1;tr|A0A3B6NKC9|A0A3B6NKC9_WHEAT GST	0	0	0	9303400	6808000	9355100	0	2102400	2054600	2539900	2797400	3756700	0	0	0	0	0	0	3	2	0	0	0	0	0	0	0	0	0	2	2	2	0	1	1	1	1	1	0	0	0	0	0
A0A3B5Y268;A0A3B5YZE8;A0A3B5ZW21	A0A3B5Y268;A0A3B5YZE8;A0A3B5ZW21	4565;4565;4565	Guanosine nucleotide diphosphate dissociation inhibitor	2		tr|A0A3B5Y268|A0A3B5Y268_WHEAT Guanosine nucleotide diphosphate dissociation inhibitor OS=Triticum aestivum OX=4565 PE=3 SV=1;tr|A0A3B5YZE8|A0A3B5YZE8_WHEAT Guanosine nucleotide diphosphate dissociation inhibitor OS=Triticum aestivum OX=4565 PE=3 SV=1;tr|A	2564900	3174500	2903600	1829800	3103400	3274000	4657800	3965700	3535700	2140800	2126900	2677500	0	0	0	0	0	0	3	2	0	0	0	0	0	0	1	1	1	1	2	1	1	1	1	1	1	1	0	0	0	0	0
A0A3B6MZC2;Q9SWU2;A0A3B6MYB6;P27806;A0A3B6KRY4;A0A3B6LVB5;A0A3B6N111;A0A3B6KR72;A0A3B6LV22;A0A3B6KRY8	A0A3B6MZC2;Q9SWU2;A0A3B6MYB6;P27806;A0A3B6KRY4;A0A3B6LVB5;A0A3B6N111;A0A3B6KR72;A0A3B6LV22;A0A3B6KRY8	4565;4565;4565;-1;4565;4565;4565;4565;4565;4565	H15 domain-containing protein; Histone H1 WH1A.2	2		tr|A0A3B6MZC2|A0A3B6MZC2_WHEAT H15 domain-containing protein OS=Triticum aestivum OX=4565 PE=3 SV=1;tr|Q9SWU2|Q9SWU2_WHEAT Histone H1 WH1A.2 OS=Triticum aestivum OX=4565 PE=2 SV=1;tr|A0A3B6MYB6|A0A3B6MYB6_WHEAT H15 domain-containing protein OS=Triticum aes	0	0	5175600	9491400	16094000	22341000	17062000	7939500	26249000	9084400	5393500	11437000	0	0	0	0	0	0	10	2	0	0	0	0	0	0	1	1	2	2	2	2	1	1	2	2	2	1	0	0	0	0	0
A0A3B5XWM9;A0A3B5ZQY5;A0A3B5YVB8;Q06068;Q9S7C0;F4HQD4	A0A3B5XWM9;A0A3B5ZQY5;A0A3B5YVB8	4565;4565;4565;-1;-1;-1	Heat shock 70 kDa protein 14	2		tr|A0A3B5XWM9|A0A3B5XWM9_WHEAT Heat shock 70 kDa protein 14 OS=Triticum aestivum OX=4565 PE=4 SV=1;tr|A0A3B5ZQY5|A0A3B5ZQY5_WHEAT Heat shock 70 kDa protein 14 OS=Triticum aestivum OX=4565 PE=4 SV=1;tr|A0A3B5YVB8|A0A3B5YVB8_WHEAT Heat shock 70 kDa protein 1	2066600	852290	0	2992100	1952100	1272800	1120100	1300000	872950	2610200	3464300	1378800	0	0	0	0	0	0	6	2	0	0	0	0	0	0	1	1	0	2	2	2	1	1	2	1	2	1	0	0	0	0	0
P36181;P46633;P82995;P07901;Q90474;A0A3B6FYV6;O44001;O61998;P24724;Q4UDU8	P36181	-1;-1;-1;-1;-1;4565;-1;-1;-1;-1	Heat shock cognate protein 80	2	HSC80	sp|P36181|HSP80_SOLLC Heat shock cognate protein 80 OS=Solanum lycopersicum OX=4081 GN=HSC80 PE=2 SV=1	0	0	0	0	0	0	0	0	0	0	0	0	18653000	0	0	0	0	0	10	0	0	0	0	2	0	1	0	0	0	0	0	0	0	0	0	0	0	0	0	0	0	0	0
P51819;O57521;P04811;P04810;O02192;Q6AZV1;Q9GKX8;Q76LV1;Q5R710;Q4R4T5;Q04619;P30947;P02828;P34058;P11499;P08238	P51819	-1;-1;-1;-1;-1;-1;-1;-1;-1;-1;-1;-1;-1;-1;-1;-1	Heat shock protein 83	2	HSP83A	sp|P51819|HSP83_IPONI Heat shock protein 83 OS=Ipomoea nil OX=35883 GN=HSP83A PE=2 SV=1	0	0	0	0	0	0	0	0	0	0	0	0	0	0	0	0	0	0	16	1	0	0	0	0	0	0	1	1	1	1	1	1	0	0	0	1	0	0	0	0	0	0	0
Q9ZSR6	Q9ZSR6	4565	Heat shock protein HSP26	2	hsp26.6	tr|Q9ZSR6|Q9ZSR6_WHEAT Heat shock protein HSP26 OS=Triticum aestivum OX=4565 GN=hsp26.6 PE=2 SV=1	3176300	0	0	0	0	0	0	0	0	3560300	4483800	0	0	0	0	0	0	0	1	2	0	0	0	0	0	0	1	0	0	0	0	1	0	1	1	1	1	0	0	0	0	0	0
A0A3B6MT71;A0A3B6LNG5;A0A3B6KJX5;A0A3B6KEI5;A0A3B6LI44;A0A3B6MP73;P85904;Q31F72;Q313E8;Q728G0;P58481;Q2SKD0;A1T639;Q1CZI7;Q9SIF2	A0A3B6MT71;A0A3B6LNG5;A0A3B6KJX5;A0A3B6KEI5;A0A3B6LI44;A0A3B6MP73;P85904;Q31F72;Q313E8;Q728G0;P58481;Q2SKD0;A1T639;Q1CZI7;Q9SIF2	4565;4565;4565;4565;4565;4565;-1;-1;-1;-1;-1;-1;-1;-1;-1	Histidine kinase/HSP90-like ATPase domain-containing protein	2		tr|A0A3B6MT71|A0A3B6MT71_WHEAT Histidine kinase/HSP90-like ATPase domain-containing protein OS=Triticum aestivum OX=4565 PE=3 SV=1;tr|A0A3B6LNG5|A0A3B6LNG5_WHEAT Histidine kinase/HSP90-like ATPase domain-containing protein OS=Triticum aestivum OX=4565 PE=3	6535400	9685000	6752500	2922300	1889400	2719700	8858400	9613200	8782400	3930100	4114600	4267100	0	0	0	0	0	0	15	2	0	0	0	0	0	0	1	1	1	2	2	1	2	1	1	2	1	1	0	0	0	0	0
W5BRW5;A0A3B6C6S4;A0A3B6B0C3;Q8ABA9;Q64RE7;Q5LAZ8;P24226;Q5NAY4;Q9C5U8	W5BRW5;A0A3B6C6S4;A0A3B6B0C3;Q8ABA9;Q64RE7;Q5LAZ8;P24226;Q5NAY4;Q9C5U8	4565;4565;4565;-1;-1;-1;-1;-1;-1	Histidinol dehydrogenase, chloroplastic	2	CAMPLR22A2D_LOCUS2914	tr|W5BRW5|W5BRW5_WHEAT Histidinol dehydrogenase, chloroplastic OS=Triticum aestivum OX=4565 GN=CAMPLR22A2D_LOCUS2914 PE=3 SV=1;tr|A0A3B6C6S4|A0A3B6C6S4_WHEAT Histidinol dehydrogenase, chloroplastic OS=Triticum aestivum OX=4565 PE=3 SV=1;tr|A0A3B6B0C3|A0A3B	3217000	4278800	4038500	3968300	2720300	3443300	4134000	4297500	3500000	3317400	3251900	4515300	0	0	8472100	0	0	0	9	2	0	0	0	0	0	1	2	1	2	2	2	2	2	1	1	2	2	2	0	0	0	0	0
A0A3B6KH62;A0A3B6MU88;A0A3B6LN74	A0A3B6KH62;A0A3B6MU88;A0A3B6LN74	4565;4565;4565	Histone H2A	2		tr|A0A3B6KH62|A0A3B6KH62_WHEAT Histone H2A OS=Triticum aestivum OX=4565 PE=3 SV=1;tr|A0A3B6MU88|A0A3B6MU88_WHEAT Histone H2A OS=Triticum aestivum OX=4565 PE=3 SV=1;tr|A0A3B6LN74|A0A3B6LN74_WHEAT Histone H2A OS=Triticum aestivum OX=4565 PE=3 SV=1	70383000	38476000	51339000	18119000	12382000	12891000	71665000	104530000	42766000	15181000	10098000	15342000	0	0	0	0	0	0	3	1	0	0	0	0	0	0	2	2	1	1	2	1	1	1	2	1	1	1	0	0	0	0	0
A0A3B6ILN3;A0A3B6LRT8;A0A3B6MXG8	A0A3B6ILN3;A0A3B6LRT8;A0A3B6MXG8	4565;4565;4565	Histone H2B	2		tr|A0A3B6ILN3|A0A3B6ILN3_WHEAT Histone H2B OS=Triticum aestivum OX=4565 PE=3 SV=1;tr|A0A3B6LRT8|A0A3B6LRT8_WHEAT Histone H2B OS=Triticum aestivum OX=4565 PE=3 SV=1;tr|A0A3B6MXG8|A0A3B6MXG8_WHEAT Histone H2B OS=Triticum aestivum OX=4565 PE=3 SV=1	94144000	120750000	137040000	14019000	20326000	32393000	491960000	359470000	247740000	44046000	25854000	51422000	0	0	0	0	0	0	3	2	0	0	0	0	0	0	2	2	2	1	2	2	2	2	2	2	2	2	0	0	0	0	0
A0A3B6KCM0;A0A3B6PEX3	A0A3B6KCM0;A0A3B6PEX3	4565;4565	Histone H2B	2		tr|A0A3B6KCM0|A0A3B6KCM0_WHEAT Histone H2B OS=Triticum aestivum OX=4565 PE=3 SV=1;tr|A0A3B6PEX3|A0A3B6PEX3_WHEAT Histone H2B OS=Triticum aestivum OX=4565 PE=3 SV=1	52444000	45651000	0	0	0	26822000	73736000	111870000	41531000	0	9723200	0	48464000	0	0	0	0	0	2	1	0	0	0	1	0	0	1	1	0	0	0	1	1	2	2	0	1	0	0	0	0	0	0
A0A3B5YWA1;A0A3B6IUN1;P30755;Q43261;A0A3B6LET3;A0A3B5ZU79	A0A3B5YWA1;A0A3B6IUN1;P30755;Q43261;A0A3B6LET3;A0A3B5ZU79	4565;4565;-1;-1;4565;4565	Histone H2B; Histone H2B.1	2		tr|A0A3B5YWA1|A0A3B5YWA1_WHEAT Histone H2B OS=Triticum aestivum OX=4565 PE=3 SV=1;tr|A0A3B6IUN1|A0A3B6IUN1_WHEAT Histone H2B OS=Triticum aestivum OX=4565 PE=3 SV=1;sp|P30755|H2B1_MAIZE Histone H2B.1 OS=Zea mays OX=4577 PE=2 SV=3;sp|Q43261|H2B3_MAIZE Histon	11003000	8743400	13441000	686880	1611100	1603500	37369000	35912000	22158000	1339700	977090	1515900	0	0	0	0	0	0	6	1	0	0	0	0	0	0	2	2	2	1	2	2	2	2	2	2	2	2	0	0	0	0	0
A0A3B6U5Q3;P40621;A0A3B6U023	A0A3B6U5Q3;P40621;A0A3B6U023	4565;-1;4565	HMG box domain-containing protein; HMG1/2-like protein	2		tr|A0A3B6U5Q3|A0A3B6U5Q3_WHEAT HMG box domain-containing protein OS=Triticum aestivum OX=4565 PE=4 SV=1;sp|P40621|HMGL_WHEAT HMG1/2-like protein OS=Triticum aestivum OX=4565 PE=2 SV=1;tr|A0A3B6U023|A0A3B6U023_WHEAT HMG box domain-containing protein OS=Trit	4380300	6412800	3779900	5211000	10745000	27356000	14276000	11980000	25322000	21887000	14073000	8711000	0	0	0	0	0	0	3	2	0	0	0	0	0	0	1	1	2	1	1	1	2	2	2	2	2	2	0	0	0	0	0
Q8LRU5;A0A3B6MRL7;A0A3B6KGS2	Q8LRU5;A0A3B6MRL7;A0A3B6KGS2	4565;4565;4565	HMG-I/Y protein HMGa; H15 domain-containing protein	2	HMGa	tr|Q8LRU5|Q8LRU5_WHEAT HMG-I/Y protein HMGa OS=Triticum aestivum OX=4565 GN=HMGa PE=4 SV=1;tr|A0A3B6MRL7|A0A3B6MRL7_WHEAT H15 domain-containing protein OS=Triticum aestivum OX=4565 PE=4 SV=1;tr|A0A3B6KGS2|A0A3B6KGS2_WHEAT H15 domain-containing protein OS=T	0	0	0	0	2968500	2375800	1981700	3516000	0	7143100	8423800	5576100	0	0	0	0	0	0	3	2	0	0	0	0	0	0	0	0	0	0	1	1	1	1	0	1	2	1	0	0	0	0	0
W5CL20	W5CL20	4565	HTH cro/C1-type domain-containing protein	2	TRAES_3BF098500060CFD_c1	tr|W5CL20|W5CL20_WHEAT HTH cro/C1-type domain-containing protein OS=Triticum aestivum OX=4565 GN=TRAES_3BF098500060CFD_c1 PE=4 SV=1	2352200	1831500	2192900	4913800	2160200	1475100	1814900	2785500	2747400	3609700	3577100	2455000	0	0	0	0	0	0	1	2	0	0	0	0	0	0	1	1	1	1	1	1	1	1	1	2	2	1	0	0	0	0	0
P24337	P24337	-1	Hydrophobic seed protein	2		sp|P24337|HPSE_SOYBN Hydrophobic seed protein OS=Glycine max OX=3847 PE=1 SV=1	74342000	144730000	83779000	0	0	0	20103000	28834000	16893000	0	0	0	0	0	0	0	0	0	1	2	0	0	0	0	0	0	2	2	1	0	0	0	1	1	1	0	0	0	0	0	0	0	0
A0A3B6LUD2;A0A3B6MZ83;A0A3B6KR09	A0A3B6LUD2;A0A3B6MZ83;A0A3B6KR09	4565;4565;4565	Inosine-5-monophosphate dehydrogenase	2		tr|A0A3B6LUD2|A0A3B6LUD2_WHEAT Inosine-5-monophosphate dehydrogenase OS=Triticum aestivum OX=4565 PE=3 SV=1;tr|A0A3B6MZ83|A0A3B6MZ83_WHEAT Inosine-5-monophosphate dehydrogenase OS=Triticum aestivum OX=4565 PE=3 SV=1;tr|A0A3B6KR09|A0A3B6KR09_WHEAT Inosine	2725300	0	2767300	3430000	2241200	2022200	3027100	6375400	2850200	2876400	3342700	2018300	0	0	0	0	0	0	3	2	0	0	0	0	0	0	1	0	1	2	2	2	1	1	1	2	2	1	0	0	0	0	0
A0A3B6HR91;A0A3B6IUE5;M9XC30;P42802;Q8S5N2;Q41107;Q9LW96;Q9FYV1;Q9FPK7;Q96348;O64437;P42803;O65195;C0HM53;Q9S7U0;Q9SSV4;Q9LX12;P42801	A0A3B6HR91;A0A3B6IUE5;M9XC30;P42802;Q8S5N2;Q41107;Q9LW96;Q9FYV1;Q9FPK7;Q96348;O64437;P42803;O65195;C0HM53;Q9S7U0;Q9SSV4;Q9LX12;P42801	4565;4565;4565;-1;-1;-1;-1;-1;-1;-1;-1;-1;-1;-1;-1;-1;-1;-1	inositol-3-phosphate synthase	2		tr|A0A3B6HR91|A0A3B6HR91_WHEAT inositol-3-phosphate synthase OS=Triticum aestivum OX=4565 PE=3 SV=1;tr|A0A3B6IUE5|A0A3B6IUE5_WHEAT inositol-3-phosphate synthase OS=Triticum aestivum OX=4565 PE=3 SV=1;tr|M9XC30|M9XC30_WHEAT inositol-3-phosphate synthase OS=	0	0	0	1375000	3897700	1785400	0	0	0	0	0	0	0	0	0	0	0	0	18	2	0	0	0	0	0	0	0	0	0	1	2	2	0	0	0	0	0	0	0	0	0	0	0
A0A3B6AZ17;A0A2X0S675;A0A3B6C8Z4	A0A3B6AZ17;A0A2X0S675;A0A3B6C8Z4	4565;4565;4565	Isocitrate lyase; Genome assembly, chromosome: II	2	CAMPLR22A2D_LOCUS2816	tr|A0A3B6AZ17|A0A3B6AZ17_WHEAT Isocitrate lyase OS=Triticum aestivum OX=4565 PE=4 SV=1;tr|A0A2X0S675|A0A2X0S675_WHEAT Genome assembly, chromosome: II OS=Triticum aestivum OX=4565 GN=CAMPLR22A2D_LOCUS2816 PE=4 SV=1;tr|A0A3B6C8Z4|A0A3B6C8Z4_WHEAT Isocitrate	0	0	0	1486200	1305200	2058600	0	0	0	0	905530	1125100	0	0	0	0	0	0	3	2	0	0	0	0	0	0	0	0	0	1	1	1	0	0	0	0	1	2	0	0	0	0	0
P25690;CON__Q92764;CON__Q497I4;Q92764;Q497I4	P25690	-1;-1;-1;-1;-1	Keratin, type I microfibrillar, 47.6 kDa	2		sp|P25690|K1M2_SHEEP Keratin, type I microfibrillar, 47.6 kDa OS=Ovis aries OX=9940 PE=3 SV=2	0	0	0	0	0	0	0	0	0	0	0	0	0	0	0	0	0	0	5	2	0	0	0	0	0	0	0	0	0	0	2	0	0	0	0	0	0	0	0	0	0	0	0
A0A3B6EAX8;A0A3B6GQ84;A0A3B6FIN7	A0A3B6EAX8;A0A3B6GQ84;A0A3B6FIN7	4565;4565;4565	Knot1 domain-containing protein	2		tr|A0A3B6EAX8|A0A3B6EAX8_WHEAT Knot1 domain-containing protein OS=Triticum aestivum OX=4565 PE=4 SV=1;tr|A0A3B6GQ84|A0A3B6GQ84_WHEAT Knot1 domain-containing protein OS=Triticum aestivum OX=4565 PE=4 SV=1;tr|A0A3B6FIN7|A0A3B6FIN7_WHEAT Knot1 domain-containi	0	0	0	0	0	0	16634000	14071000	8205600	0	0	0	0	0	0	0	0	0	3	2	0	0	0	0	0	0	0	0	0	0	0	0	2	2	2	0	0	0	0	0	0	0	0
A0A3B6LGC6	A0A3B6LGC6	4565	Knot1 domain-containing protein	2		tr|A0A3B6LGC6|A0A3B6LGC6_WHEAT Knot1 domain-containing protein OS=Triticum aestivum OX=4565 PE=4 SV=1	0	819780	0	2599500	2791600	1960100	0	0	0	0	2283100	0	0	0	0	0	0	0	1	2	0	0	0	0	0	0	0	1	0	2	1	2	0	0	0	0	1	0	0	0	0	0	0
A0A3B6NII8	A0A3B6NII8	4565	Knot1 domain-containing protein	2		tr|A0A3B6NII8|A0A3B6NII8_WHEAT Knot1 domain-containing protein OS=Triticum aestivum OX=4565 PE=4 SV=1	0	0	0	7516200	4479000	6665800	0	0	0	0	2391700	0	0	0	0	0	0	0	1	2	0	0	0	0	0	0	0	0	0	2	2	2	0	0	0	0	1	0	0	0	0	0	0
A0A3B6TW80	A0A3B6TW80	4565	Knot1 domain-containing protein	2		tr|A0A3B6TW80|A0A3B6TW80_WHEAT Knot1 domain-containing protein OS=Triticum aestivum OX=4565 PE=4 SV=1	35162000	11136000	55949000	49517000	40783000	28653000	16708000	13233000	15386000	41175000	31175000	41331000	0	0	0	0	0	0	1	1	0	0	0	0	0	0	2	1	2	2	2	2	1	1	1	2	2	2	0	0	0	0	0
W5D739;A0A3B6GQI2;A0A3B6ENI7;P47832;Q95WA0;Q2I0I6;P61257;P61256;Q9UNX3;P61255;P61254;P12749;Q9FJX2	W5D739;A0A3B6GQI2;A0A3B6ENI7;P47832;Q95WA0;Q2I0I6;P61257;P61256;Q9UNX3;P61255;P61254;P12749;Q9FJX2	4565;4565;4565;-1;-1;-1;-1;-1;-1;-1;-1;-1;-1	KOW domain-containing protein	2	TRAES_3BF073700020CFD_c1	tr|W5D739|W5D739_WHEAT KOW domain-containing protein OS=Triticum aestivum OX=4565 GN=TRAES_3BF073700020CFD_c1 PE=3 SV=1;tr|A0A3B6GQI2|A0A3B6GQI2_WHEAT KOW domain-containing protein OS=Triticum aestivum OX=4565 PE=3 SV=1;tr|A0A3B6ENI7|A0A3B6ENI7_WHEAT KOW d	24769000	43807000	20571000	10305000	7392400	11939000	36425000	32602000	28166000	9081900	11310000	0	0	0	0	0	0	0	13	2	0	0	0	0	0	0	2	1	1	1	1	1	2	2	2	1	1	0	0	0	0	0	0
A0A3B6LIS0;P0C0L1;A0A3B6KDH7;A0A3B6MPT4	A0A3B6LIS0;P0C0L1;A0A3B6KDH7;A0A3B6MPT4	4565;-1;4565;4565	L-ascorbate peroxidase; Probable L-ascorbate peroxidase 6, chloroplastic/mitochondrial	2	APX6	tr|A0A3B6LIS0|A0A3B6LIS0_WHEAT L-ascorbate peroxidase OS=Triticum aestivum OX=4565 PE=3 SV=1;sp|P0C0L1|APX6_ORYSJ Probable L-ascorbate peroxidase 6, chloroplastic/mitochondrial OS=Oryza sativa subsp. japonica OX=39947 GN=APX6 PE=2 SV=1;tr|A0A3B6KDH7|A0A3B6	5567600	4785500	4981100	2429300	3651200	3767100	5561800	6067900	5310800	4680900	4791200	5567000	0	0	0	0	0	0	4	2	0	0	0	0	0	0	2	2	2	2	2	2	1	2	2	2	2	2	0	0	0	0	0
A0A3B6AS28;A0A2X0S089;Q42891;A0A3B6C1I7	A0A3B6AS28;A0A2X0S089;Q42891;A0A3B6C1I7	4565;4565;-1;4565	Lactoylglutathione lyase	2	CAMPLR22A2D_LOCUS577	tr|A0A3B6AS28|A0A3B6AS28_WHEAT Lactoylglutathione lyase OS=Triticum aestivum OX=4565 PE=3 SV=1;tr|A0A2X0S089|A0A2X0S089_WHEAT Lactoylglutathione lyase OS=Triticum aestivum OX=4565 GN=CAMPLR22A2D_LOCUS577 PE=3 SV=1;sp|Q42891|LGUL_SOLLC Lactoylglutathione ly	7717500	4913700	6984200	16200000	15580000	8063100	5261700	8793300	4750100	6318900	11562000	8819000	0	207140000	0	117530000	0	0	4	2	1	0	0	0	1	0	1	1	1	2	1	2	1	1	1	1	1	1	1	0	0	0	1
Q03968	Q03968	4565	Late embryogenesis abundant protein, group 3	2		sp|Q03968|LEA3_WHEAT Late embryogenesis abundant protein, group 3 OS=Triticum aestivum OX=4565 PE=2 SV=1	1989300	2122500	1982500	1882000	10637000	14433000	2127700	1384900	1563700	700400	574370	789440	0	0	0	0	0	0	1	2	0	0	0	0	0	0	1	2	1	2	1	2	1	1	1	1	1	1	0	0	0	0	0
A0A3B6NRL0;A0A3B6DHV6;A0A3B6PM29;A0A3B6QFV6;A0A3B6CA63;A0A3B6B3P3;Q8GS39;Q84LM2;B8ASK4;Q39044	A0A3B6NRL0;A0A3B6DHV6;A0A3B6PM29;A0A3B6QFV6;A0A3B6CA63;A0A3B6B3P3;Q8GS39;Q84LM2;B8ASK4;Q39044	4565;4565;4565;4565;4565;4565;-1;-1;-1;-1	Legumain; Uncharacterized protein	2		tr|A0A3B6NRL0|A0A3B6NRL0_WHEAT Legumain OS=Triticum aestivum OX=4565 PE=3 SV=1;tr|A0A3B6DHV6|A0A3B6DHV6_WHEAT Uncharacterized protein OS=Triticum aestivum OX=4565 PE=3 SV=1;tr|A0A3B6PM29|A0A3B6PM29_WHEAT Legumain OS=Triticum aestivum OX=4565 PE=3 SV=1;tr|A	0	0	2187600	3777200	2907500	1447200	0	2556200	0	2336800	1869500	0	0	0	0	0	0	0	10	2	0	0	0	0	0	0	0	0	1	1	2	2	0	1	0	1	1	0	0	0	0	0	0
A0A3B6N2Z1	A0A3B6N2Z1	4565	Lipoxygenase	2		tr|A0A3B6N2Z1|A0A3B6N2Z1_WHEAT Lipoxygenase OS=Triticum aestivum OX=4565 PE=3 SV=1	6015100	5160100	8025900	0	0	0	10266000	11902000	12163000	21242000	21604000	15113000	0	0	0	0	0	0	1	2	0	0	0	0	0	0	2	1	2	0	0	0	2	2	2	2	2	2	0	0	0	0	0
A0A3B6LGN4;A0A3B6KCU6;A0A3B6MLC5;Q2QMN7	A0A3B6LGN4;A0A3B6KCU6;A0A3B6MLC5;Q2QMN7	4565;4565;4565;-1	M20_dimer domain-containing protein	2		tr|A0A3B6LGN4|A0A3B6LGN4_WHEAT M20_dimer domain-containing protein OS=Triticum aestivum OX=4565 PE=4 SV=1;tr|A0A3B6KCU6|A0A3B6KCU6_WHEAT M20_dimer domain-containing protein OS=Triticum aestivum OX=4565 PE=4 SV=1;tr|A0A3B6MLC5|A0A3B6MLC5_WHEAT M20_dimer dom	2653700	0	0	2203400	2101100	2877100	3115500	0	0	2766500	1924600	2837600	0	0	0	0	0	0	4	2	0	0	0	0	0	0	1	0	0	2	2	2	1	0	0	1	1	1	0	0	0	0	0
A2BIM8;P02762;B5X0G2;P04938;P11591;P11589;P11588	A2BIM8;P02762;B5X0G2;P04938;P11591;P11589;P11588	-1;-1;-1;-1;-1;-1;-1	Major urinary protein 18; Major urinary protein 6; Major urinary protein 17	2	Mup18;Mup6;Mu	sp|A2BIM8|MUP18_MOUSE Major urinary protein 18 OS=Mus musculus OX=10090 GN=Mup18 PE=3 SV=1;sp|P02762|MUP6_MOUSE Major urinary protein 6 OS=Mus musculus OX=10090 GN=Mup6 PE=1 SV=2;sp|B5X0G2|MUP17_MOUSE Major urinary protein 17 OS=Mus musculus OX=10090 GN=Mu	15675000	56473000	10500000	0	0	0	9120900	9226400	9075500	0	0	0	0	0	0	0	0	0	7	2	0	0	0	0	0	0	2	2	2	0	0	0	1	2	2	0	0	0	0	0	0	0	0
A0A3B6EI40	A0A3B6EI40	4565	Malic enzyme	2		tr|A0A3B6EI40|A0A3B6EI40_WHEAT Malic enzyme OS=Triticum aestivum OX=4565 PE=3 SV=1	0	0	0	6399700	4844400	5103200	0	0	0	3881700	0	0	9001000	0	0	0	0	0	1	2	0	0	0	1	0	0	0	0	0	1	2	2	0	0	0	1	0	0	0	0	0	1	0
A0A3B6KPK4;A0A3B6LSN3	A0A3B6KPK4;A0A3B6LSN3	4565;4565	MBD domain-containing protein	2		tr|A0A3B6KPK4|A0A3B6KPK4_WHEAT MBD domain-containing protein OS=Triticum aestivum OX=4565 PE=4 SV=1;tr|A0A3B6LSN3|A0A3B6LSN3_WHEAT MBD domain-containing protein OS=Triticum aestivum OX=4565 PE=4 SV=1	0	3814600	2825600	6736500	2310500	2576900	2331100	4959200	2095500	1896600	2347200	3752800	0	0	0	0	0	0	2	2	0	0	0	0	0	0	0	1	1	1	1	1	1	1	2	1	1	1	0	0	0	0	0
A0A125RLL8;W5G255;A0A3B6LFQ3	A0A125RLL8;W5G255;A0A3B6LFQ3	4565;4565;4565	MBD6-5AS; MBD6-5DS; MBD domain-containing protein	2		tr|A0A125RLL8|A0A125RLL8_WHEAT MBD6-5AS OS=Triticum aestivum OX=4565 PE=2 SV=1;tr|W5G255|W5G255_WHEAT MBD6-5DS OS=Triticum aestivum OX=4565 PE=2 SV=1;tr|A0A3B6LFQ3|A0A3B6LFQ3_WHEAT MBD domain-containing protein OS=Triticum aestivum OX=4565 PE=4 SV=1	1823000	0	2275100	2804000	2051900	949170	1855200	524650	0	2345300	5376600	2270600	0	0	0	0	0	0	3	2	0	0	0	0	0	0	1	0	1	1	2	2	1	1	0	2	2	2	0	0	0	0	0
A0A3B6JJ24;A0A3B6ISR3;A0A3B6HUX1;Q26547	A0A3B6JJ24;A0A3B6ISR3;A0A3B6HUX1;Q26547	4565;4565;4565;-1	Metallo-beta-lactamase domain-containing protein	2		tr|A0A3B6JJ24|A0A3B6JJ24_WHEAT Metallo-beta-lactamase domain-containing protein OS=Triticum aestivum OX=4565 PE=3 SV=1;tr|A0A3B6ISR3|A0A3B6ISR3_WHEAT Metallo-beta-lactamase domain-containing protein OS=Triticum aestivum OX=4565 PE=3 SV=1;tr|A0A3B6HUX1|A0A3	0	0	0	0	0	0	10651000	9507900	0	0	0	0	0	0	0	0	0	0	4	2	0	0	0	0	0	0	0	0	0	0	0	0	1	2	0	0	0	0	0	0	0	0	0
A0A3B6HYJ8;Q9AYT7;B6TZD1;A0A3B6JFM6;A0A3B6IR05	A0A3B6HYJ8;Q9AYT7;B6TZD1;A0A3B6JFM6;A0A3B6IR05	4565;-1;-1;4565;4565	Methylthioribose-1-phosphate isomerase	2	IDI2	tr|A0A3B6HYJ8|A0A3B6HYJ8_WHEAT Methylthioribose-1-phosphate isomerase OS=Triticum aestivum OX=4565 PE=3 SV=1;sp|Q9AYT7|MTNA_HORVU Methylthioribose-1-phosphate isomerase OS=Hordeum vulgare OX=4513 GN=IDI2 PE=2 SV=1;sp|B6TZD1|MTNA_MAIZE Methylthioribose-1-ph	4628000	4983600	3643800	3933000	3739800	4531900	0	2834500	3682800	3681400	4975700	5025000	0	0	0	0	0	0	5	2	0	0	0	0	0	0	1	1	1	2	2	2	0	1	1	1	2	2	0	0	0	0	0
A0A3B6RA44;A0A3B6TGE4;A0A3B6I3B8	A0A3B6RA44;A0A3B6TGE4;A0A3B6I3B8	4565;4565;4565	Monocopper oxidase-like protein SKU5	2		tr|A0A3B6RA44|A0A3B6RA44_WHEAT Monocopper oxidase-like protein SKU5 OS=Triticum aestivum OX=4565 PE=3 SV=1;tr|A0A3B6TGE4|A0A3B6TGE4_WHEAT Monocopper oxidase-like protein SKU5 OS=Triticum aestivum OX=4565 PE=3 SV=1;tr|A0A3B6I3B8|A0A3B6I3B8_WHEAT Monocopper	0	0	0	0	0	0	0	0	0	2360100	3789400	0	0	0	0	0	0	0	3	2	0	0	0	0	0	0	0	0	0	0	0	0	0	0	0	2	1	0	0	0	0	0	0
A0A3B6KLX8;A0A3B6MXH0;A0A3B6LR32;A0A3B6MWS4;A0A3B6LSE7;A0A3B6KNT2	A0A3B6KLX8;A0A3B6MXH0;A0A3B6LR32;A0A3B6MWS4;A0A3B6LSE7;A0A3B6KNT2	4565;4565;4565;4565;4565;4565	MOSC domain-containing protein;	2		tr|A0A3B6KLX8|A0A3B6KLX8_WHEAT MOSC domain-containing protein OS=Triticum aestivum OX=4565 PE=4 SV=1;tr|A0A3B6MXH0|A0A3B6MXH0_WHEAT MOSC domain-containing protein OS=Triticum aestivum OX=4565 PE=4 SV=1;tr|A0A3B6LR32|A0A3B6LR32_WHEAT MOSC domain-containing	0	2087200	0	18277000	9257300	11203000	0	1452200	2184900	1762900	2623200	1941400	0	0	0	0	0	0	6	2	0	0	0	0	0	0	0	1	0	2	2	2	0	1	1	2	1	2	0	0	0	0	0
A0A3B6TII2;A0A3B6SKB0;A0A3B6RK39	A0A3B6TII2;A0A3B6SKB0;A0A3B6RK39	4565;4565;4565	NAD-dependent epimerase/dehydratase domain-containing protein	2		tr|A0A3B6TII2|A0A3B6TII2_WHEAT NAD-dependent epimerase/dehydratase domain-containing protein OS=Triticum aestivum OX=4565 PE=4 SV=1;tr|A0A3B6SKB0|A0A3B6SKB0_WHEAT NAD-dependent epimerase/dehydratase domain-containing protein OS=Triticum aestivum OX=4565 PE	7271700	9386800	7356900	4864700	1804700	2131400	10720000	8862600	9177200	5442600	7128500	7334700	0	0	0	0	0	0	3	2	0	0	0	0	0	0	2	2	1	1	1	1	1	1	2	2	2	2	0	0	0	0	0
A0A3B6GPG6;A0A077RXF0;A0A3B6EEJ9	A0A3B6GPG6;A0A077RXF0;A0A3B6EEJ9	4565;4565;4565	NADH-cytochrome b5 reductase	2	TRAES_3BF066100010CFD_c1	tr|A0A3B6GPG6|A0A3B6GPG6_WHEAT NADH-cytochrome b5 reductase OS=Triticum aestivum OX=4565 PE=3 SV=1;tr|A0A077RXF0|A0A077RXF0_WHEAT NADH-cytochrome b5 reductase OS=Triticum aestivum OX=4565 GN=TRAES_3BF066100010CFD_c1 PE=3 SV=1;tr|A0A3B6EEJ9|A0A3B6EEJ9_WHEAT	2645500	2916100	2549400	4807000	3917900	3530900	3542200	3598600	4092700	4936800	3912100	2525000	0	0	0	0	0	0	3	2	0	0	0	0	0	0	1	1	1	2	2	2	1	1	1	1	1	1	0	0	0	0	0
Q8LK61;A0A3B6DA58;A0A3B6C3E1;A0A3B6AVL4;P93338;P81406;Q43272	Q8LK61;A0A3B6DA58;A0A3B6C3E1;A0A3B6AVL4;P93338;P81406;Q43272	4565;4565;4565;4565;-1;-1;-1	NADP-dependent glyceraldehyde-3-phosphate dehydrogenase; Aldehyde dehydrogenase domain-containing protein	2	GAPN	sp|Q8LK61|GAPN_WHEAT NADP-dependent glyceraldehyde-3-phosphate dehydrogenase OS=Triticum aestivum OX=4565 GN=GAPN PE=1 SV=2;tr|A0A3B6DA58|A0A3B6DA58_WHEAT Aldehyde dehydrogenase domain-containing protein OS=Triticum aestivum OX=4565 PE=3 SV=1;tr|A0A3B6C3E1	0	0	0	0	0	0	0	0	0	0	0	0	0	0	0	0	0	0	7	2	0	0	0	0	0	0	0	0	0	0	0	0	0	0	0	0	0	0	0	0	0	0	0
A0A3B6GYN9;A0A3B6EQD7;A0A077RWB4	A0A3B6GYN9;A0A3B6EQD7;A0A077RWB4	4565;4565;4565	NADP-dependent oxidoreductase domain-containing protein	2		tr|A0A3B6GYN9|A0A3B6GYN9_WHEAT NADP-dependent oxidoreductase domain-containing protein OS=Triticum aestivum OX=4565 PE=3 SV=1;tr|A0A3B6EQD7|A0A3B6EQD7_WHEAT NADP-dependent oxidoreductase domain-containing protein OS=Triticum aestivum OX=4565 PE=3 SV=1;tr|A	7923400	13846000	8457800	7455100	7311400	5525100	12577000	12157000	9819400	6428200	6942600	10890000	0	0	0	0	0	0	3	2	0	0	0	0	0	0	2	2	1	1	1	2	1	2	2	2	2	2	0	0	0	0	0
A0A3B6C7Y4	A0A3B6C7Y4	4565	NADP-dependent oxidoreductase domain-containing protein	2		tr|A0A3B6C7Y4|A0A3B6C7Y4_WHEAT NADP-dependent oxidoreductase domain-containing protein OS=Triticum aestivum OX=4565 PE=3 SV=1	1611000	1358600	1371400	11475000	11367000	5183100	0	2202400	1371400	1869900	3420300	0	0	0	0	0	0	0	1	2	0	0	0	0	0	0	2	2	2	2	1	2	0	1	1	1	1	0	0	0	0	0	0
Q6ICZ8;Q9LHG9	Q6ICZ8;Q9LHG9	-1;-1	Nascent polypeptide-associated complex subunit alpha-like protein 3; Nascent polypeptide-associated complex subunit alpha-like protein 1	2	At5g13850	sp|Q6ICZ8|NACA3_ARATH Nascent polypeptide-associated complex subunit alpha-like protein 3 OS=Arabidopsis thaliana OX=3702 GN=At5g13850 PE=1 SV=1;sp|Q9LHG9|NACA1_ARATH Nascent polypeptide-associated complex subunit alpha-like protein 1 OS=Arabidopsis thalia	0	0	0	0	0	0	0	0	0	0	0	0	0	0	0	0	0	0	2	2	0	0	0	1	0	1	0	0	0	0	0	0	0	0	0	0	0	0	0	0	0	1	0
A0A3B5YZF8;A0A3B5Y1B0;A0A3B5ZVA3;A0A3B5Y1E9	A0A3B5YZF8;A0A3B5Y1B0;A0A3B5ZVA3;A0A3B5Y1E9	4565;4565;4565;4565	Nitronate monooxygenase domain-containing protein	2		tr|A0A3B5YZF8|A0A3B5YZF8_WHEAT Nitronate monooxygenase domain-containing protein OS=Triticum aestivum OX=4565 PE=4 SV=1;tr|A0A3B5Y1B0|A0A3B5Y1B0_WHEAT Nitronate monooxygenase domain-containing protein OS=Triticum aestivum OX=4565 PE=4 SV=1;tr|A0A3B5ZVA3|A0	0	0	0	3776800	1771800	1977500	0	0	0	2845000	2661600	1967000	0	0	0	0	0	0	4	2	0	0	0	0	0	0	0	0	0	1	1	1	0	0	0	1	1	2	0	0	0	0	0
A0A3B6MPF5;A0A3B6LJH6;A0A3B6KFW6	A0A3B6MPF5;A0A3B6LJH6;A0A3B6KFW6	4565;4565;4565	non-reducing end alpha-L-arabinofuranosidase	2		tr|A0A3B6MPF5|A0A3B6MPF5_WHEAT non-reducing end alpha-L-arabinofuranosidase OS=Triticum aestivum OX=4565 PE=3 SV=1;tr|A0A3B6LJH6|A0A3B6LJH6_WHEAT non-reducing end alpha-L-arabinofuranosidase OS=Triticum aestivum OX=4565 PE=3 SV=1;tr|A0A3B6KFW6|A0A3B6KFW6_W	2177000	0	1891300	2011500	1067400	1252100	3429100	2108900	923730	2849500	4546000	0	0	0	0	0	0	0	3	2	0	0	0	0	0	0	2	0	2	2	2	2	1	2	1	1	1	0	0	0	0	0	0
A0A3B6MQG8	A0A3B6MQG8	4565	Non-specific lipid-transfer protein	2		tr|A0A3B6MQG8|A0A3B6MQG8_WHEAT Non-specific lipid-transfer protein OS=Triticum aestivum OX=4565 PE=3 SV=1	35595000	174960000	50850000	219550000	171140000	434330000	36891000	14153000	45467000	12432000	10263000	35710000	0	0	0	0	0	0	1	2	0	0	0	0	0	0	2	2	2	2	2	2	2	1	2	2	2	1	0	0	0	0	0
Q2PCB7;Q2PCD1;A0A3B6FVG3	Q2PCB7;Q2PCD1;A0A3B6FVG3	4565;4565;4565	Non-specific lipid-transfer protein	2	ltp9.7d;ltp9.7c	tr|Q2PCB7|Q2PCB7_WHEAT Non-specific lipid-transfer protein OS=Triticum aestivum OX=4565 GN=ltp9.7d PE=2 SV=1;tr|Q2PCD1|Q2PCD1_WHEAT Non-specific lipid-transfer protein OS=Triticum aestivum OX=4565 GN=ltp9.7c PE=3 SV=1;tr|A0A3B6FVG3|A0A3B6FVG3_WHEAT Non-spe	29543000	33734000	33197000	11045000	0	0	44724000	37926000	34097000	20455000	18538000	25099000	0	0	0	0	0	0	3	2	0	0	0	0	0	0	1	2	1	1	0	0	2	1	1	1	1	1	0	0	0	0	0
P07597	P07597	-1	Non-specific lipid-transfer protein 1	2	LTP1	sp|P07597|NLTP1_HORVU Non-specific lipid-transfer protein 1 OS=Hordeum vulgare OX=4513 GN=LTP1 PE=1 SV=1	21858000	18004000	26443000	2813400	4904200	3340300	36407000	26585000	9303600	10490000	13038000	8610700	0	0	0	0	0	0	1	2	0	0	0	0	0	0	2	2	2	1	2	2	2	2	2	2	1	2	0	0	0	0	0
A0A3B6MPE5;Q84N29	A0A3B6MPE5;Q84N29	4565;4565	Non-specific lipid-transfer protein; Probable non-specific lipid-transfer protein 3	2	LTP3	tr|A0A3B6MPE5|A0A3B6MPE5_WHEAT Non-specific lipid-transfer protein OS=Triticum aestivum OX=4565 PE=3 SV=1;sp|Q84N29|NLTP3_WHEAT Probable non-specific lipid-transfer protein 3 OS=Triticum aestivum OX=4565 GN=LTP3 PE=2 SV=1	7142000	13202000	25985000	1289600	944020	1604000	40800000	35691000	7102400	1315000	1327300	0	0	0	0	0	0	0	2	2	0	0	0	0	0	0	1	1	1	1	1	1	2	1	1	1	1	0	0	0	0	0	0
Q07661;A6N0M9	Q07661;A6N0M9	-1;-1	Nucleoside diphosphate kinase 1	2	NDKR	sp|Q07661|NDK1_ORYSJ Nucleoside diphosphate kinase 1 OS=Oryza sativa subsp. japonica OX=39947 GN=NDKR PE=1 SV=1;sp|A6N0M9|NDK1_ORYSI Nucleoside diphosphate kinase 1 OS=Oryza sativa subsp. indica OX=39946 GN=NDKR PE=1 SV=1	0	0	2901700	0	11094000	845510	0	0	946800	19177000	27382000	0	0	4593000	0	0	0	0	2	2	0	0	0	0	1	0	0	0	1	0	1	1	0	0	1	1	2	0	0	0	0	0	1
A0A3B6R922;A0A3B6TKG4;A0A3B6I120	A0A3B6R922;A0A3B6TKG4;A0A3B6I120	4565;4565;4565	Nucleosome assembly protein 1	2		tr|A0A3B6R922|A0A3B6R922_WHEAT Nucleosome assembly protein 1 OS=Triticum aestivum OX=4565 PE=3 SV=1;tr|A0A3B6TKG4|A0A3B6TKG4_WHEAT Nucleosome assembly protein 1 OS=Triticum aestivum OX=4565 PE=3 SV=1;tr|A0A3B6I120|A0A3B6I120_WHEAT Nucleosome assembly prote	1316400	0	0	0	1246500	0	0	2055100	0	1789600	1700100	1724700	0	0	0	0	0	0	3	2	0	0	0	0	0	0	1	0	0	0	2	0	0	1	0	1	1	1	0	0	0	0	0
A0A3B6RDA7;A0A3B6TQ11;A0A3B6SI06	A0A3B6RDA7;A0A3B6TQ11;A0A3B6SI06	4565;4565;4565	Oleosin	2		tr|A0A3B6RDA7|A0A3B6RDA7_WHEAT Oleosin OS=Triticum aestivum OX=4565 PE=3 SV=1;tr|A0A3B6TQ11|A0A3B6TQ11_WHEAT Oleosin OS=Triticum aestivum OX=4565 PE=3 SV=1;tr|A0A3B6SI06|A0A3B6SI06_WHEAT Oleosin OS=Triticum aestivum OX=4565 PE=3 SV=1	0	0	0	3804700	2865400	5318800	0	0	5242900	0	0	0	0	0	4529800	0	0	0	3	2	0	0	0	0	0	1	0	0	0	1	1	1	0	0	2	0	0	0	0	0	0	0	0
A0A3B6LLH7	A0A3B6LLH7	4565	Oleosin	2		tr|A0A3B6LLH7|A0A3B6LLH7_WHEAT Oleosin OS=Triticum aestivum OX=4565 PE=3 SV=1	0	0	0	4917300	8543600	6464800	0	0	133740000	0	0	0	0	0	0	0	0	0	1	1	0	0	0	0	0	0	0	0	0	1	1	1	0	0	2	0	0	0	0	0	0	0	0
A0A080YUW6;A0A3B6H3B4	A0A080YUW6	4565;4565	Pectin acetylesterase	2	TRAES_3BF065400210CFD_c1	tr|A0A080YUW6|A0A080YUW6_WHEAT Pectin acetylesterase OS=Triticum aestivum OX=4565 GN=TRAES_3BF065400210CFD_c1 PE=3 SV=1	8993200	6501800	7990000	6410400	5879200	5734800	3246600	4197400	2712400	11412000	11671000	10891000	0	0	0	0	0	0	2	2	0	0	0	0	0	0	2	2	2	2	2	2	1	1	1	1	1	1	0	0	0	0	0
A0A3B6LYU2	A0A3B6LYU2	4565	Pectinesterase inhibitor domain-containing protein	2		tr|A0A3B6LYU2|A0A3B6LYU2_WHEAT Pectinesterase inhibitor domain-containing protein OS=Triticum aestivum OX=4565 PE=4 SV=1	6205600	6657900	5671100	6783500	16317000	21232000	2549700	0	3024200	5228300	5348800	4755000	0	0	0	0	0	0	1	2	0	0	0	0	0	0	1	1	1	1	2	2	1	0	1	1	2	1	0	0	0	0	0
A0A3B5ZUK0;A0A3B5Y079;A0A3B5YXL9;P54153	A0A3B5ZUK0;A0A3B5Y079;A0A3B5YXL9;P54153	4565;4565;4565;-1	peptide-methionine (S)-S-oxide reductase	2		tr|A0A3B5ZUK0|A0A3B5ZUK0_WHEAT peptide-methionine (S)-S-oxide reductase OS=Triticum aestivum OX=4565 PE=3 SV=1;tr|A0A3B5Y079|A0A3B5Y079_WHEAT peptide-methionine (S)-S-oxide reductase OS=Triticum aestivum OX=4565 PE=3 SV=1;tr|A0A3B5YXL9|A0A3B5YXL9_WHEAT pep	2791000	0	0	9697000	2736900	4672800	1761000	1609200	2474800	4391600	2267400	3650200	0	0	0	0	0	0	4	2	0	0	0	0	0	0	1	0	0	2	2	2	1	2	2	2	2	1	0	0	0	0	0
A0A3B6NUR7;A0A3B6QLD3;A0A3B6PQ18	A0A3B6NUR7;A0A3B6QLD3;A0A3B6PQ18	4565;4565;4565	peptidylprolyl isomerase	2		tr|A0A3B6NUR7|A0A3B6NUR7_WHEAT peptidylprolyl isomerase OS=Triticum aestivum OX=4565 PE=4 SV=1;tr|A0A3B6QLD3|A0A3B6QLD3_WHEAT peptidylprolyl isomerase OS=Triticum aestivum OX=4565 PE=4 SV=1;tr|A0A3B6PQ18|A0A3B6PQ18_WHEAT peptidylprolyl isomerase OS=Triticu	7098700	7287400	6191600	3238500	5689800	6186700	9599300	9953000	4980500	5608800	6993200	3945800	0	0	0	0	0	0	3	2	0	0	0	0	0	0	2	2	2	1	2	1	2	2	2	2	2	2	0	0	0	0	0
A0A3B6KKV5	A0A3B6KKV5	4565	peptidylprolyl isomerase	2		tr|A0A3B6KKV5|A0A3B6KKV5_WHEAT peptidylprolyl isomerase OS=Triticum aestivum OX=4565 PE=4 SV=1	0	0	0	0	0	967800	0	2418600	0	2015200	3132600	0	0	0	0	0	0	0	1	2	0	0	0	0	0	0	0	0	0	0	0	1	0	1	0	1	2	1	0	0	0	0	0
A0A3B6RLU1	A0A3B6RLU1	4565	Peroxidase	2		tr|A0A3B6RLU1|A0A3B6RLU1_WHEAT Peroxidase OS=Triticum aestivum OX=4565 PE=3 SV=1	22260000	23110000	17189000	8356000	0	0	27560000	27334000	23547000	0	0	0	0	0	0	20169000	75879000	0	1	2	1	1	0	0	0	0	2	2	2	1	0	0	2	2	2	0	0	0	1	1	0	0	0
A0A077S7C3;P84516	A0A077S7C3	4565;-1	Peroxidase	2	TRAES_3BF072300070CFD_c1	tr|A0A077S7C3|A0A077S7C3_WHEAT Peroxidase OS=Triticum aestivum OX=4565 GN=TRAES_3BF072300070CFD_c1 PE=3 SV=1	5088300	1199300	1615700	617960	885910	500140	1117500	2575200	1337800	4683900	1292800	953460	0	0	0	0	0	0	2	1	0	0	0	0	0	0	2	1	1	2	2	2	1	2	1	2	1	1	0	0	0	0	0
A0A3B6GWF1;A0A3B6FQW8;A0A3B6ENB3	A0A3B6GWF1;A0A3B6FQW8;A0A3B6ENB3	4565;4565;4565	phosphoenolpyruvate carboxylase	2		tr|A0A3B6GWF1|A0A3B6GWF1_WHEAT phosphoenolpyruvate carboxylase OS=Triticum aestivum OX=4565 PE=3 SV=1;tr|A0A3B6FQW8|A0A3B6FQW8_WHEAT phosphoenolpyruvate carboxylase OS=Triticum aestivum OX=4565 PE=3 SV=1;tr|A0A3B6ENB3|A0A3B6ENB3_WHEAT phosphoenolpyruvate c	972060	0	844420	1381400	1394600	1225500	0	0	0	2918500	2279100	1015500	0	0	0	0	0	0	3	1	0	0	0	0	0	0	2	0	1	2	1	2	0	0	0	2	2	2	0	0	0	0	0
A0A3B6HW60;Q9SNX2;P93805;P93804;Q9ZSQ4;Q9SM60;O49299;Q9SGC1;O18719;O15820;P47244;O02606	A0A3B6HW60;Q9SNX2	4565;-1;-1;-1;-1;-1;-1;-1;-1;-1;-1;-1	phosphoglucomutase (alpha-D-glucose-1,6-bisphosphate-dependent); Phosphoglucomutase, cytoplasmic	2	PGM1	tr|A0A3B6HW60|A0A3B6HW60_WHEAT phosphoglucomutase (alpha-D-glucose-1,6-bisphosphate-dependent) OS=Triticum aestivum OX=4565 PE=3 SV=1;sp|Q9SNX2|PGMC_BROIN Phosphoglucomutase, cytoplasmic OS=Bromus inermis OX=15371 GN=PGM1 PE=2 SV=1	0	0	0	11366000	2177100	7437900	6992900	8325700	3888300	9792400	8299000	4898000	0	0	0	0	0	0	12	2	0	0	0	0	0	0	0	0	0	1	2	1	1	1	1	1	1	1	0	0	0	0	0
A0A3B6JK87;A0A3B6HR71	A0A3B6JK87;A0A3B6HR71	4565;4565	phosphoglycerate mutase (2,3-diphosphoglycerate-independent)	2		tr|A0A3B6JK87|A0A3B6JK87_WHEAT phosphoglycerate mutase (2,3-diphosphoglycerate-independent) OS=Triticum aestivum OX=4565 PE=3 SV=1;tr|A0A3B6HR71|A0A3B6HR71_WHEAT phosphoglycerate mutase (2,3-diphosphoglycerate-independent) OS=Triticum aestivum OX=4565 PE=3	0	0	0	0	3975500	0	0	0	0	2218900	6739600	0	0	0	0	0	0	0	2	2	0	0	0	0	0	0	0	0	0	1	1	1	0	0	0	1	1	0	0	0	0	0	0
A0A3B6LEZ6	A0A3B6LEZ6	4565	phosphopyruvate hydratase	2		tr|A0A3B6LEZ6|A0A3B6LEZ6_WHEAT phosphopyruvate hydratase OS=Triticum aestivum OX=4565 PE=3 SV=1	14278000	13724000	14361000	18428000	13751000	12822000	13061000	25088000	14239000	37511000	46151000	12219000	4594000	0	36238000	0	0	0	1	1	0	0	0	1	0	1	2	2	2	2	2	2	2	2	2	2	2	2	0	0	0	0	0
A0A3B6LUL6	A0A3B6LUL6	4565	Phytocyanin domain-containing protein	2		tr|A0A3B6LUL6|A0A3B6LUL6_WHEAT Phytocyanin domain-containing protein OS=Triticum aestivum OX=4565 PE=4 SV=1	6951700	9428800	4911100	23736000	20988000	23633000	0	0	4515200	0	3409900	0	0	0	0	0	0	0	1	2	0	0	0	0	0	0	1	1	1	2	2	2	0	0	1	0	1	0	0	0	0	0	0
A0A3B6AWA4;A0A2X0SG57	A0A3B6AWA4;A0A2X0SG57	4565;4565	Phytocyanin domain-containing protein; Genome assembly, chromosome: II	2	CAMPLR22A2D_LOCUS1886	tr|A0A3B6AWA4|A0A3B6AWA4_WHEAT Phytocyanin domain-containing protein OS=Triticum aestivum OX=4565 PE=4 SV=1;tr|A0A2X0SG57|A0A2X0SG57_WHEAT Genome assembly, chromosome: II OS=Triticum aestivum OX=4565 GN=CAMPLR22A2D_LOCUS1886 PE=4 SV=1	0	5798000	3651300	7878100	8577000	9670400	0	5437800	4051200	7567500	5141500	6532300	0	0	0	0	0	0	2	1	0	0	0	0	0	0	0	1	1	1	2	1	0	1	1	2	1	1	0	0	0	0	0
A0A3B6CFG7;A0A3B6B7S9;A0A3B6DM86;A0A3B6B780	A0A3B6CFG7;A0A3B6B7S9;A0A3B6DM86;A0A3B6B780	4565;4565;4565;4565	Plant antimicrobial peptide domain-containing protein	2		tr|A0A3B6CFG7|A0A3B6CFG7_WHEAT Plant antimicrobial peptide domain-containing protein OS=Triticum aestivum OX=4565 PE=4 SV=1;tr|A0A3B6B7S9|A0A3B6B7S9_WHEAT Plant antimicrobial peptide domain-containing protein OS=Triticum aestivum OX=4565 PE=4 SV=1;tr|A0A3B	8649100	7626000	16499000	4898000	11726000	22940000	13259000	9350400	20138000	106520000	68110000	171950000	0	0	0	0	0	0	4	2	0	0	0	0	0	0	2	2	1	2	2	2	1	2	1	2	2	2	0	0	0	0	0
A0A3B5ZU67;A0A3B5YWW6;A0A3B5XZG7	A0A3B5ZU67;A0A3B5YWW6;A0A3B5XZG7	4565;4565;4565	Prefoldin subunit 5	2		tr|A0A3B5ZU67|A0A3B5ZU67_WHEAT Prefoldin subunit 5 OS=Triticum aestivum OX=4565 PE=3 SV=1;tr|A0A3B5YWW6|A0A3B5YWW6_WHEAT Prefoldin subunit 5 OS=Triticum aestivum OX=4565 PE=3 SV=1;tr|A0A3B5XZG7|A0A3B5XZG7_WHEAT Prefoldin subunit 5 OS=Triticum aestivum OX=4	2721300	3990300	3247200	3620400	1959700	2560800	2294800	2725800	2665000	3319800	3131400	2972600	0	0	0	0	0	0	3	2	0	0	0	0	0	0	1	1	1	2	1	2	1	1	1	1	2	1	0	0	0	0	0
A0A3B6C8B0;A0A3B6B1E4;A0A2X0S7E3	A0A3B6C8B0;A0A3B6B1E4;A0A2X0S7E3	4565;4565;4565	Prohibitin	2	CAMPLR22A2D_LOCUS327	tr|A0A3B6C8B0|A0A3B6C8B0_WHEAT Prohibitin OS=Triticum aestivum OX=4565 PE=3 SV=1;tr|A0A3B6B1E4|A0A3B6B1E4_WHEAT Prohibitin OS=Triticum aestivum OX=4565 PE=3 SV=1;tr|A0A2X0S7E3|A0A2X0S7E3_WHEAT Prohibitin OS=Triticum aestivum OX=4565 GN=CAMPLR22A2D_LOCUS327	0	0	0	2708600	0	0	12441000	0	20974000	0	0	0	0	0	0	0	0	0	3	2	0	0	0	0	0	0	0	0	0	1	0	0	1	0	2	0	0	0	0	0	0	0	0
W5B985;P17070;A0A3B6QML7;A0A3B6PT03;A0A3B6NX41	W5B985;P17070;A0A3B6QML7;A0A3B6PT03;A0A3B6NX41	4565;-1;4565;4565;4565	Proliferating cell nuclear antigen	2	CAMPLR22A2D_LOCUS3649;Os02g0805200	tr|W5B985|W5B985_WHEAT Proliferating cell nuclear antigen OS=Triticum aestivum OX=4565 GN=CAMPLR22A2D_LOCUS3649 PE=3 SV=1;sp|P17070|PCNA_ORYSJ Proliferating cell nuclear antigen OS=Oryza sativa subsp. japonica OX=39947 GN=Os02g0805200 PE=1 SV=2;tr|A0A3B6QM	6991300	5111700	5680200	6330800	3964900	1866700	3845700	5012000	2768300	8261300	14590000	6451400	0	0	0	0	0	0	5	2	0	0	0	0	0	0	2	2	2	2	2	1	2	2	2	2	2	2	0	0	0	0	0
A0A3B6SDN7;A0A1D6CXT4;Q5VRG3;P0DKK4;P0DKK3;P0C8Y9;A2Y9X7	A0A3B6SDN7;A0A1D6CXT4;Q5VRG3;P0DKK4;P0DKK3;P0C8Y9;A2Y9X7	4565;4565;-1;-1;-1;-1;-1	Proteasome subunit alpha type	2		tr|A0A3B6SDN7|A0A3B6SDN7_WHEAT Proteasome subunit alpha type OS=Triticum aestivum OX=4565 PE=3 SV=1;tr|A0A1D6CXT4|A0A1D6CXT4_WHEAT Proteasome subunit alpha type OS=Triticum aestivum OX=4565 PE=3 SV=1;sp|Q5VRG3|PSA4B_ORYSJ Proteasome subunit alpha type-4-2	9809800	9268600	10099000	4998900	3869500	4693200	15289000	11608000	14509000	6797100	5598900	7401100	0	0	0	0	0	0	7	2	0	0	0	0	0	0	2	2	2	1	2	2	2	2	2	2	1	2	0	0	0	0	0
W5G0E6;W5AEN0;A0A3B5Y3B9	W5G0E6;W5AEN0;A0A3B5Y3B9	4565;4565;4565	Proteasome subunit alpha type	2		tr|W5G0E6|W5G0E6_WHEAT Proteasome subunit alpha type OS=Triticum aestivum OX=4565 PE=3 SV=1;tr|W5AEN0|W5AEN0_WHEAT Proteasome subunit alpha type OS=Triticum aestivum OX=4565 PE=3 SV=1;tr|A0A3B5Y3B9|A0A3B5Y3B9_WHEAT Proteasome subunit alpha type OS=Triticum	8905300	10163000	8591600	8053300	6629700	8938300	0	11948000	11004000	9972300	6835800	12379000	0	0	0	0	0	0	3	2	0	0	0	0	0	0	1	1	1	2	2	2	0	1	1	1	1	1	0	0	0	0	0
A0A1D6CXF2	A0A1D6CXF2	4565	Proteasome subunit alpha type	2		tr|A0A1D6CXF2|A0A1D6CXF2_WHEAT Proteasome subunit alpha type OS=Triticum aestivum OX=4565 PE=3 SV=1	2888400	3367000	3116000	0	2223800	2230200	0	3274500	0	2279100	2335200	2618100	0	0	0	0	0	0	1	2	0	0	0	0	0	0	1	2	1	0	1	2	1	2	1	2	1	1	0	0	0	0	0
A0A3B6JNC2;A0A3B6HR73;Q9XG77;Q9LSU3;O81147;O81146	A0A3B6JNC2;A0A3B6HR73;Q9XG77;Q9LSU3;O81147;O81146	4565;4565;-1;-1;-1;-1	Proteasome subunit alpha type; Proteasome subunit alpha type-6	2		tr|A0A3B6JNC2|A0A3B6JNC2_WHEAT Proteasome subunit alpha type OS=Triticum aestivum OX=4565 PE=3 SV=1;tr|A0A3B6HR73|A0A3B6HR73_WHEAT Proteasome subunit alpha type OS=Triticum aestivum OX=4565 PE=3 SV=1;sp|Q9XG77|PSA6_TOBAC Proteasome subunit alpha type-6 OS=	5409200	4817200	6229100	6490900	4688600	3101500	7097300	6101400	7824200	2686400	4874200	0	0	0	0	0	0	0	6	2	0	0	0	0	0	0	2	1	2	1	2	2	2	2	2	2	2	0	0	0	0	0	0
A0A3B6JH57;A0A1D5Z3E7;A0A3B6MTJ9;A0A3B6IN84;A0A3B6HZ42	A0A3B6JH57;A0A1D5Z3E7;A0A3B6MTJ9;A0A3B6IN84;A0A3B6HZ42	4565;4565;4565;4565;4565	Proteasome subunit beta	2		tr|A0A3B6JH57|A0A3B6JH57_WHEAT Proteasome subunit beta OS=Triticum aestivum OX=4565 PE=3 SV=1;tr|A0A1D5Z3E7|A0A1D5Z3E7_WHEAT Proteasome subunit beta OS=Triticum aestivum OX=4565 PE=3 SV=1;tr|A0A3B6MTJ9|A0A3B6MTJ9_WHEAT Proteasome subunit beta OS=Triticum a	3178500	4417400	3733900	5304900	2845400	2730100	2492800	3277100	3207000	4646500	4387100	4226400	0	0	0	0	0	0	5	2	0	0	0	0	0	0	2	2	2	2	2	2	1	1	1	2	2	2	0	0	0	0	0
Q5XUV6;A0A3B6TE15;A0A3B6RDA4	Q5XUV6;A0A3B6TE15;A0A3B6RDA4	4565;4565;4565	Proteasome subunit beta	2		tr|Q5XUV6|Q5XUV6_WHEAT Proteasome subunit beta OS=Triticum aestivum OX=4565 PE=2 SV=1;tr|A0A3B6TE15|A0A3B6TE15_WHEAT Proteasome subunit beta OS=Triticum aestivum OX=4565 PE=3 SV=1;tr|A0A3B6RDA4|A0A3B6RDA4_WHEAT Proteasome subunit beta OS=Triticum aestivum	0	0	0	0	0	0	0	0	0	0	0	0	0	0	0	0	0	0	3	2	0	0	0	0	0	0	0	0	0	1	0	0	0	0	0	1	0	0	0	0	0	0	0
P93395;Q8LD27	P93395;Q8LD27	-1;-1	Proteasome subunit beta type-6	2	PBA1	sp|P93395|PSB6_TOBAC Proteasome subunit beta type-6 OS=Nicotiana tabacum OX=4097 PE=2 SV=1;sp|Q8LD27|PSB6_ARATH Proteasome subunit beta type-6 OS=Arabidopsis thaliana OX=3702 GN=PBA1 PE=1 SV=2	0	0	0	0	0	0	0	0	0	0	0	0	0	0	33147000	0	0	0	2	2	0	0	0	0	0	1	0	0	0	0	0	0	0	0	0	0	0	0	0	0	0	0	0
Q93XQ8	Q93XQ8	4565	Protein disulfide-isomerase	2	PDI2	tr|Q93XQ8|Q93XQ8_WHEAT Protein disulfide-isomerase OS=Triticum aestivum OX=4565 GN=PDI2 PE=2 SV=1	4683600	8439700	4637300	3740000	8115600	10992000	14866000	7355900	9221200	7837700	3333800	7866000	7627200	0	0	0	0	0	1	2	0	0	0	1	0	0	2	2	1	2	2	2	2	2	2	2	2	2	0	0	0	1	0
P17639;C6T0L2;I1JLC8	P17639;C6T0L2;I1JLC8	-1;-1;-1	Protein EMB-1; Protein SLE3; Protein SLE2	2	EMB-1;SLE3;SLE2	sp|P17639|EMB1_DAUCA Protein EMB-1 OS=Daucus carota OX=4039 GN=EMB-1 PE=1 SV=1;sp|C6T0L2|SLE3_SOYBN Protein SLE3 OS=Glycine max OX=3847 GN=SLE3 PE=2 SV=1;sp|I1JLC8|SLE2_SOYBN Protein SLE2 OS=Glycine max OX=3847 GN=SLE2 PE=2 SV=1	0	0	0	0	0	0	0	0	12115000	0	0	0	31722000	0	0	0	0	0	3	1	0	0	0	1	0	0	1	1	1	0	0	0	1	1	1	0	0	0	0	0	0	1	0
Q43209;A0A3B6C8P4;A0A3B6DGC8;A0A3B6AZM5	Q43209;A0A3B6C8P4;A0A3B6DGC8;A0A3B6AZM5	4565;4565;4565;4565	Protein-L-isoaspartate O-methyltransferase	2	PCM	sp|Q43209|PIMT_WHEAT Protein-L-isoaspartate O-methyltransferase OS=Triticum aestivum OX=4565 GN=PCM PE=1 SV=1;tr|A0A3B6C8P4|A0A3B6C8P4_WHEAT Protein-L-isoaspartate O-methyltransferase OS=Triticum aestivum OX=4565 PE=3 SV=1;tr|A0A3B6DGC8|A0A3B6DGC8_WHEAT Pr	5025600	4148000	3965900	5197700	2784100	2685300	3504100	6276500	3358400	4102600	4936000	3362800	0	0	0	0	0	0	4	2	0	0	0	0	0	0	1	1	1	1	2	2	1	2	1	1	1	1	0	0	0	0	0
Q10464	Q10464	-1	Puroindoline-B	2	PINB	sp|Q10464|PUIB_WHEAT Puroindoline-B OS=Triticum aestivum OX=4565 GN=PINB PE=1 SV=1	25064000	30835000	23073000	8899800	11151000	15280000	10966000	5350600	41646000	7249800	6385500	9135400	0	0	0	0	0	0	1	2	0	0	0	0	0	0	2	2	1	1	2	2	2	1	1	2	2	2	0	0	0	0	0
P46238	P46238	-1	Putative exoglucanase type C	2		sp|P46238|GUXC_FUSOX Putative exoglucanase type C OS=Fusarium oxysporum OX=5507 PE=2 SV=1	0	0	0	0	0	0	0	0	0	0	0	0	66393000	0	27008000	0	0	0	1	2	0	0	0	2	0	2	0	0	0	0	0	0	0	0	0	0	0	0	0	0	0	2	0
Q5EI64;A0A3B6H2J0	Q5EI64;A0A3B6H2J0	4565;4565	Pyrroline-5-carboxylate reductase	2		tr|Q5EI64|Q5EI64_WHEAT Pyrroline-5-carboxylate reductase OS=Triticum aestivum OX=4565 PE=2 SV=1;tr|A0A3B6H2J0|A0A3B6H2J0_WHEAT Pyrroline-5-carboxylate reductase OS=Triticum aestivum OX=4565 PE=3 SV=1	5768400	4580200	6114900	3304500	2771100	3418800	2858200	3024100	2537100	9834000	10292000	12037000	4215800	0	3463900	0	0	0	2	2	0	0	0	1	0	1	2	1	1	2	2	2	1	1	2	2	2	2	0	0	0	1	0
A0A1D5W7I4	A0A1D5W7I4	4565	Ribosomal protein	2		tr|A0A1D5W7I4|A0A1D5W7I4_WHEAT Ribosomal protein OS=Triticum aestivum OX=4565 PE=3 SV=1	26043000	0	27322000	0	0	11688000	31343000	38089000	27701000	7734400	16168000	24286000	0	109220000	0	0	0	271880000	1	2	0	0	1	0	1	0	1	0	1	0	0	1	1	2	2	1	1	1	0	0	1	0	1
A0A0C4BIR6	A0A0C4BIR6	4565	Ribosomal protein L10e/L16 domain-containing protein	2		tr|A0A0C4BIR6|A0A0C4BIR6_WHEAT Ribosomal protein L10e/L16 domain-containing protein OS=Triticum aestivum OX=4565 PE=3 SV=1	0	0	0	0	0	0	0	0	0	0	0	0	0	0	0	0	0	0	1	2	0	0	0	0	0	0	1	1	1	0	1	1	1	0	0	2	1	0	0	0	0	0	0
A0A3B6PL02;W5GTW2;A0A096ULG3;A0A3B6DGT8	A0A3B6PL02;W5GTW2;A0A096ULG3;A0A3B6DGT8	4565;4565;4565;4565	Ribosomal protein L14e domain-containing protein	2		tr|A0A3B6PL02|A0A3B6PL02_WHEAT Ribosomal protein L14e domain-containing protein OS=Triticum aestivum OX=4565 PE=3 SV=1;tr|W5GTW2|W5GTW2_WHEAT Ribosomal protein L14e domain-containing protein OS=Triticum aestivum OX=4565 PE=3 SV=1;tr|A0A096ULG3|A0A096ULG3_W	10822000	17455000	7130900	6032200	2931400	5159300	11365000	8741300	11295000	3816300	4795800	6334400	0	0	0	0	0	0	4	2	0	0	0	0	0	0	2	2	1	2	2	2	2	1	1	1	1	1	0	0	0	0	0
A0A341P0J7;A0A3B5ZQE8	A0A341P0J7;A0A3B5ZQE8	4565;4565	Ribosomal protein L18e/L15P domain-containing protein	2		tr|A0A341P0J7|A0A341P0J7_WHEAT Ribosomal protein L18e/L15P domain-containing protein OS=Triticum aestivum OX=4565 PE=3 SV=1;tr|A0A3B5ZQE8|A0A3B5ZQE8_WHEAT Ribosomal protein L18e/L15P domain-containing protein OS=Triticum aestivum OX=4565 PE=3 SV=1	10958000	4724500	0	0	0	680750	3029700	6378100	5323500	0	3400400	0	0	0	0	0	0	0	2	1	0	0	0	0	0	0	1	1	0	0	1	2	1	1	2	0	2	0	0	0	0	0	0
W5I5G5;A0A3B6FH33;A0A1D6RUW7;A0A077RTE5;A0A3B6TBF6;A0A3B6GN26;P49210	W5I5G5;A0A3B6FH33;A0A1D6RUW7;A0A077RTE5;A0A3B6TBF6;A0A3B6GN26;P49210	4565;4565;4565;4565;4565;4565;-1	Ribosomal protein L6 alpha-beta domain-containing protein	2	TRAES_3BF060500370CFD_c1	tr|W5I5G5|W5I5G5_WHEAT Ribosomal protein L6 alpha-beta domain-containing protein OS=Triticum aestivum OX=4565 GN=TRAES_3BF060500370CFD_c1 PE=3 SV=1;tr|A0A3B6FH33|A0A3B6FH33_WHEAT Ribosomal protein L6 alpha-beta domain-containing protein OS=Triticum aestivu	6663100	8465800	7435600	2106800	2523800	1059400	8025500	15799000	10839000	7703600	4479500	4868300	0	0	0	0	0	0	7	2	0	0	0	0	0	0	1	2	1	1	1	1	1	2	1	1	1	2	0	0	0	0	0
A0A3B6B4J7;A0A3B6DIZ3;A0A3B6CD23	A0A3B6B4J7;A0A3B6DIZ3;A0A3B6CD23	4565;4565;4565	RRM domain-containing protein	2		tr|A0A3B6B4J7|A0A3B6B4J7_WHEAT RRM domain-containing protein OS=Triticum aestivum OX=4565 PE=4 SV=1;tr|A0A3B6DIZ3|A0A3B6DIZ3_WHEAT RRM domain-containing protein OS=Triticum aestivum OX=4565 PE=4 SV=1;tr|A0A3B6CD23|A0A3B6CD23_WHEAT RRM domain-containing pro	3673800	5310900	6561900	1038200	2822300	2088000	11169000	10032000	6739700	2428400	1854100	1463200	0	0	0	0	0	0	3	2	0	0	0	0	0	0	2	2	2	2	2	2	2	2	2	2	2	2	0	0	0	0	0
A0A3B6SJA0;A0A3B6TRJ3;A0A3B6RJ96	A0A3B6SJA0;A0A3B6TRJ3;A0A3B6RJ96	4565;4565;4565	RRM domain-containing protein	2		tr|A0A3B6SJA0|A0A3B6SJA0_WHEAT RRM domain-containing protein OS=Triticum aestivum OX=4565 PE=4 SV=1;tr|A0A3B6TRJ3|A0A3B6TRJ3_WHEAT RRM domain-containing protein OS=Triticum aestivum OX=4565 PE=4 SV=1;tr|A0A3B6RJ96|A0A3B6RJ96_WHEAT RRM domain-containing pro	0	0	0	2276500	1721200	2079100	0	0	0	3279400	2248400	5624400	0	0	0	0	0	0	3	2	0	0	0	0	0	0	0	0	0	2	1	1	0	0	0	1	2	1	0	0	0	0	0
A0A3B6EPQ6;A0A3B6G0T0;A0A3B6H140	A0A3B6EPQ6;A0A3B6G0T0;A0A3B6H140	4565;4565;4565	S-formylglutathione hydrolase	2		tr|A0A3B6EPQ6|A0A3B6EPQ6_WHEAT S-formylglutathione hydrolase OS=Triticum aestivum OX=4565 PE=3 SV=1;tr|A0A3B6G0T0|A0A3B6G0T0_WHEAT S-formylglutathione hydrolase OS=Triticum aestivum OX=4565 PE=3 SV=1;tr|A0A3B6H140|A0A3B6H140_WHEAT S-formylglutathione hydro	0	0	1339100	2043100	1668200	0	0	1090900	1015000	0	2965400	0	0	0	0	0	0	0	3	2	0	0	0	0	0	0	0	1	1	1	1	1	1	1	1	1	1	0	0	0	0	0	0
A0A3B6SDG4	A0A3B6SDG4	4565	Serpin domain-containing protein	2		tr|A0A3B6SDG4|A0A3B6SDG4_WHEAT Serpin domain-containing protein OS=Triticum aestivum OX=4565 PE=3 SV=1	21232000	13773000	12861000	0	0	0	0	1680300	0	73071000	57410000	75082000	0	0	5553500	0	0	0	1	2	0	0	0	0	0	1	2	1	2	0	0	0	0	1	0	2	2	2	0	0	0	0	0
A0A3B6HVL4;A0A3B6JDS9;A0A3B6IPZ0	A0A3B6HVL4;A0A3B6JDS9;A0A3B6IPZ0	4565;4565;4565	Serpin domain-containing protein	2		tr|A0A3B6HVL4|A0A3B6HVL4_WHEAT Serpin domain-containing protein OS=Triticum aestivum OX=4565 PE=3 SV=1;tr|A0A3B6JDS9|A0A3B6JDS9_WHEAT Serpin domain-containing protein OS=Triticum aestivum OX=4565 PE=3 SV=1;tr|A0A3B6IPZ0|A0A3B6IPZ0_WHEAT Serpin domain-conta	0	0	0	0	1447900	0	0	0	0	0	1211800	0	0	0	0	0	0	0	3	1	0	0	0	0	0	0	0	0	0	0	1	0	0	1	0	0	1	0	0	0	0	0	0
Q41593;A0A3B6LS85	Q41593;A0A3B6LS85	4565;4565	Serpin-Z1A; Serpin domain-containing protein	2	WZCI	sp|Q41593|SPZ1A_WHEAT Serpin-Z1A OS=Triticum aestivum OX=4565 GN=WZCI PE=1 SV=1;tr|A0A3B6LS85|A0A3B6LS85_WHEAT Serpin domain-containing protein OS=Triticum aestivum OX=4565 PE=3 SV=1	13653000	9996400	23645000	12233000	11432000	10600000	0	1234100	5406600	72289000	60268000	76177000	0	0	0	0	0	0	2	2	0	0	0	0	0	0	2	2	2	2	2	2	0	1	2	2	2	2	0	0	0	0	0
Q40066	Q40066	-1	Serpin-ZX	2	PAZX	sp|Q40066|SPZX_HORVU Serpin-ZX OS=Hordeum vulgare OX=4513 GN=PAZX PE=1 SV=1	0	0	0	11421000	11366000	13738000	0	0	0	23618000	18341000	26905000	0	0	0	0	0	0	1	2	0	0	0	0	0	0	0	0	0	1	1	1	0	0	0	1	1	2	0	0	0	0	0
A0A3B6PT83;A0A3B6QJ23	A0A3B6PT83;A0A3B6QJ23	4565;4565	SHSP domain-containing protein	2		tr|A0A3B6PT83|A0A3B6PT83_WHEAT SHSP domain-containing protein OS=Triticum aestivum OX=4565 PE=3 SV=1;tr|A0A3B6QJ23|A0A3B6QJ23_WHEAT SHSP domain-containing protein OS=Triticum aestivum OX=4565 PE=3 SV=1	6368400	0	6447700	10077000	3647500	7419600	21932000	22094000	7693100	7027700	7711000	10365000	0	0	0	0	0	0	2	2	0	0	0	0	0	0	1	0	1	2	2	1	1	1	2	2	2	2	0	0	0	0	0
A0A3B6NPI1;A0A3B6PKH2;A0A3B6QFQ8	A0A3B6NPI1;A0A3B6PKH2;A0A3B6QFQ8	4565;4565;4565	SHSP domain-containing protein	2		tr|A0A3B6NPI1|A0A3B6NPI1_WHEAT SHSP domain-containing protein OS=Triticum aestivum OX=4565 PE=3 SV=1;tr|A0A3B6PKH2|A0A3B6PKH2_WHEAT SHSP domain-containing protein OS=Triticum aestivum OX=4565 PE=3 SV=1;tr|A0A3B6QFQ8|A0A3B6QFQ8_WHEAT SHSP domain-containing	3224300	3633500	3190700	7442000	8242400	7714000	1993400	2017500	0	2525100	2491300	0	0	0	0	0	0	0	3	2	0	0	0	0	0	0	2	2	2	2	2	2	2	1	0	1	1	0	0	0	0	0	0
A0A3B6JLS5;A0A3B6JJX4;A0A3B6ISJ9;A0A3B6HU35;A0A3B6HQA5	A0A3B6JLS5;A0A3B6JJX4;A0A3B6ISJ9;A0A3B6HU35;A0A3B6HQA5	4565;4565;4565;4565;4565	SHSP domain-containing protein; Hsp26	2		tr|A0A3B6JLS5|A0A3B6JLS5_WHEAT SHSP domain-containing protein OS=Triticum aestivum OX=4565 PE=3 SV=1;tr|A0A3B6JJX4|A0A3B6JJX4_WHEAT SHSP domain-containing protein OS=Triticum aestivum OX=4565 PE=3 SV=1;tr|A0A3B6ISJ9|A0A3B6ISJ9_WHEAT Hsp26 OS=Triticum aesti	13970000	19338000	0	53479000	45301000	66320000	15751000	16484000	34330000	51358000	48686000	89810000	0	0	379420000	0	0	0	5	0	0	0	0	0	0	1	2	2	0	2	2	2	1	2	2	2	2	2	0	0	0	0	0
A0A173FEH2;A0A3B6I3B0;A0A3B6RAJ4;A0A3B6T7J7;A0A3B6KRV1;A0A3B6QC69;A0A3B6CDY6;A0A3B6DJ53;Q651E8;A0A3B6TGB8;A0A3B6SAJ1;A0A3B6N0D3;A0A3B6CGK0;Q6PL11;A0A3B6H3X9;A0A3B6LR99;A0A3B6KMM7;A0A3B6I1L3;A0A3B6DQX8;A0A3B6DNW8;A0A3B6DMY5;A0A1D6RNY0;A0A3B6FTE4;A0A3B6NJ39;A0A3B6PE10;A0A3B6LVU9;W5D522;A0A3B6RBZ8;A0A3B6MVL5;Q9FHW7	A0A173FEH2;A0A3B6I3B0;A0A3B6RAJ4;A0A3B6T7J7;A0A3B6KRV1;A0A3B6QC69;A0A3B6CDY6;A0A3B6DJ53;Q651E8;A0A3B6TGB8;A0A3B6SAJ1;A0A3B6N0D3;A0A3B6CGK0;Q6PL11;A0A3B6H3X9;A0A3B6LR99;A0A3B6KMM7;A0A3B6I1L3;A0A3B6DQX8;A0A3B6DNW8;A0A3B6DMY5;A0A1D6RNY0;A0A3B6FTE4;A0A3B6NJ39;A0A3B6PE10;A0A3B6LVU9;W5D522;A0A3B6RBZ8;A0A3B6MVL5;Q9FHW7	4565;4565;4565;4565;4565;4565;4565;4565;-1;4565;4565;4565;4565;-1;4565;4565;4565;4565;4565;4565;4565;4565;4565;4565;4565;4565;4565;4565;4565;-1	SKP1-like protein	2	tsk1	tr|A0A173FEH2|A0A173FEH2_WHEAT SKP1-like protein OS=Triticum aestivum OX=4565 GN=tsk1 PE=2 SV=1;tr|A0A3B6I3B0|A0A3B6I3B0_WHEAT SKP1-like protein OS=Triticum aestivum OX=4565 PE=3 SV=1;tr|A0A3B6RAJ4|A0A3B6RAJ4_WHEAT SKP1-like protein OS=Triticum aestivum OX	13484000	3313700	15441000	4468000	11661000	2094100	0	3830500	3815300	13497000	24431000	1750700	0	0	0	0	0	0	30	2	0	0	0	1	0	0	2	2	2	2	2	2	0	1	2	2	2	2	0	0	0	1	0
W5D591;A0A3B6GZB9;A0A3B6ENM3	W5D591;A0A3B6GZB9;A0A3B6ENM3	4565;4565;4565	Small ubiquitin-related modifier	2	TRAES_3BF091100230CFD_c1	tr|W5D591|W5D591_WHEAT Small ubiquitin-related modifier OS=Triticum aestivum OX=4565 GN=TRAES_3BF091100230CFD_c1 PE=3 SV=1;tr|A0A3B6GZB9|A0A3B6GZB9_WHEAT Small ubiquitin-related modifier OS=Triticum aestivum OX=4565 PE=3 SV=1;tr|A0A3B6ENM3|A0A3B6ENM3_WHEAT	17818000	4083800	5675600	6522200	0	0	0	6027500	6344500	0	10495000	0	0	0	0	0	0	0	3	1	0	0	0	0	0	0	1	1	2	1	0	0	0	1	1	0	2	0	0	0	0	0	0
A0A3B6LT59	A0A3B6LT59	4565	SMP domain-containing protein	2		tr|A0A3B6LT59|A0A3B6LT59_WHEAT SMP domain-containing protein OS=Triticum aestivum OX=4565 PE=3 SV=1	2530000	0	1955600	6158400	22373000	17778000	0	0	0	8040000	6348200	4991100	0	0	0	0	0	0	1	2	0	0	0	0	0	0	1	0	1	2	2	2	0	0	0	1	1	1	0	0	0	0	0
A0A3B6LFF9	A0A3B6LFF9	4565	SMP domain-containing protein	2		tr|A0A3B6LFF9|A0A3B6LFF9_WHEAT SMP domain-containing protein OS=Triticum aestivum OX=4565 PE=3 SV=1	0	0	0	8761300	4793500	5858300	0	0	0	4166700	4977800	5708500	0	0	0	0	0	0	1	2	0	0	0	0	0	0	0	0	0	1	2	2	0	0	0	1	2	1	0	0	0	0	0
A0A3B6SG63;A0A3B6TR65	A0A3B6SG63;A0A3B6TR65	4565;4565	STI1/HOP DP domain-containing protein	2		tr|A0A3B6SG63|A0A3B6SG63_WHEAT STI1/HOP DP domain-containing protein OS=Triticum aestivum OX=4565 PE=4 SV=1;tr|A0A3B6TR65|A0A3B6TR65_WHEAT STI1/HOP DP domain-containing protein OS=Triticum aestivum OX=4565 PE=4 SV=1	1804300	2532400	1995800	0	1000600	1441100	3306400	5546000	3132600	2161600	1277000	0	0	0	0	0	0	0	2	2	0	0	0	0	0	0	2	2	2	0	1	2	2	1	1	1	2	1	0	0	0	0	0
A0A3B6D5D3	A0A3B6D5D3	4565	Stress-response A/B barrel domain-containing protein	2		tr|A0A3B6D5D3|A0A3B6D5D3_WHEAT Stress-response A/B barrel domain-containing protein OS=Triticum aestivum OX=4565 PE=4 SV=1	10026000	14548000	9853300	6435800	7114400	13855000	20606000	18914000	10294000	4296400	5833900	7537800	0	0	0	0	0	0	1	2	0	0	0	0	0	0	1	1	1	1	1	1	1	1	2	2	2	2	0	0	0	0	0
P82977;A0A3B5ZNA8;A0A3B5ZMV0;A0A3B5YRR0;A0A3B5YQP1	P82977;A0A3B5ZNA8;A0A3B5ZMV0;A0A3B5YRR0;A0A3B5YQP1	4565;4565;4565;4565;4565	Subtilisin-chymotrypsin inhibitor WSCI; Chymotrypsin inhibitor-2	2		sp|P82977|ICIW_WHEAT Subtilisin-chymotrypsin inhibitor WSCI OS=Triticum aestivum OX=4565 PE=1 SV=2;tr|A0A3B5ZNA8|A0A3B5ZNA8_WHEAT Chymotrypsin inhibitor-2 OS=Triticum aestivum OX=4565 PE=3 SV=1;tr|A0A3B5ZMV0|A0A3B5ZMV0_WHEAT Chymotrypsin inhibitor-2 OS=Tri	19581000	44317000	16369000	77557000	60311000	48102000	5702100	5609600	0	37755000	31876000	24362000	0	0	0	0	0	0	5	2	0	0	0	0	0	0	2	2	2	1	2	2	2	2	1	2	2	2	0	0	0	0	0
P93606;P09233;P41979	P93606	4565;-1;-1	Superoxide dismutase	2	SOD3.2	tr|P93606|P93606_WHEAT Superoxide dismutase OS=Triticum aestivum OX=4565 GN=SOD3.2 PE=2 SV=1	28500000	43216000	20742000	17298000	12333000	14417000	47833000	36360000	32545000	33441000	32651000	48321000	0	0	0	0	0	0	3	1	0	0	0	0	0	0	2	1	1	2	2	2	2	2	1	2	2	2	0	0	0	0	0
Q96123;A0A3B6RFK1;A0A3B6TK25;P93407	Q96123;A0A3B6RFK1;A0A3B6TK25;P93407	4565;4565;4565;-1	Superoxide dismutase [Cu-Zn]	2	SOD1.1	tr|Q96123|Q96123_WHEAT Superoxide dismutase [Cu-Zn] OS=Triticum aestivum OX=4565 GN=SOD1.1 PE=2 SV=1;tr|A0A3B6RFK1|A0A3B6RFK1_WHEAT Superoxide dismutase [Cu-Zn] OS=Triticum aestivum OX=4565 PE=3 SV=1;tr|A0A3B6TK25|A0A3B6TK25_WHEAT Superoxide dismutase [Cu-	7456100	0	4959700	7643400	9954900	3058900	0	0	0	13755000	8960800	0	0	0	0	0	0	0	4	2	0	0	0	0	0	0	1	0	1	1	2	2	0	0	0	2	2	0	0	0	0	0	0
A0A1D6CXJ5;A0A3B6SF83;A0A3B6PRN4	A0A1D6CXJ5;A0A3B6SF83;A0A3B6PRN4	4565;4565;4565	T-complex protein 1 subunit delta	2		tr|A0A1D6CXJ5|A0A1D6CXJ5_WHEAT T-complex protein 1 subunit delta OS=Triticum aestivum OX=4565 PE=3 SV=1;tr|A0A3B6SF83|A0A3B6SF83_WHEAT T-complex protein 1 subunit delta OS=Triticum aestivum OX=4565 PE=3 SV=1;tr|A0A3B6PRN4|A0A3B6PRN4_WHEAT T-complex protein	0	0	0	0	0	0	0	0	0	0	0	0	0	0	0	0	0	0	3	2	0	0	0	0	0	0	0	0	0	0	0	0	0	1	0	1	1	1	0	0	0	0	0
W5HBZ2;P40412;A0A3B6TMW9;P54411;A0A3B5ZUI2;A0A3B5YXI4;O04450	W5HBZ2;P40412;A0A3B6TMW9;P54411;A0A3B5ZUI2;A0A3B5YXI4;O04450	4565;-1;4565;-1;4565;4565;-1	T-complex protein 1 subunit epsilon	2		tr|W5HBZ2|W5HBZ2_WHEAT T-complex protein 1 subunit epsilon OS=Triticum aestivum OX=4565 PE=3 SV=1;sp|P40412|TCPE1_AVESA T-complex protein 1 subunit epsilon OS=Avena sativa OX=4498 PE=2 SV=1;tr|A0A3B6TMW9|A0A3B6TMW9_WHEAT T-complex protein 1 subunit epsilon	1826700	1367200	1881700	1526000	2052300	1613400	0	1179600	809930	2262000	12023000	1806400	0	0	0	0	0	0	7	2	0	0	0	0	0	0	1	2	1	2	2	2	0	1	1	2	2	2	0	0	0	0	0
Q9FXQ8;A0A3B6TRP9;A0A3B6SJA4;Q84J55;Q96451;P93206;O49996;Q6ZKC0	Q9FXQ8;A0A3B6TRP9;A0A3B6SJA4;Q84J55	4565;4565;4565;-1;-1;-1;-1;-1	TaWIN2; 14-3-3 domain-containing protein	2	TaWIN2	tr|Q9FXQ8|Q9FXQ8_WHEAT TaWIN2 OS=Triticum aestivum OX=4565 GN=TaWIN2 PE=2 SV=1;tr|A0A3B6TRP9|A0A3B6TRP9_WHEAT 14-3-3 domain-containing protein OS=Triticum aestivum OX=4565 PE=3 SV=1;tr|A0A3B6SJA4|A0A3B6SJA4_WHEAT 14-3-3 domain-containing protein OS=Triticu	6520400	11764000	8662500	9208900	9517300	5877900	11902000	24133000	12764000	3962100	4606800	4633300	0	0	0	0	0	0	8	2	0	0	0	0	0	0	1	1	1	1	1	1	2	2	2	2	2	1	0	0	0	0	0
A0A3B6HXP8;A0A3B6IMS8	A0A3B6HXP8	4565;4565	Thaumatin-like protein	2		tr|A0A3B6HXP8|A0A3B6HXP8_WHEAT Thaumatin-like protein OS=Triticum aestivum OX=4565 PE=4 SV=1	63314000	88671000	64303000	437490000	219270000	463030000	52421000	44651000	41981000	32909000	29571000	47894000	0	0	20417000	0	0	0	2	2	0	0	0	0	0	1	1	2	1	2	2	2	2	2	2	2	1	1	0	0	0	0	0
A0A3B6LDJ7;A0A3B6K9J4;A0A3B6LFJ2	A0A3B6LDJ7;A0A3B6K9J4;A0A3B6LFJ2	4565;4565;4565	Thaumatin-like protein	2		tr|A0A3B6LDJ7|A0A3B6LDJ7_WHEAT Thaumatin-like protein OS=Triticum aestivum OX=4565 PE=4 SV=1;tr|A0A3B6K9J4|A0A3B6K9J4_WHEAT Thaumatin-like protein OS=Triticum aestivum OX=4565 PE=4 SV=1;tr|A0A3B6LFJ2|A0A3B6LFJ2_WHEAT Thaumatin-like protein OS=Triticum aest	9134300	8875200	7826600	4375400	3463400	4139800	14102000	12072000	5832600	3064900	3773900	4705900	0	0	0	0	0	0	3	1	0	0	0	0	0	0	1	1	1	1	1	1	1	2	1	1	1	1	0	0	0	0	0
A0A077RY90	A0A077RY90	4565	Thiamine thiazole synthase, chloroplastic	2	TRAES_3BF087900030CFD_c1	tr|A0A077RY90|A0A077RY90_WHEAT Thiamine thiazole synthase, chloroplastic OS=Triticum aestivum OX=4565 GN=TRAES_3BF087900030CFD_c1 PE=4 SV=1	47099000	15601000	24451000	2350300	4517900	3068700	0	0	1780800	160850000	188800000	135480000	0	0	0	0	0	0	1	2	0	0	0	0	0	0	1	1	1	2	1	1	0	0	1	1	1	1	0	0	0	0	0
Q38814;A0A3B6RMJ1;A0A3B6SPH6;A0A3B6TUD9;F6H7K5;Q41739;A9RHW6;A9SME1;O23787;Q7XXS4;A9SMC8;C5XNN6;F6H9A9;C5X2M4;Q38709;A9RHX1;Q41738	Q38814;A0A3B6RMJ1;A0A3B6SPH6;A0A3B6TUD9;F6H7K5;Q41739;A9RHW6;A9SME1;O23787;Q7XXS4;A9SMC8;C5XNN6;F6H9A9;C5X2M4;Q38709;A9RHX1;Q41738	-1;4565;4565;4565;-1;-1;-1;-1;-1;-1;-1;-1;-1;-1;-1;-1;-1	Thiamine thiazole synthase, chloroplastic	2	THI1	sp|Q38814|THI4_ARATH Thiamine thiazole synthase, chloroplastic OS=Arabidopsis thaliana OX=3702 GN=THI1 PE=1 SV=1;tr|A0A3B6RMJ1|A0A3B6RMJ1_WHEAT Thiamine thiazole synthase, chloroplastic OS=Triticum aestivum OX=4565 GN=THI1 PE=3 SV=1;tr|A0A3B6SPH6|A0A3B6SPH	3638800	4598600	3332200	3241800	1640800	1581500	3179100	4288100	2731100	2910600	3987400	0	0	0	0	0	0	0	17	2	0	0	0	0	0	0	1	1	1	1	1	1	1	1	1	1	1	0	0	0	0	0	0
A0A3B5ZYU5	A0A3B5ZYU5	4565	Thioredoxin	2		tr|A0A3B5ZYU5|A0A3B5ZYU5_WHEAT Thioredoxin OS=Triticum aestivum OX=4565 PE=4 SV=1	37432000	29309000	31803000	17480000	28551000	22923000	26433000	29976000	20674000	18971000	20427000	23343000	0	0	0	0	0	0	1	2	0	0	0	0	0	0	1	1	1	1	1	2	1	1	1	2	2	1	0	0	0	0	0
O64394;Q7FT21	O64394;Q7FT21	4565;4565	Thioredoxin H-type; Thioredoxin	2		sp|O64394|TRXH_WHEAT Thioredoxin H-type OS=Triticum aestivum OX=4565 PE=2 SV=3;tr|Q7FT21|Q7FT21_WHEAT Thioredoxin OS=Triticum aestivum OX=4565 PE=2 SV=1	112200000	120260000	104620000	47415000	52378000	66155000	109290000	100670000	77957000	114560000	127280000	168010000	0	0	0	0	0	0	2	2	0	0	0	0	0	0	1	1	1	1	2	1	1	1	1	2	2	1	0	0	0	0	0
A0A3B5ZYK6;A0A3B5Z0Y3;A0A3B5Y2F8	A0A3B5ZYK6;A0A3B5Z0Y3;A0A3B5Y2F8	4565;4565;4565	TPR_MalT domain-containing protein	2		tr|A0A3B5ZYK6|A0A3B5ZYK6_WHEAT TPR_MalT domain-containing protein OS=Triticum aestivum OX=4565 PE=4 SV=1;tr|A0A3B5Z0Y3|A0A3B5Z0Y3_WHEAT TPR_MalT domain-containing protein OS=Triticum aestivum OX=4565 PE=4 SV=1;tr|A0A3B5Y2F8|A0A3B5Y2F8_WHEAT TPR_MalT domain	0	0	0	0	0	5363600	0	0	0	0	4567500	5842800	0	0	0	0	0	0	3	2	0	0	0	0	0	0	1	0	0	0	1	2	1	0	1	1	1	1	0	0	0	0	0
A0A3B6ELC9;W5CDW4;P50888;Q9FUL4;O65743;P38666;Q42347	A0A3B6ELC9;W5CDW4;P50888;Q9FUL4;O65743;P38666;Q42347	4565;4565;-1;-1;-1;-1;-1	TRASH domain-containing protein; 60S ribosomal protein L24	2		tr|A0A3B6ELC9|A0A3B6ELC9_WHEAT TRASH domain-containing protein OS=Triticum aestivum OX=4565 PE=3 SV=1;tr|W5CDW4|W5CDW4_WHEAT TRASH domain-containing protein OS=Triticum aestivum OX=4565 PE=3 SV=1;sp|P50888|RL24_HORVU 60S ribosomal protein L24 OS=Hordeum vu	4494700	4250600	3722200	3509500	4152600	3963900	6431700	5228600	9313600	10397000	9454500	5386800	0	0	0	0	0	0	7	2	0	0	0	0	0	0	2	2	2	2	2	2	2	2	2	2	2	2	0	0	0	0	0
A0A3B6EEA7;P48493;P48494;P21820	A0A3B6EEA7	4565;-1;-1;-1	Triose-phosphate isomerase	2		tr|A0A3B6EEA7|A0A3B6EEA7_WHEAT Triose-phosphate isomerase OS=Triticum aestivum OX=4565 PE=3 SV=1	36778000	69103000	24002000	11424000	18179000	13215000	33746000	37619000	24497000	23236000	26264000	18198000	0	0	0	0	0	0	4	0	0	0	0	0	0	0	1	1	1	2	2	2	1	2	1	2	2	1	0	0	0	0	0
P46226	P46226	-1	Triosephosphate isomerase, cytosolic	2		sp|P46226|TPIS_SECCE Triosephosphate isomerase, cytosolic OS=Secale cereale OX=4550 PE=2 SV=3	46014000	47606000	40807000	18653000	20373000	22206000	36851000	32767000	33942000	77762000	71482000	101090000	0	0	0	0	0	0	1	1	0	0	0	0	0	0	2	2	2	1	2	2	1	1	2	2	2	2	0	0	0	0	0
A0A3B6EM13;A0A3B6FWI0;P48495	A0A3B6EM13;A0A3B6FWI0;P48495	4565;4565;-1	Triosephosphate isomerase; Triose-phosphate isomerase; Triosephosphate isomerase, cytosolic	2		tr|A0A3B6EM13|A0A3B6EM13_WHEAT Triosephosphate isomerase OS=Triticum aestivum OX=4565 PE=3 SV=1;tr|A0A3B6FWI0|A0A3B6FWI0_WHEAT Triose-phosphate isomerase OS=Triticum aestivum OX=4565 PE=3 SV=1;sp|P48495|TPIS_PETHY Triosephosphate isomerase, cytosolic OS=Pe	0	0	0	0	2630600	0	0	0	0	3043200	3325300	0	25097000	0	196110000	0	0	0	3	2	0	0	0	1	0	1	0	0	0	0	1	0	0	0	0	1	1	0	0	0	0	1	0
Q1HPU0	Q1HPU0	-1	Tropomyosin-1	2		sp|Q1HPU0|TPM1_BOMMO Tropomyosin-1 OS=Bombyx mori OX=7091 PE=1 SV=1	2414600	4383700	0	0	0	0	14283000	9600000	9551600	0	0	0	0	0	0	0	0	0	1	2	0	0	0	0	0	0	1	1	0	0	0	0	2	2	2	0	0	0	0	0	0	0	0
P02553;P06605;P41351;Q28IX8;Q9NY65;Q6AY56;Q6AYZ1;Q9BQE3;Q71U36;P68370;P68369;P06603;P05214;Q68FR8;Q3ZCJ7;P68373;Q9ZRJ4;P09205;Q25008;P09204;Q8T6A5;P68362;P11481;P02550;P0DPH8;P18288;P0DPH7;Q9JJZ2;Q2HJB8;P10872;P41383;P18258;Q2HJ86;P02552;P68365;P09645;P86234;A5A6J1;P52273;A0A3B6MX87;P49742;P12543;P22275;O94128;P81948;P46259;P53372;P09644;Q4R538;P14640;Q9ZRB7;O22347;Q9ZRR5;Q06331;Q94572;P81947;A4K…	P02553;P06605;P41351;Q28IX8;Q9NY65;Q6AY56;Q6AYZ1;Q9BQE3;Q71U36;P68370;P68369;P06603;P05214;Q68FR8;Q3ZCJ7;P68373;Q9ZRJ4;P09205;Q25008;P09204;Q8T6A5;P68362;P11481;P02550;P0DPH8;P18288;P0DPH7;Q9JJZ2;Q2HJB8;P10872;P41383;P18258;Q2HJ86;P02552;P68365;P09645;P86234;A5A6J1;P52273;A0A3B6MX87;P49742;P12543;P22275;O94128;P81948;P46259;P53372;P09644;Q4R538;P14640;Q9ZRB7;O22347;Q9ZRR5;Q06331;Q94572;P81947;A4K…	-1;-1;-1;-1;-1;-1;-1;-1;-1;-1;-1;-1;-1;-1;-1;-1;-1;-1;-1;-1;-1;-1;-1;-1;-1;-1;-1;-1;-1;-1;-1;-1;-1;-1;-1;-1;-1;-1;-1;4565;-1;-1;-1;-1;-1;-1;-1;-1;-1;-1;4565;-1;-1;-1;-1;-1;4565;-1;-1;-1;-1;4565;-1;-1;-1;-1;-1;-1;4565;-1;-1;-1;-1;-1;-1;-1;-1;-1;-1;-1;-1;-1;-1;-1;-1;-1;-1;-1;-1;-1;-1;-1;-1;-1;-1;-1;-1;-1;-1;-1;-1;-1;-1;-1;-1;-1;-1;-1;-1;-1;-1;-1;-1;-1;-1;-1;-1;-1;-1;-1;-1	Tubulin alpha chain (Fragment); Tubulin alpha-3 chain; Tubulin alpha chain	2	alphaTub84D	sp|P02553|TBA_LYTPI Tubulin alpha chain (Fragment) OS=Lytechinus pictus OX=7653 PE=3 SV=1;sp|P06605|TBA3_DROME Tubulin alpha-3 chain OS=Drosophila melanogaster OX=7227 GN=alphaTub84D PE=2 SV=1;sp|P41351|TBA_TETTH Tubulin alpha chain OS=Tetrahymena thermoph	2158800	1427500	1785900	1263100	1234600	1161600	0	2684500	2325900	2900500	4761500	1656800	0	0	0	0	0	0	121	2	0	0	0	0	0	0	1	1	1	1	2	1	0	1	2	2	2	2	0	0	0	0	0
A0A1D6BQY9;Q40665;Q9ZPN8;A0A3B6PKU0;P29515;Q9ZRB0;P02554;Q9ZPP0;Q91240;Q3MHM5;Q9ZRA9;Q41784;Q9YHC3;Q6B856;P02556;P34108;P50262;P18700;P09203;P21148;P09206;P32882;P20365;P18025;W5FJT8;P29500;O59837;O04386;P12460;Q27380;A0A3B6IW75;A0A3B6UBD1;P11833;P37392;Q8H7U1;P46265;P29501;P10878;A0A3B6KUR6;Q6VAF4;P07436;P69893;P22852;P20802;A0A3B6KQJ1;Q2KJD0;Q9ZSW1;Q9NFZ6;P41352;Q4R5B3;P09244;P11857;P08562;Q5R9…	A0A1D6BQY9;Q40665;Q9ZPN8;A0A3B6PKU0;P29515;Q9ZRB0;P02554;Q9ZPP0;Q91240;Q3MHM5;Q9ZRA9;Q41784;Q9YHC3;Q6B856;P02556;P34108;P50262;P18700;P09203;P21148;P09206;P32882;P20365;P18025;W5FJT8;P29500;O59837;O04386;P12460;Q27380;A0A3B6IW75;A0A3B6UBD1;P11833;P37392;Q8H7U1;P46265;P29501;P10878;A0A3B6KUR6;Q6VAF4;P07436;P69893;P22852;P20802;A0A3B6KQJ1;Q2KJD0;Q9ZSW1;Q9NFZ6;P41352;Q4R5B3;P09244;P11857;P08562;Q5R9…	4565;-1;-1;4565;-1;4565;-1;-1;-1;-1;4565;-1;-1;-1;-1;-1;-1;-1;-1;-1;-1;-1;-1;-1;4565;-1;-1;-1;-1;-1;4565;4565;-1;-1;-1;-1;-1;-1;4565;-1;-1;-1;-1;-1;4565;-1;-1;-1;-1;-1;-1;-1;-1;-1;-1;-1;-1;-1;-1;-1;-1;-1;-1;-1;-1;-1;-1;-1;-1;-1;-1;-1;-1;-1;-1;-1;-1;-1;-1;-1;-1;-1;-1;-1;-1;-1;-1;-1;-1;-1;-1;-1;-1;-1;-1;-1	Tubulin beta chain; Tubulin beta-3 chain	2	TUBB3	tr|A0A1D6BQY9|A0A1D6BQY9_WHEAT Tubulin beta chain OS=Triticum aestivum OX=4565 PE=3 SV=1;sp|Q40665|TBB3_ORYSJ Tubulin beta-3 chain OS=Oryza sativa subsp. japonica OX=39947 GN=TUBB3 PE=2 SV=2;sp|Q9ZPN8|TBB3_ELEIN Tubulin beta-3 chain OS=Eleusine indica OX=2	0	0	0	0	1989200	1642800	0	0	5508000	1886100	5044800	3424500	0	0	0	0	0	0	96	2	0	0	0	0	0	0	0	0	0	0	1	1	0	0	1	2	2	1	0	0	0	0	0
Q2PCC3	Q2PCC3	4565	Type 2 non specific lipid transfer protein	2	ltp7.1b	tr|Q2PCC3|Q2PCC3_WHEAT Type 2 non specific lipid transfer protein OS=Triticum aestivum OX=4565 GN=ltp7.1b PE=3 SV=1	229160000	294690000	196120000	1.0096e+09	882440000	1150800000	170310000	166340000	156740000	183140000	145630000	254080000	0	26025000	0	0	0	0	1	2	0	0	0	0	1	0	2	2	1	2	2	2	1	1	2	2	2	2	0	0	0	0	1
Q41585;Q05806	Q41585;Q05806	4565;4565	Type V Thionin; Type-5 thionin	2	TthV2;TTHV	tr|Q41585|Q41585_WHEAT Type V Thionin OS=Triticum aestivum OX=4565 GN=TthV2 PE=3 SV=1;sp|Q05806|THN5_WHEAT Type-5 thionin OS=Triticum aestivum OX=4565 GN=TTHV PE=2 SV=1	22859000	13198000	27008000	34204000	33113000	22753000	3725900	4919400	4949400	36591000	84582000	28805000	0	0	0	0	0	0	2	2	0	0	0	0	0	0	2	2	2	2	2	2	2	2	2	2	2	2	0	0	0	0	0
W5G1U9;A0A3B6KCP7	W5G1U9;A0A3B6KCP7	4565;4565	UBC core domain-containing protein	2		tr|W5G1U9|W5G1U9_WHEAT UBC core domain-containing protein OS=Triticum aestivum OX=4565 PE=4 SV=1;tr|A0A3B6KCP7|A0A3B6KCP7_WHEAT UBC core domain-containing protein OS=Triticum aestivum OX=4565 PE=4 SV=1	2579300	0	2290300	3350400	2097000	2463900	3797800	3171000	4349500	2978600	2780300	3963500	0	0	0	0	0	0	2	2	0	0	0	0	0	0	2	0	1	1	2	2	2	2	2	2	1	2	0	0	0	0	0
A0A3B6C5B4;A0A3B6AYN8;A0A2X0S5D0	A0A3B6C5B4;A0A3B6AYN8;A0A2X0S5D0	4565;4565;4565	ubiquitinyl hydrolase 1	2		tr|A0A3B6C5B4|A0A3B6C5B4_WHEAT ubiquitinyl hydrolase 1 OS=Triticum aestivum OX=4565 PE=3 SV=1;tr|A0A3B6AYN8|A0A3B6AYN8_WHEAT ubiquitinyl hydrolase 1 OS=Triticum aestivum OX=4565 PE=3 SV=1;tr|A0A2X0S5D0|A0A2X0S5D0_WHEAT ubiquitinyl hydrolase 1 OS=Triticum a	2698000	2462200	1960600	2844100	1912700	2475500	3663700	4428700	3743900	0	2359300	1878200	0	0	0	0	0	0	3	2	0	0	0	0	0	0	1	2	1	1	1	1	2	1	1	0	2	2	0	0	0	0	0
Q9ZR34;A0A3B6CEE9;A0A3B6B5P1	Q9ZR34;A0A3B6CEE9;A0A3B6B5P1	4565;4565;4565	UDP-arabinopyranose mutase	2	amy	tr|Q9ZR34|Q9ZR34_WHEAT UDP-arabinopyranose mutase OS=Triticum aestivum OX=4565 GN=amy PE=2 SV=1;tr|A0A3B6CEE9|A0A3B6CEE9_WHEAT UDP-arabinopyranose mutase OS=Triticum aestivum OX=4565 PE=3 SV=1;tr|A0A3B6B5P1|A0A3B6B5P1_WHEAT UDP-arabinopyranose mutase OS=Tr	0	0	0	0	0	0	0	0	0	0	0	0	0	0	0	0	0	0	3	2	0	0	0	0	0	0	1	1	1	1	0	1	1	1	0	1	2	1	0	0	0	0	0
A0A3B6U5E5;A0A0C4BK99	A0A3B6U5E5;A0A0C4BK99	4565;4565	Uncharacterized protein	2		tr|A0A3B6U5E5|A0A3B6U5E5_WHEAT Uncharacterized protein OS=Triticum aestivum OX=4565 PE=3 SV=1;tr|A0A0C4BK99|A0A0C4BK99_WHEAT Uncharacterized protein OS=Triticum aestivum OX=4565 PE=3 SV=1	25614000	22224000	27912000	5203600	6492200	10206000	52226000	93116000	62581000	11750000	8120700	11138000	15096000	0	15970000	0	0	14005000	2	2	0	0	1	1	0	1	2	2	2	1	2	1	2	2	2	2	1	2	0	0	1	1	0
A0A3B6TS54;A0A3B6SNH0;A0A3B6RNL3	A0A3B6TS54;A0A3B6SNH0;A0A3B6RNL3	4565;4565;4565	Uncharacterized protein	2		tr|A0A3B6TS54|A0A3B6TS54_WHEAT Uncharacterized protein OS=Triticum aestivum OX=4565 PE=4 SV=1;tr|A0A3B6SNH0|A0A3B6SNH0_WHEAT Uncharacterized protein OS=Triticum aestivum OX=4565 PE=4 SV=1;tr|A0A3B6RNL3|A0A3B6RNL3_WHEAT Uncharacterized protein OS=Triticum a	0	0	0	1593400	3339000	4436800	0	0	5816200	3171800	1952100	3889800	0	0	4319700	0	0	0	3	2	0	0	0	0	0	1	0	0	0	1	2	2	0	0	2	1	1	1	0	0	0	0	0
A0A3B6SDD9;A0A3B6RI87;A0A3B6SFT5;A0A3B6TQ56;A0A3B6TIR3;A0A3B6RER4;P51421;W5FVL1;A0A3B6LPE1;P49211	A0A3B6SDD9;A0A3B6RI87;A0A3B6SFT5;A0A3B6TQ56;A0A3B6TIR3;A0A3B6RER4;P51421;W5FVL1;A0A3B6LPE1;P49211	4565;4565;4565;4565;4565;4565;-1;4565;4565;-1	Uncharacterized protein	2		tr|A0A3B6SDD9|A0A3B6SDD9_WHEAT Uncharacterized protein OS=Triticum aestivum OX=4565 PE=3 SV=1;tr|A0A3B6RI87|A0A3B6RI87_WHEAT Uncharacterized protein OS=Triticum aestivum OX=4565 PE=3 SV=1;tr|A0A3B6SFT5|A0A3B6SFT5_WHEAT Uncharacterized protein OS=Triticum a	4201000	6444800	4111200	1737600	4101200	2983200	13761000	7892100	5187000	3323500	4230400	3044900	0	0	3895800	0	0	0	10	2	0	0	0	0	0	1	2	2	2	1	1	2	2	1	2	2	1	2	0	0	0	0	0
A0A3B5ZWI4;A0A3B5YXU6	A0A3B5ZWI4;A0A3B5YXU6	4565;4565	Uncharacterized protein	2		tr|A0A3B5ZWI4|A0A3B5ZWI4_WHEAT Uncharacterized protein OS=Triticum aestivum OX=4565 PE=3 SV=1;tr|A0A3B5YXU6|A0A3B5YXU6_WHEAT Uncharacterized protein OS=Triticum aestivum OX=4565 PE=3 SV=1	38560000	63012000	41628000	4156500	7852500	8832300	45176000	32331000	25635000	83023000	52473000	89529000	0	0	0	0	0	0	2	2	0	0	0	0	0	0	2	1	2	1	1	2	1	1	1	2	2	2	0	0	0	0	0
A0A3B5YQN4;A0A3B5ZP45;A0A3B5ZMS7	A0A3B5YQN4;A0A3B5ZP45;A0A3B5ZMS7	4565;4565;4565	Uncharacterized protein	2		tr|A0A3B5YQN4|A0A3B5YQN4_WHEAT Uncharacterized protein OS=Triticum aestivum OX=4565 PE=3 SV=1;tr|A0A3B5ZP45|A0A3B5ZP45_WHEAT Uncharacterized protein OS=Triticum aestivum OX=4565 PE=3 SV=1;tr|A0A3B5ZMS7|A0A3B5ZMS7_WHEAT Uncharacterized protein OS=Triticum a	17935000	53001000	13715000	3893900	2122000	3063200	54700000	29620000	16561000	3431600	4584500	0	12770000	0	0	0	0	0	3	2	0	0	0	1	0	0	2	1	2	1	1	1	2	2	2	1	1	0	0	0	0	1	0
A0A3B6BYE7;A0A3B6NIS3	A0A3B6BYE7;A0A3B6NIS3	4565;4565	Uncharacterized protein	2		tr|A0A3B6BYE7|A0A3B6BYE7_WHEAT Uncharacterized protein OS=Triticum aestivum OX=4565 PE=4 SV=1;tr|A0A3B6NIS3|A0A3B6NIS3_WHEAT Uncharacterized protein OS=Triticum aestivum OX=4565 PE=4 SV=1	15608000	12122000	9198800	689150	2341900	670930	5268400	19539000	12580000	860580	10564000	1539400	0	0	0	0	0	0	2	2	0	0	0	0	0	0	2	2	1	2	1	2	2	2	2	2	1	1	0	0	0	0	0
A0A3B5ZW34;A0A3B5Y1S1	A0A3B5ZW34;A0A3B5Y1S1	4565;4565	Uncharacterized protein	2		tr|A0A3B5ZW34|A0A3B5ZW34_WHEAT Uncharacterized protein OS=Triticum aestivum OX=4565 PE=4 SV=1;tr|A0A3B5Y1S1|A0A3B5Y1S1_WHEAT Uncharacterized protein OS=Triticum aestivum OX=4565 PE=4 SV=1	12886000	18237000	16863000	4312000	3789700	3784600	31302000	20922000	28784000	11136000	7070500	12691000	0	0	0	0	0	0	2	2	0	0	0	0	0	0	2	2	2	2	2	2	2	2	2	2	2	2	0	0	0	0	0
A0A3B6EFK5	A0A3B6EFK5	4565	Uncharacterized protein	2		tr|A0A3B6EFK5|A0A3B6EFK5_WHEAT Uncharacterized protein OS=Triticum aestivum OX=4565 PE=3 SV=1	11168000	12510000	0	7079600	7871000	15812000	0	12226000	9577700	0	3676500	0	0	0	0	0	0	0	1	2	0	0	0	0	0	0	1	1	0	2	1	2	0	1	1	0	1	0	0	0	0	0	0
W5GLX4;A0A3B6MM33;A0A3B6LHE6;A0A3B6C9B5;A0A3B6KDM7	W5GLX4;A0A3B6MM33;A0A3B6LHE6;A0A3B6C9B5;A0A3B6KDM7	4565;4565;4565;4565;4565	Uncharacterized protein	2		tr|W5GLX4|W5GLX4_WHEAT Uncharacterized protein OS=Triticum aestivum OX=4565 PE=3 SV=1;tr|A0A3B6MM33|A0A3B6MM33_WHEAT Uncharacterized protein OS=Triticum aestivum OX=4565 PE=3 SV=1;tr|A0A3B6LHE6|A0A3B6LHE6_WHEAT Uncharacterized protein OS=Triticum aestivum	8782600	7262100	4781600	3101900	2553600	3084800	20654000	11346000	6879600	4037000	2493200	4985900	0	0	0	0	0	0	5	2	0	0	0	0	0	0	2	2	2	1	1	1	2	2	2	1	2	1	0	0	0	0	0
A0A3B6ITL4;A0A3B6JMW4;A0A3B6HSB4	A0A3B6ITL4;A0A3B6JMW4;A0A3B6HSB4	4565;4565;4565	Uncharacterized protein	2		tr|A0A3B6ITL4|A0A3B6ITL4_WHEAT Uncharacterized protein OS=Triticum aestivum OX=4565 PE=3 SV=1;tr|A0A3B6JMW4|A0A3B6JMW4_WHEAT Uncharacterized protein OS=Triticum aestivum OX=4565 PE=3 SV=1;tr|A0A3B6HSB4|A0A3B6HSB4_WHEAT Uncharacterized protein OS=Triticum a	7421800	7225300	6544200	2834300	3525400	4231200	5075400	5341700	5737600	5834800	5607000	0	0	0	0	0	0	0	3	2	0	0	0	0	0	0	1	2	1	1	2	2	1	1	1	1	2	1	0	0	0	0	0
A0A3B6QHC3;A0A3B6PPJ9	A0A3B6QHC3;A0A3B6PPJ9	4565;4565	Uncharacterized protein	2		tr|A0A3B6QHC3|A0A3B6QHC3_WHEAT Uncharacterized protein OS=Triticum aestivum OX=4565 PE=4 SV=1;tr|A0A3B6PPJ9|A0A3B6PPJ9_WHEAT Uncharacterized protein OS=Triticum aestivum OX=4565 PE=4 SV=1	6841500	7069200	7511600	4491100	4248900	5985500	4110200	3360600	3020100	6470700	5218200	6596000	0	0	0	0	0	0	2	2	0	0	0	0	0	0	1	1	1	1	2	2	1	1	1	1	1	1	0	0	0	0	0
A0A3B6PF71;A0A3B6NKE4	A0A3B6PF71;A0A3B6NKE4	4565;4565	Uncharacterized protein	2		tr|A0A3B6PF71|A0A3B6PF71_WHEAT Uncharacterized protein OS=Triticum aestivum OX=4565 PE=4 SV=1;tr|A0A3B6NKE4|A0A3B6NKE4_WHEAT Uncharacterized protein OS=Triticum aestivum OX=4565 PE=4 SV=1	5953900	5928900	7907700	8331300	5817600	6065500	7643800	6088300	7490800	6981200	6054700	7656100	0	0	0	0	0	0	2	2	0	0	0	0	0	0	1	1	1	2	2	2	1	1	1	1	1	1	0	0	0	0	0
A0A3B6QBW2	A0A3B6QBW2	4565	Uncharacterized protein	2		tr|A0A3B6QBW2|A0A3B6QBW2_WHEAT Uncharacterized protein OS=Triticum aestivum OX=4565 PE=4 SV=1	5867600	7323200	6472100	34343000	60996000	118530000	3429900	3226500	3747100	3704000	2047200	2445400	0	0	0	0	0	0	1	2	0	0	0	0	0	0	1	2	2	2	2	2	1	1	1	1	1	1	0	0	0	0	0
A0A3B6B789;A0A3B6DKH2;A0A3B6CEV4	A0A3B6B789;A0A3B6DKH2;A0A3B6CEV4	4565;4565;4565	Uncharacterized protein	2		tr|A0A3B6B789|A0A3B6B789_WHEAT Uncharacterized protein OS=Triticum aestivum OX=4565 PE=3 SV=1;tr|A0A3B6DKH2|A0A3B6DKH2_WHEAT Uncharacterized protein OS=Triticum aestivum OX=4565 PE=3 SV=1;tr|A0A3B6CEV4|A0A3B6CEV4_WHEAT Uncharacterized protein OS=Triticum a	4262100	5184900	4711200	0	0	0	15325000	12770000	15323000	0	0	0	0	0	0	0	0	0	3	2	0	0	0	0	0	0	1	1	1	0	0	0	2	2	2	0	0	0	0	0	0	0	0
A0A3B5YZL3;A0A3B5Y2A7	A0A3B5YZL3;A0A3B5Y2A7	4565;4565	Uncharacterized protein	2		tr|A0A3B5YZL3|A0A3B5YZL3_WHEAT Uncharacterized protein OS=Triticum aestivum OX=4565 PE=3 SV=1;tr|A0A3B5Y2A7|A0A3B5Y2A7_WHEAT Uncharacterized protein OS=Triticum aestivum OX=4565 PE=3 SV=1	3793900	5070500	5090500	10866000	3907600	3603900	4164500	5140000	6339500	2849000	3398200	4363000	0	0	0	0	0	0	2	2	0	0	0	0	0	0	1	1	1	2	2	2	1	1	1	1	1	1	0	0	0	0	0
A0A341ZE11	A0A341ZE11	4565	Uncharacterized protein	2		tr|A0A341ZE11|A0A341ZE11_WHEAT Uncharacterized protein OS=Triticum aestivum OX=4565 PE=3 SV=1	3726200	4960300	3350800	0	0	0	5244500	9677200	2299800	532210	391910	333660	0	0	0	0	0	0	1	2	0	0	0	0	0	0	2	2	2	0	0	0	2	2	2	1	1	1	0	0	0	0	0
A0A3B6QC70	A0A3B6QC70	4565	Uncharacterized protein	2		tr|A0A3B6QC70|A0A3B6QC70_WHEAT Uncharacterized protein OS=Triticum aestivum OX=4565 PE=4 SV=1	3139700	3898200	3677000	5013300	5887500	3241800	3846900	2961100	4086200	3227500	2501200	3566400	0	0	0	0	0	0	1	2	0	0	0	0	0	0	1	1	1	2	1	2	1	1	1	1	2	1	0	0	0	0	0
A0A3B5YWP7;A0A3B5ZT54;A0A3B6UAH0;A0A3B6NXH7;A0A3B6QLI7	A0A3B5YWP7;A0A3B5ZT54	4565;4565;4565;4565;4565	Uncharacterized protein	2		tr|A0A3B5YWP7|A0A3B5YWP7_WHEAT Uncharacterized protein OS=Triticum aestivum OX=4565 PE=4 SV=1;tr|A0A3B5ZT54|A0A3B5ZT54_WHEAT Uncharacterized protein OS=Triticum aestivum OX=4565 PE=4 SV=1	2293700	3528800	4373600	5815400	1183300	1104700	3273000	7304000	3975000	3898500	4224400	6730100	0	0	0	0	0	0	5	2	0	0	0	0	0	0	2	2	1	1	1	1	2	1	2	2	2	1	0	0	0	0	0
A0A3B6QHH9;A0A3B6NU51	A0A3B6QHH9;A0A3B6NU51	4565;4565	Uncharacterized protein	2		tr|A0A3B6QHH9|A0A3B6QHH9_WHEAT Uncharacterized protein OS=Triticum aestivum OX=4565 PE=4 SV=1;tr|A0A3B6NU51|A0A3B6NU51_WHEAT Uncharacterized protein OS=Triticum aestivum OX=4565 PE=4 SV=1	2235200	2662100	0	5129500	2795600	2646900	0	0	0	3051300	2922600	3244900	0	0	0	0	0	0	2	2	0	0	0	0	0	0	1	1	0	2	2	2	0	0	0	1	1	1	0	0	0	0	0
A0A3B6QL85;A0A3B6PS16;A0A3B5XVL3;A0A3B6HV40	A0A3B6QL85;A0A3B6PS16;A0A3B5XVL3;A0A3B6HV40	4565;4565;4565;4565	Uncharacterized protein	2		tr|A0A3B6QL85|A0A3B6QL85_WHEAT Uncharacterized protein OS=Triticum aestivum OX=4565 PE=4 SV=1;tr|A0A3B6PS16|A0A3B6PS16_WHEAT Uncharacterized protein OS=Triticum aestivum OX=4565 PE=4 SV=1;tr|A0A3B5XVL3|A0A3B5XVL3_WHEAT Uncharacterized protein OS=Triticum a	2012900	0	1870200	2282000	2155900	4188600	2850700	2711400	0	1703300	1525800	0	0	0	0	0	0	0	4	2	0	0	0	0	0	0	1	0	1	1	2	2	1	1	0	1	1	0	0	0	0	0	0
A0A3B6RAV4;A0A1D6D1N1;A0A3B6PQC1;A0A3B6QMC3;A0A3B6NV21	A0A3B6RAV4;A0A1D6D1N1;A0A3B6PQC1;A0A3B6QMC3;A0A3B6NV21	4565;4565;4565;4565;4565	Uncharacterized protein	2		tr|A0A3B6RAV4|A0A3B6RAV4_WHEAT Uncharacterized protein OS=Triticum aestivum OX=4565 PE=3 SV=1;tr|A0A1D6D1N1|A0A1D6D1N1_WHEAT Uncharacterized protein OS=Triticum aestivum OX=4565 PE=3 SV=1;tr|A0A3B6PQC1|A0A3B6PQC1_WHEAT Uncharacterized protein OS=Triticum a	0	0	1903800	3132400	1924800	2494600	0	0	0	2922900	4583400	4623100	0	0	0	0	0	0	5	2	0	0	0	0	0	0	0	0	1	1	1	1	0	0	0	2	2	2	0	0	0	0	0
A0A3B6HTI1;A0A3B6JMH9	A0A3B6HTI1;A0A3B6JMH9	4565;4565	Uncharacterized protein	2		tr|A0A3B6HTI1|A0A3B6HTI1_WHEAT Uncharacterized protein OS=Triticum aestivum OX=4565 PE=4 SV=1;tr|A0A3B6JMH9|A0A3B6JMH9_WHEAT Uncharacterized protein OS=Triticum aestivum OX=4565 PE=4 SV=1	0	0	0	1010400	1249200	1334300	0	0	0	1261200	1254300	2182900	0	0	0	0	0	0	2	2	0	0	0	0	0	0	0	0	0	2	1	1	0	0	0	2	2	1	0	0	0	0	0
A0A3B6NN66;A0A3B6PIR8	A0A3B6NN66;A0A3B6PIR8	4565;4565	Uncharacterized protein	2		tr|A0A3B6NN66|A0A3B6NN66_WHEAT Uncharacterized protein OS=Triticum aestivum OX=4565 PE=3 SV=1;tr|A0A3B6PIR8|A0A3B6PIR8_WHEAT Uncharacterized protein OS=Triticum aestivum OX=4565 PE=3 SV=1	0	0	0	2122900	7956900	7718600	0	0	0	0	0	0	0	0	0	0	0	0	2	2	0	0	0	0	0	0	0	0	0	2	1	1	0	0	0	0	0	0	0	0	0	0	0
A0A3B6U062;A0A3B6SLS5	A0A3B6U062;A0A3B6SLS5	4565;4565	Uncharacterized protein	2		tr|A0A3B6U062|A0A3B6U062_WHEAT Uncharacterized protein OS=Triticum aestivum OX=4565 PE=4 SV=1;tr|A0A3B6SLS5|A0A3B6SLS5_WHEAT Uncharacterized protein OS=Triticum aestivum OX=4565 PE=4 SV=1	0	0	1534100	3935200	1778500	1838800	0	0	0	0	0	0	0	0	0	0	0	0	2	2	0	0	0	0	0	0	0	0	1	2	2	1	0	0	0	0	0	0	0	0	0	0	0
A0A3B5Z457	A0A3B5Z457	4565	Uncharacterized protein	2		tr|A0A3B5Z457|A0A3B5Z457_WHEAT Uncharacterized protein OS=Triticum aestivum OX=4565 PE=3 SV=1	0	0	0	8154600	9963100	13515000	4248500	0	3958800	0	0	0	0	0	0	0	0	0	1	2	0	0	0	0	0	0	0	0	0	1	2	1	1	0	1	0	0	0	0	0	0	0	0
A0A3B6FN17	A0A3B6FN17	4565	Uncharacterized protein	2		tr|A0A3B6FN17|A0A3B6FN17_WHEAT Uncharacterized protein OS=Triticum aestivum OX=4565 PE=4 SV=1	0	0	0	11289000	0	4282700	0	0	0	0	0	0	0	0	0	0	0	0	1	2	0	0	0	0	0	0	0	0	0	2	0	2	0	0	0	0	0	0	0	0	0	0	0
A0A3B6HPE1	A0A3B6HPE1	4565	Uncharacterized protein	2		tr|A0A3B6HPE1|A0A3B6HPE1_WHEAT Uncharacterized protein OS=Triticum aestivum OX=4565 PE=4 SV=1	0	0	0	709490	4112700	6215800	0	0	1052700	0	166050	0	0	0	0	0	0	0	1	2	0	0	0	0	0	0	0	0	0	1	1	2	0	0	1	0	1	0	0	0	0	0	0
A0A3B6MSY1	A0A3B6MSY1	4565	Uncharacterized protein	2		tr|A0A3B6MSY1|A0A3B6MSY1_WHEAT Uncharacterized protein OS=Triticum aestivum OX=4565 PE=3 SV=1	0	0	0	6692700	3531800	4855400	0	0	4726700	0	0	0	0	0	0	0	0	0	1	2	0	0	0	0	0	0	0	0	0	2	2	2	0	0	1	0	0	0	0	0	0	0	0
A0A3B6NTR2	A0A3B6NTR2	4565	Uncharacterized protein	2		tr|A0A3B6NTR2|A0A3B6NTR2_WHEAT Uncharacterized protein OS=Triticum aestivum OX=4565 PE=3 SV=1	0	0	0	14892000	8418200	12480000	0	0	0	6263000	5067800	6750600	0	0	0	0	0	0	1	2	0	0	0	0	0	0	0	0	0	1	2	1	0	0	0	1	1	1	0	0	0	0	0
A0A3B6JKA9	A0A3B6JKA9	4565	Uncharacterized protein	2		tr|A0A3B6JKA9|A0A3B6JKA9_WHEAT Uncharacterized protein OS=Triticum aestivum OX=4565 PE=4 SV=1	4016600	4033700	4124700	5884300	5320400	3232900	4060900	3307400	3926200	3217400	3598600	4304300	0	0	0	0	0	0	1	1	0	0	0	0	0	0	2	1	2	2	2	2	1	1	2	2	2	1	0	0	0	0	0
A0A3B6ISB1;P63017;P11142;Q9W6Y1;P63018;Q5NVM9;A2Q0Z1;O73885;Q71U34;P19378;P19120;Q96W30;Q05944;P86204;Q00043;P40918;Q90473;Q01233	A0A3B6ISB1	4565;-1;-1;-1;-1;-1;-1;-1;-1;-1;-1;-1;-1;-1;-1;-1;-1;-1	Uncharacterized protein	2		tr|A0A3B6ISB1|A0A3B6ISB1_WHEAT Uncharacterized protein OS=Triticum aestivum OX=4565 PE=3 SV=1	2293100	2657500	2419800	2156700	5354100	10274000	0	2627800	1874700	1341200	2744000	1524200	0	0	0	0	0	0	18	1	0	0	0	0	0	0	1	1	1	1	2	1	0	1	1	1	1	1	0	0	0	0	0
A0A3B6LLD7	A0A3B6LLD7	4565	Uncharacterized protein	2		tr|A0A3B6LLD7|A0A3B6LLD7_WHEAT Uncharacterized protein OS=Triticum aestivum OX=4565 PE=3 SV=1	1724000	2197800	2436400	39963000	30246000	25968000	3026600	2013700	4118200	2219700	2555400	2379300	0	0	0	0	0	0	1	1	0	0	0	0	0	0	1	1	1	2	2	2	1	1	1	1	1	1	0	0	0	0	0
A0A3B6RDM2;A0A3B6TPS8	A0A3B6RDM2;A0A3B6TPS8	4565;4565	Uncharacterized protein	2		tr|A0A3B6RDM2|A0A3B6RDM2_WHEAT Uncharacterized protein OS=Triticum aestivum OX=4565 PE=3 SV=1;tr|A0A3B6TPS8|A0A3B6TPS8_WHEAT Uncharacterized protein OS=Triticum aestivum OX=4565 PE=3 SV=1	1562500	1339400	1919600	2166400	4385800	6883500	1100900	3933900	2546500	1466200	1077600	2120900	0	0	0	0	0	0	2	1	0	0	0	0	0	0	2	2	2	2	2	2	2	1	1	1	2	1	0	0	0	0	0
A0A3B6LKU8	A0A3B6LKU8	4565	Uncharacterized protein	2		tr|A0A3B6LKU8|A0A3B6LKU8_WHEAT Uncharacterized protein OS=Triticum aestivum OX=4565 PE=3 SV=1	488940	1827600	0	444320	1181300	2445700	925860	0	743860	924520	0	1092600	0	0	0	0	0	0	1	1	0	0	0	0	0	0	1	2	0	2	2	2	1	0	1	1	0	2	0	0	0	0	0
A0A3B6B2R3	A0A3B6B2R3	4565	Uncharacterized protein	2		tr|A0A3B6B2R3|A0A3B6B2R3_WHEAT Uncharacterized protein OS=Triticum aestivum OX=4565 PE=4 SV=1	83150000	226340000	164970000	491350000	729310000	1415700000	122860000	98490000	45743000	117960000	86194000	128440000	0	0	0	0	0	0	1	0	0	0	0	0	0	0	2	2	2	2	2	2	2	2	2	2	2	2	0	0	0	0	0
A0A3B6H170;A0A3B6GWQ4	A0A3B6H170;A0A3B6GWQ4	4565;4565	Uncharacterized protein	2		tr|A0A3B6H170|A0A3B6H170_WHEAT Uncharacterized protein OS=Triticum aestivum OX=4565 PE=3 SV=1;tr|A0A3B6GWQ4|A0A3B6GWQ4_WHEAT Uncharacterized protein OS=Triticum aestivum OX=4565 PE=3 SV=1	14919000	17959000	14720000	2506700	4161200	5921600	44899000	35460000	22665000	7578800	4021600	6463700	0	0	0	12563000	0	0	2	0	1	0	0	0	0	0	2	2	2	2	2	2	2	2	2	2	1	2	0	0	0	0	0
A0A3B6AZH0;A0A3B6C7J3;A0A1D5UK03	A0A3B6AZH0;A0A3B6C7J3;A0A1D5UK03	4565;4565;4565	Uncharacterized protein; Genome assembly, chromosome: II	2		tr|A0A3B6AZH0|A0A3B6AZH0_WHEAT Uncharacterized protein OS=Triticum aestivum OX=4565 PE=4 SV=1;tr|A0A3B6C7J3|A0A3B6C7J3_WHEAT Uncharacterized protein OS=Triticum aestivum OX=4565 PE=4 SV=1;tr|A0A1D5UK03|A0A1D5UK03_WHEAT Genome assembly, chromosome: II OS=Tr	6132500	6066800	6157000	0	2215200	0	18876000	6766700	7203300	0	0	0	0	0	0	0	0	0	3	2	0	0	0	0	0	0	1	1	1	0	1	0	1	2	1	0	0	0	0	0	0	0	0
W5GVD2;A0A3B6PLL9;Q69JW2;B8AEC1	W5GVD2;A0A3B6PLL9;Q69JW2;B8AEC1	4565;4565;-1;-1	Uncharacterized protein; NAP1-related protein 2	2		tr|W5GVD2|W5GVD2_WHEAT Uncharacterized protein OS=Triticum aestivum OX=4565 PE=3 SV=1;tr|A0A3B6PLL9|A0A3B6PLL9_WHEAT Uncharacterized protein OS=Triticum aestivum OX=4565 PE=3 SV=1;sp|Q69JW2|NRP2_ORYSJ NAP1-related protein 2 OS=Oryza sativa subsp. japonica	12584000	15171000	14165000	6746500	5793500	5566900	11999000	15264000	15541000	6323900	9022100	4394800	0	0	0	0	0	0	4	2	0	0	0	0	0	0	2	2	2	2	2	2	1	2	2	1	2	1	0	0	0	0	0
A0A3B6FQD3;Q9C7N3;B6UI56;A0A3B6GVY3;A0A3B6EJA1	A0A3B6FQD3;Q9C7N3;B6UI56;A0A3B6GVY3;A0A3B6EJA1	4565;-1;-1;4565;4565	Uncharacterized protein; Oil body-associated protein 2C; Oil body-associated protein 2B	2	OBAP2C	tr|A0A3B6FQD3|A0A3B6FQD3_WHEAT Uncharacterized protein OS=Triticum aestivum OX=4565 PE=3 SV=1;sp|Q9C7N3|OBP2C_ARATH Oil body-associated protein 2C OS=Arabidopsis thaliana OX=3702 GN=OBAP2C PE=1 SV=1;sp|B6UI56|OBP2B_MAIZE Oil body-associated protein 2B OS=Z	0	0	0	0	0	0	0	0	0	0	0	0	0	0	0	0	0	0	5	2	0	0	0	0	0	0	2	1	2	2	2	2	1	2	2	2	2	1	0	0	0	0	0
A0A3B6GRW0;A0A3B6FQU7	A0A3B6GRW0;A0A3B6FQU7	4565;4565	Uncharacterized protein; SGT1	2		tr|A0A3B6GRW0|A0A3B6GRW0_WHEAT Uncharacterized protein OS=Triticum aestivum OX=4565 PE=3 SV=1;tr|A0A3B6FQU7|A0A3B6FQU7_WHEAT SGT1 OS=Triticum aestivum OX=4565 PE=3 SV=1	1733400	0	1775700	1722100	2194200	3574200	0	1324200	1496600	3483900	2750100	3166700	0	0	0	0	0	0	2	2	0	0	0	0	0	0	1	0	1	1	2	1	0	1	1	1	1	1	0	0	0	0	0
A0A3B5Y470;A0A3B5Z2J5;A0A3B5ZYM9;A0A3B6DBF8;A0A3B6C466;A0A3B6AWP5;A0A3B6FUI5;A0A3B6EJK0;A0A3B6H0D7	A0A3B5Y470;A0A3B5Z2J5;A0A3B5ZYM9;A0A3B6DBF8;A0A3B6C466;A0A3B6AWP5;A0A3B6FUI5;A0A3B6EJK0;A0A3B6H0D7	4565;4565;4565;4565;4565;4565;4565;4565;4565	UspA domain-containing protein	2		tr|A0A3B5Y470|A0A3B5Y470_WHEAT UspA domain-containing protein OS=Triticum aestivum OX=4565 PE=4 SV=1;tr|A0A3B5Z2J5|A0A3B5Z2J5_WHEAT UspA domain-containing protein OS=Triticum aestivum OX=4565 PE=4 SV=1;tr|A0A3B5ZYM9|A0A3B5ZYM9_WHEAT UspA domain-containing	0	0	1293500	2598300	2854700	2143100	0	0	738010	1635500	0	1211000	0	0	0	0	0	0	9	2	0	0	0	0	0	0	0	0	1	1	2	1	0	0	1	1	0	1	0	0	0	0	0
P49087;Q40002;O23654;A0A3B6SRR2;Q39442;P09469;P13548;A0A341Y4U2;P31405;Q9SM09;Q39291;Q9UVJ8;Q5AJB1;Q38676;Q38677;P38078;P31406;P17255	P49087;Q40002;O23654;A0A3B6SRR2;Q39442;P09469;P13548;A0A341Y4U2;P31405;Q9SM09;Q39291;Q9UVJ8;Q5AJB1;Q38676;Q38677;P38078;P31406;P17255	-1;-1;-1;4565;-1;-1;-1;4565;-1;-1;-1;-1;-1;-1;-1;-1;-1;-1	V-type proton ATPase catalytic subunit A (Fragment)	2		sp|P49087|VATA_MAIZE V-type proton ATPase catalytic subunit A (Fragment) OS=Zea mays OX=4577 PE=2 SV=1;sp|Q40002|VATA_HORVU V-type proton ATPase catalytic subunit A (Fragment) OS=Hordeum vulgare OX=4513 PE=2 SV=1;sp|O23654|VATA_ARATH V-type proton ATPase c	3504000	4317500	2878100	2607900	2320000	2711700	0	3195800	6231100	2201700	2389000	4136200	14265000	0	7400100	0	0	0	18	2	0	0	0	1	0	1	2	2	2	2	1	1	0	2	2	1	2	1	0	0	0	1	0
[truncated: 619 more rows]
[truncated: 77 more columns]

## Sheet: Table S2 filtered data
Table S2 : List of All proteins after filtering for proteins with at least 2 peptides and two non-zero replicates in Wheat bran (w1-w4) and garlic straw (Gs) and peels (Gp)
[truncated: 800 more rows]
[truncated: 77 more columns]

## Sheet: Table S3
Table S3: A list of proteins present in WB-1 (at least 2 peptides and 2 non-zero replicates)
[truncated: 685 more rows]
[truncated: 77 more columns]

## Sheet: Table S4
Table S4: A list of proteins present in WB-2 (at least 2 peptides and 2 non-zero replicates)																				Table S4: A list of proteins present in WB-2 (at least 2 peptides and 2 non-zero replicates)
[truncated: 726 more rows]
[truncated: 77 more columns]

[truncated: 4 more sheets: Table S5, Table S6, Table S7, Table S8]
